# Supplementary material for: Characterisation of the immune microenvironment of primary breast cancer and brain metastasis reveals depleted T-cell response associated to ARG2 expression
Source: ESMO Open. 2022 Nov 21;7(6):100636. doi: 10.1016/j.esmoop.2022.100636 (PMC9808462; doi:10.1016/j.esmoop.2022.100636)
Supplement: Supplementary File [file mmc3.xlsx]

## Sheet: Normalised log2 data
Normalised log2 counts of the 750 genes included in the IO 360 panel. BC712, BM912 and BM1148 are excluded since the failed QC.
The genes marked in red (84/750) were automatically excluded from the nCounter 4.0 advanced analysis as one or more samples gave very low counts, below the threshold.
	BC_1004	BC_666	BC_827	BC_119	BC_576	BC_12321	BC_13147	BC_14063	BC_12372	BC_12364	BM_1004	BM_666	BM_712	BM_827	BM_119	BM_576	BM_12321	BM_13147	BM_14063	BM_12372	BM_12364	BC_14222	BC_15311	BC_13631	BC_13263	BC_1662	BC_560	BC_707	BC_690	BC_912	BC_1709	BC_1148	BM_14222	BM_15311	BM_13631	BM_13263	BM_1662	BM_560	BM_707	BM_690	BM_1709	BC_3 IRL	BM_3 IRL	BC_5 IRL	BM_5 IRL	BC_6 IRL	BM_6 IRL	BC_11 IRL	BM_11 IRL
A2M-mRNA	13.3622	11.1331	10.8418	10.9316	10.4672	11.5227	11.7495	11.8362	11.198	10.9909	13.1286	11.533	10.0514	10.377	11.2792	10.141	10.3112	11.3826	11.6029	9.28133	11.5717	11.0024	11.2279	12.7019	11.7771	12.3701	11.0635	12.0815	12.1449	10.9637	13.6223	11.0332	10.6494	9.11155	10.6903	10.6998	10.895	10.8319	11.9734	10.4631	14.7191	11.6305	10.8345	11.6972	11.226	11.0568	12.1534	12.2754	9.75332
ACVR1C-mRNA	3.69194	5.58196	5.16067	3.80466	5.63711	5.45278	4.47909	4.54355	6.00814	3.70304	6.18861	5.78556	5.23336	5.94831	2.88643	2.64917	2.12387	4.74235	2.39982	4.88816	2.54973	4.57209	3.73973	4.20364	6.69232	3.742	5.59319	5.95224	7.41842	4.47992	4.88416	3.58096	4.05699	0.679011	3.09118	2.40379	2.50058	0.512213	6.87411	3.06043	4.71103	2.18911	1.02092	3.2394	4.1504	3.89149	3.19861	3.59989	2.87519
ADAM12-mRNA	9.97271	9.12971	8.22842	9.00522	7.59647	8.6321	9.37352	8.21448	9.7043	8.04882	8.04941	6.7031	6.04072	8.28731	6.48337	5.64917	6.48142	7.29694	8.07789	7.63445	7.28772	8.24938	8.53514	10.7146	10.3026	9.85053	9.91512	7.3852	10.0572	7.46481	7.88416	9.25692	4.79395	4.11642	6.65061	6.45766	6.50058	5.37019	7.24608	6.32989	6.71103	9.48947	5.97512	10.2783	7.68837	8.96975	9.38758	8.7165	6.27112
ADGRE1-mRNA	3.86186	3.41204	3.0452	1.51515	3.56672	3.36532	2.98433	1.88058	2.3077	1.11808	6.20216	4.78556	5.10783	5.19985	1.14947	2.64917	2.70883	2.15739	2.98478	-2.45169	1.81276	0.714104	2.62425	2.88171	3.13773	3.15704	5.72444	4.21527	2.58553	1.89496	2.2992	3.16592	1.47202	-0.905952	2.54369	0.465193	3.08555	1.83414	5.78665	1.575	3.71103	3.096	-0.301008	1.91747	2.77189	3.07435	2.13448	2.23311	1.62726
ADM-mRNA	10.7913	10.3264	9.39687	5.72893	6.67106	8.55514	8.19023	9.22043	7.35209	7.94081	7.84871	7.56984	7.55529	9.62208	6.79332	9.00672	7.29379	9.4748	8.44203	8.4537	6.71046	7.08043	6.76721	10.0466	7.79594	8.9384	7.3907	9.45049	8.28597	6.80185	8.15718	8.37537	7.02661	4.9014	7.07207	6.92735	9.07044	6.17042	9.30235	8.69809	11.7985	6.62374	7.26695	7.25732	6.94182	8.62015	8.95698	8.45482	8.53415
ADORA2A-mRNA	4.69194	4.65996	4.63016	3.80466	7.41472	5.82475	5.79168	6.46554	6.19034	6.81296	6.39143	6.2006	6.04072	5.14096	6.30597	4.64917	5.87876	6.01537	5.84608	5.56512	5.24699	4.96203	5.62425	5.58215	5.78159	4.742	7.78584	6.21527	7.1705	4.80185	5.75863	9.22842	5.27938	5.93325	6.65703	4.72572	5.30794	5.93848	6.91593	6.76877	6.61792	6.21148	4.00277	5.61791	5.73536	6.30409	5.40297	5.34273	6.49145
AKT1-mRNA	9.94224	10.5529	10.3182	10.6621	11.3524	9.70517	11.0252	10.7386	11.4492	10.6754	9.58739	10.3571	9.19143	9.81691	10.1267	12.3906	10.1846	11.6902	10.3264	10.2205	9.93565	11.3958	11.1582	10.9955	10.9009	9.89175	11.367	10.8971	10.9075	11.4591	11.0641	11.4035	12.9069	10.9413	11.1195	10.7072	9.5395	11.3176	10.6306	10.2796	11.1705	12.0746	11.2192	11.5925	10.9823	9.74341	9.94242	10.4853	9.79405
ALDOA-mRNA	13.596	12.9937	13.5619	12.9103	11.8665	13.379	13.1574	13.1293	12.2864	13.2559	11.8783	12.61	12.1914	13.2472	13.617	13.9649	12.9436	13.868	13.2425	13.5983	13.0492	13.5309	13.3864	12.3195	12.3251	13.0534	12.3276	13.4584	12.4482	12.9149	12.7118	14.3868	13.0691	14.3804	13.1419	12.8679	12.2546	12.7695	12.9872	14.3637	12.9778	12.5838	13.1997	13.7593	14.0193	12.3185	12.5841	13.4282	12.3147
ALDOC-mRNA	5.97734	9.00823	6.31822	4.95993	6.64852	5.68725	6.77282	8.12851	6.37379	6.82406	7.13312	9.25226	7.40329	6.94831	7.25101	7.29303	5.03076	7.65724	8.94826	9.42598	8.44351	8.50852	5.43161	7.12964	7.18213	7.36649	7.20088	7.5372	6.34042	5.5954	6.62113	8.21032	7.57006	7.10807	8.56093	6.59448	6.40748	7.25368	7.83105	5.27544	7.2346	5.68097	7.65173	5.89475	7.79869	6.99038	5.69742	5.86782	4.24197
ANGPT1-mRNA	4.93987	8.1535	4.26759	4.22787	3.82976	5.82475	5.86474	4.68794	6.19034	4.41086	7.08274	7.31608	6.17196	6.74582	4.4714	4.64917	6.76773	5.20179	6.05517	5.04816	5.0129	3.29907	3.84664	6.73969	6.09193	6.96439	5.72444	4.95224	6.10909	4.89496	7.75863	5.16592	4.99559	3.22333	4.92007	3.83443	10.0552	4.72167	6.64463	2.71251	7.51839	4.83297	2.74339	4.67236	4.25732	7.53066	7.18284	6.51656	4.93104
ANGPT2-mRNA	4.2769	6.24493	5.91967	5.21559	6.55465	5.45278	6.04846	6.17826	5.89266	6.136	7.37358	6.7031	6.20299	6.09515	6.53029	5.64917	4.82431	6.28667	7.91078	5.78193	7.03147	4.80157	5.08368	7.46667	6.42313	7.6806	7.13161	7.98786	5.75546	5.06488	5.88416	6.13555	5.05699	5.40693	6.14703	6.56673	5.67051	4.03577	8.37161	7.48189	6.296	7.01566	6.36077	5.67236	7.17106	6.13325	8.22001	5.67867	6.34151
ANGPTL4-mRNA	10.0821	8.97428	9.06757	5.92265	6.69326	9.12021	6.87362	8.58102	8.7753	7.38111	7.13312	7.2595	7.41658	8.56722	8.45325	8.40406	6.07807	8.26592	8.3771	6.6853	7.35855	5.17354	6.08368	8.2911	8.71516	8.82946	8.27769	7.71778	8.31345	6.35439	8.54712	8.66842	5.22691	4.6639	7.29652	6.39593	7.45478	6.5009	8.05344	7.97417	9.75543	5.04709	7.27831	7.14629	7.46119	6.58893	6.94651	6.82438	7.40534
ANLN-mRNA	10.7621	9.54646	10.477	7.47708	6.64852	8.96523	6.49068	9.43773	7.67402	8.89287	10.4415	10.025	8.46858	10.6401	6.61979	8.73663	9.81736	7.76472	9.08912	8.63046	8.77359	5.35796	6.39684	7.20364	6.34719	7.20143	8.99529	11.8924	7.46818	8.16174	9.59382	8.21032	7.72941	7.38407	8.00565	7.89425	9.33979	7.56206	11.7746	6.80766	9.59368	8.55762	8.25166	8.09239	7.21815	9.34915	9.07593	9.2461	9.61808
APC-mRNA	8.46673	8.20645	8.47146	7.5051	8.61984	8.36532	8.65418	7.91767	8.70858	8.24736	8.52139	8.34356	7.53104	8.60584	7.93955	8.8971	8.23239	9.49947	7.65532	8.20831	8.02314	8.17763	8.12675	8.89294	8.61347	8.36649	8.9288	8.82014	8.99492	8.20784	8.22993	8.61438	9.04188	7.90943	8.43009	8.40085	9.07044	8.54564	8.94147	7.69187	9.97782	8.0809	8.78114	8.44494	8.95577	8.14147	8.59689	7.20677	7.71738
APH1B-mRNA	4.2769	3.21939	3.46023	6.37313	5.38775	1.36532	4.77282	3.99606	3.89266	4.25558	5.46069	4.61564	4.6484	4.55599	6.04024	4.64917	3.4458	3.74235	5.38167	4.58173	5.43725	6.10642	4.28722	5.34114	5.72269	4.15704	4.78584	4.63031	6.1705	5.06488	5.10655	4.04039	5.99559	6.41146	5.39784	7.38802	3.08555	5.39486	5.48709	7.4429	3.71103	6.04709	5.95638	5.12692	4.44996	5.07435	4.28976	5.16509	3.53415
API5-mRNA	9.60183	10.636	8.96803	9.53134	9.451	9.57477	9.83664	9.84829	9.8889	9.67113	9.94753	10.4101	9.86757	9.51455	9.26147	9.1086	9.95676	9.30968	9.90126	9.71196	9.14964	10.019	10.0837	10.0814	9.82073	9.89175	10.1463	9.5372	9.46205	9.19416	9.27648	10.4924	9.16551	10.0873	9.09296	10.0201	8.35857	10.1935	9.56473	10.1749	9.15398	10.0283	9.4218	9.48162	9.54536	10.2866	10.2791	10.1308	10.5709
APLNR-mRNA	7.73633	7.96662	7.96803	7.51013	7.81465	10.5277	7.61765	7.9751	8.81549	7.16247	7.63562	8.60432	6.75692	6.25643	8.10366	6.55606	6.5833	8.25015	6.41774	5.4612	7.08044	5.94292	6.79418	8.84749	8.27728	8.75695	8.61027	9.07326	8.39289	7.23481	9.16956	7.75088	5.27938	4.91423	7.37853	6.0848	8.62987	5.62074	9.03458	6.61063	9.72226	6.35904	5.7269	7.69883	9.83906	6.45682	7.05009	5.72665	6.46647
APOE-mRNA	11.9452	10.2622	12.4659	11.0953	11.6634	12.2924	11.8692	12.0189	12.2749	11.3622	10.8466	11.6001	8.94302	11.4217	10.758	11.0329	10.6975	10.9591	11.2708	8.50976	11.8148	10.833	12.3872	12.6598	11.115	12.157	11.9533	13.1351	11.1724	10.8108	12.2534	12.2058	10.445	8.89899	10.7918	9.8841	11.3648	12.3334	12.6176	9.86686	12.256	12.2774	10.4926	13.078	10.5407	11.7919	12.3986	10.4755	9.69806
APOL6-mRNA	9.54992	10.2402	9.55827	6.33391	8.52092	10.6251	9.50931	10.0405	8.84297	9.03694	8.37058	10.5013	7.59091	8.46589	6.96539	6.55606	8.21133	7.84389	8.39531	7.39693	7.62624	8.76123	9.40998	8.55413	8.564	9.44244	8.69273	9.07326	8.49242	8.13336	9.60298	8.64165	7.07194	7.72886	7.83761	8.31486	10.0397	9.62074	8.76965	10.6804	8.66523	8.36653	5.1666	9.14629	7.73998	10.3993	9.26937	9.0323	8.52662
AQP9-mRNA	5.44683	5.16692	6.31822	2.80466	3.56672	6.45278	3.43178	6.34001	4.62962	5.1537	6.80942	6.42299	6.29226	6.77516	2.37186	4.9711	6.82431	6.44279	8.1627	2.94063	6.39199	0.714104	3.62425	2.88171	5.22519	4.96439	7.33016	5.63031	5.49242	3.21688	6.94305	5.66842	4.99559	3.79449	4.45796	3.88023	5.30794	4.86976	7.1442	3.25308	7.17047	6.72827	4.75427	7.38507	2.44996	5.74813	5.55769	5.89207	6.49145
AREG-mRNA	4.7794	9.21617	4.0452	7.42204	4.11927	4.95028	6.71472	3.99606	5.3077	8.09307	8.26159	10.4485	5.6026	3.01542	6.81243	8.98902	8.81736	4.06428	5.52084	2.35567	8.54844	6.44202	11.7466	8.64989	7.85198	6.40497	7.17816	10.8591	7.10909	9.71832	6.2992	8.04039	6.94776	8.11503	7.38629	9.34936	4.50058	7.86976	10.657	3.575	5.71103	8.81847	5.51917	10.3237	4.20485	4.68204	4.40297	4.85555	5.76682
ARG1-mRNA	2.2769	2.73396	3.0452	0.667153	1.2448	3.95028	1.10986	2.29562	1.89266	1.38111	6.51597	6.31608	5.34884	6.2142	1.56451	2.64917	4.29379	1.74235	1.88525	1.13327	2.2278	0.714104	0.0392888	1.88171	1.13773	3.15704	5.52281	4.21527	1.58553	0.894955	2.2992	2.90289	3.79395	1.79449	1.01318	1.33966	4.50058	1.51221	6.74085	0.253075	4.296	1.51104	0.0209205	0.917468	0.449962	1.00396	1.26001	0.985181	1.94919
ARG2-mRNA	5.49929	5.16692	5.36713	3.63063	5.15169	3.95028	4.73435	4.46554	4.21459	4.96608	6.93642	5.52253	5.34884	6.1707	3.65197	5.45653	1.12387	4.15739	5.38167	8.86176	5.50791	3.17354	3.73973	2.88171	1.13773	2.15704	5.66031	2.63031	4.1705	0.894955	2.2992	3.38831	6.49439	2.67901	5.11938	5.0994	5.30794	5.39486	5.95658	7.14182	6.51839	4.27658	5.74884	4.96186	4.80751	4.1083	5.83492	4.52434	6.50991
ARID1A-mRNA	8.09282	9.51007	8.18816	9.34029	9.55162	8.82475	9.32256	9.12217	9.48012	9.68869	8.7599	9.57564	8.00595	8.41708	9.08414	9.48206	8.86534	8.76472	9.07366	9.48126	9.11088	9.51014	9.51096	9.51106	9.04462	9.03968	9.81559	9.54918	9.31345	9.60231	8.77493	8.11234	9.58577	9.22462	9.82196	8.76287	7.54498	9.67963	9.59401	9.16746	8.2346	9.02516	9.47296	9.37485	9.46955	9.35092	9.41145	9.1419	9.14788
ARNT2-mRNA	8.62858	5.16692	6.0452	5.94514	7.00856	7.59414	7.56381	7.29562	7.43698	1.60351	10.2864	7.1392	7.71449	7.12585	6.91323	3.64917	7.10115	8.59618	6.77138	5.0952	5.64445	8.64484	6.88478	6.40527	9.00192	7.32696	7.03377	4.95224	6.44351	7.56738	7.94305	5.38831	5.79395	6.49493	6.16968	9.74751	6.74851	7.52344	6.9364	7.67934	7.7985	7.3184	8.35631	8.07229	8.17106	5.91085	7.19468	7.77308	9.19712
ATF3-mRNA	8.90139	9.02306	7.31822	7.63755	5.56672	6.98003	9.38598	8.41974	8.54132	8.94081	8.89948	8.56984	8.4363	8.11441	6.6306	7.77845	8.98185	6.78675	7.35866	8.44767	8.0964	8.1235	8.40998	9.91513	9.53434	8.32696	8.25616	9.45049	9.92092	7.97177	8.27648	8.57531	7.04188	6.10528	6.12402	7.84601	7.05517	5.93848	9.2984	8.40789	9.296	6.58999	7.65319	7.75667	6.93378	8.05272	8.71397	7.45889	8.08874
ATM-mRNA	8.1182	7.95893	7.0452	7.64214	10.2391	8.54523	8.89993	7.6965	8.25606	8.31185	8.64557	7.00796	7.15619	8.01542	7.0723	7.1086	8.51619	7.29694	8.44422	8.25048	8.0185	8.96913	8.65031	8.97974	8.52144	9.34686	8.4297	7.21527	8.327	8.17108	8.54712	8.34251	8.57531	6.82876	8.09118	7.78862	8.17301	8.07827	7.61954	7.76483	7.296	8.24168	8.41152	8.61444	9.36584	9.24809	8.68767	8.74922	7.53716
AXIN1-mRNA	8.54992	7.87147	9.06015	6.95993	8.3568	9.03065	7.94275	7.95383	8.19644	7.56764	8.48306	7.7031	7.36265	8.85749	7.03211	9.37709	9.04273	8.21267	7.57375	8.23743	6.79548	7.25326	8.24874	7.9261	8.10352	7.82946	8.48628	8.3852	8.5044	8.73416	8.42848	8.32243	8.25338	7.31079	7.2248	7.52048	9.00838	7.57291	8.02506	8.06043	9.66523	8.32354	7.08054	7.77545	8.29859	7.58592	6.70295	8.20193	8.71605
AXL-mRNA	8.1182	7.997	8.65991	7.6873	7.28919	8.81653	8.49356	7.89553	8.15945	7.39234	7.72748	7.56984	6.26311	7.54468	7.65197	6.23413	6.29379	7.8156	7.35866	6.22074	7.55359	7.54065	8.31075	8.68906	8.55558	8.53208	8.40055	8.3852	8.327	6.91732	9.10655	8.4636	6.66185	5.70876	7.0006	7.38802	8.84043	7.57291	7.88468	5.99454	9.17047	7.67695	5.67054	9.14629	7.39833	7.82159	8.35804	7.17501	6.9356
B2M-mRNA	14.5366	14.6896	14.2295	12.3533	14.4311	14.6988	14.9547	14.9726	14.0262	14.7683	13.9632	14.108	11.7445	13.6214	12.3165	12.0393	15.2498	14.0626	14.3881	13.7814	13.4248	14.123	15.3189	14.5444	13.4999	14.4366	13.8357	14.1187	13.8494	14.265	15.6207	14.9104	14.07	13.8215	12.2817	14.199	13.0704	14.859	13.7982	13.3492	14.5818	14.2232	11.9291	14.931	11.9211	15.0896	14.0826	13.9186	13.0757
BAD-mRNA	9.01387	9.2824	9.62514	8.20009	8.3568	9.85316	8.34188	8.86547	8.23843	8.52747	8.21223	9.23035	8.06625	8.99686	9.61979	8.9711	9.84497	8.54541	7.22764	8.95398	7.8309	8.82001	8.774	8.7272	8.51277	7.51459	8.92198	9.23023	9.62445	8.4572	9.13209	8.57531	9.20673	8.95436	8.03184	8.1737	9.68546	9.28205	8.82007	8.75292	10.2424	8.65468	7.65319	8.80925	7.41575	7.64493	7.47595	7.16509	7.76169
BAMBI-mRNA	9.52483	9.60433	9.91967	6.62135	7.85951	8.50487	9.76807	11.0488	8.3077	12.287	9.87114	10.3436	10.63	10.5275	9.18656	10.9484	10.6356	9.92723	10.6759	8.69869	10.7592	6.41454	9.35444	10.1763	9.31266	8.30679	8.3094	10.5007	10.286	8.81382	10.0066	8.68425	8.0034	7.47991	11.0241	9.09576	10.1263	7.17755	10.2624	10.3498	11.3657	6.49289	10.2629	9.00493	9.89394	7.34381	8.03699	10.0279	11.3541
BATF3-mRNA	5.54992	5.76959	7.10409	4.68508	6.70423	6.17267	6.75371	5.24981	5.66525	5.62904	7.35551	7.1392	6.9338	6.56722	5.26495	5.64917	5.12387	5.71198	5.80581	10.8572	4.54973	5.90393	6.16857	6.73969	5.99571	7.2445	8.15507	4.95224	6.34042	5.06488	7.34359	4.75088	5.55949	3.37945	4.77399	4.38802	5.40748	4.83414	7.05344	3.89693	7.7985	5.83297	3.58164	5.84821	4.61989	6.77479	5.50794	6.54742	5.15083
BAX-mRNA	9.89895	9.40639	10.385	9.38277	9.9125	9.36532	8.9086	9.75914	9.50737	9.56351	9.18179	9.65456	8.61418	9.95474	9.60068	9.40406	9.08965	8.83335	9.46268	10.1843	9.4518	8.60589	9.19664	9.23044	9.17115	9.742	9.93559	9.48829	9.44972	9.68612	10.0541	10.0135	9.33621	9.6264	8.52009	8.77049	10.4693	9.7008	9.22128	8.72475	10.4321	9.37399	8.9867	9.55771	9.07567	9.24046	9.27775	9.57483	10.3054
BBC3-mRNA	7.87185	8.24493	7.46023	7.44326	8.05644	7.00917	8.19378	8.1094	8.22656	7.57751	8.47471	8.00796	7.59091	6.45081	7.77396	9.33567	5.51619	8.62092	7.27265	8.17858	7.20998	8.31773	8.22911	8.05163	7.82423	7.11124	8.02106	8.43767	8.75546	8.35439	7.20609	8.4636	8.89409	7.34435	7.908	7.57546	9.96002	8.3733	7.70552	6.6194	8.20289	7.90336	6.26885	7.61791	6.78981	7.7044	8.06091	7.23311	8.17801
BBS1-mRNA	6.08426	6.67882	5.0452	7.78609	6.69326	5.82475	7.41971	6.65317	6.87755	6.96608	6.67986	7.23035	6.40329	5.82278	8.1975	7.77845	7.42765	7.04003	6.94826	6.12196	7.29543	7.87901	7.29668	7.52556	7.89262	7.28632	7.59319	7.80024	7.69406	8.41852	5.99964	6.00722	7.92323	8.13022	7.06484	8.39396	6.40748	7.60497	7.51457	7.59293	6.51839	7.82574	7.30076	7.02599	7.94582	6.67072	6.85992	6.2798	6.62726
BCAT1-mRNA	6.15137	7.34277	6.74564	5.31101	5.86929	6.88888	5.77282	7.20251	5.43698	5.06294	7.87008	6.61564	5.50638	7.60039	4.99077	5.45653	5.70883	6.13467	8.33292	4.40629	6.44835	5.44202	4.79418	5.05163	6.13773	6.8009	5.84473	4.95224	5.673	5.14288	7.2992	6.66842	5.89829	3.04824	5.1831	4.98875	4.96002	5.31957	6.51457	4.46253	6.88096	7.35402	7.22842	7.85998	4.80751	6.267	6.15078	7.05932	7.28904
BCL2L1-mRNA	8.17576	9.87351	9.25465	9.33887	8.21825	8.6691	9.35778	8.45044	9.20554	9.52917	8.45787	10.0037	7.73586	8.8414	9.46989	9.3216	9.26342	9.61066	8.29948	9.52666	9.4369	9.1235	9.73799	9.34114	9.02648	8.38586	8.48628	9.42473	9.86166	9.35848	8.86905	10.0156	10.289	9.87254	9.0971	9.78675	8.59862	9.52204	8.98141	9.07006	9.74446	8.9085	9.85886	9.2662	9.00838	8.86691	9.04465	8.59344	8.55652
BCL2-mRNA	7.16767	6.71582	5.5477	7.89981	8.44119	6.88888	7.49068	6.20251	6.57448	5.96608	8.37657	6.7031	6.50638	6.54468	8.20836	7.77845	7.23239	6.15739	5.87231	8.36209	5.0129	8.86892	7.44868	7.76435	8.3569	6.85748	8.43928	6.80024	9.82394	8.7215	7.79105	8.38186	10.5109	6.75938	6.11004	7.59104	5.8929	8.58099	6.40136	7.33522	8.32574	7.61118	3.37142	7.29251	3.97352	6.13325	5.80433	5.47703	5.91267
BCL6B-mRNA	4.69194	4.80435	4.91967	5.17812	5.0861	5.17267	5.33225	4.68794	6.21459	4.90467	5.87008	5.78556	6.29226	5.46288	4.95682	5.23413	3.4458	5.11159	5.24782	5.4552	5.44835	4.57209	5.03929	6.88171	6.42313	6.40497	6.33016	6.5372	5.75546	5.70231	6.10655	5.2814	4.64195	3.52031	4.12866	4.48014	4.67051	4.31957	6.69354	5.64539	5.51839	6.81847	4.91816	5.53218	5.78981	5.45022	6.00596	4.99641	4.05353
BID-mRNA	6.2769	7.78707	6.5477	5.44326	6.83974	6.4946	6.50217	7.30685	7.26189	7.01047	8.06802	8.43582	6.79815	7.11058	5.37186	6.73663	6.48142	6.51494	6.94208	5.90146	6.02036	4.84339	7.17884	6.8359	6.83817	6.2445	6.98224	5.95224	6.90746	6.35439	6.54712	6.73071	5.93146	6.63321	6.49789	6.17485	6.20102	6.30663	6.91593	5.80766	6.296	6.47451	5.98901	6.96186	6.33261	7.19774	6.60579	7.29806	7.64685
BIRC3-mRNA	6.95873	5.9356	4.91967	2.04566	8.05644	5.45278	6.09475	6.65317	4.76713	4.9459	7.99207	5.7031	6.48129	5.82278	1.88643	4.23413	5.12387	3.74235	3.93587	3.00774	3.12088	5.41454	6.10538	3.46667	4.45966	3.15704	4.90132	2.63031	5.28597	4.47992	6.10655	4.16592	3.47202	2.00094	1.30269	3.46519	3.50058	4.15607	5.99611	3.423	5.51839	4.43704	1.28395	5.34373	2.03492	5.31139	2.58194	4.75336	5.76682
BIRC5-mRNA	11.5966	9.19667	9.99162	8.186	7.73665	10.4738	8.73921	10.0081	8.62058	9.41729	10.6206	8.99934	10.5762	9.52178	9.16813	9.70445	10.8887	9.82982	9.36906	10.0021	8.65167	6.46899	9.09457	7.34114	7.54712	6.85748	9.80821	9.3985	8.94308	10.0268	10.2592	11.203	9.97187	8.70599	8.3129	8.0564	9.28194	9.55113	9.06742	8.5222	11.3331	8.58999	8.75495	8.73125	7.04242	9.63696	10.1003	9.55883	11.2475
BLK-mRNA	2.69194	4.11248	3.46023	-0.654775	7.19122	6.00917	3.52489	4.38308	2.3077	3.49659	1.04565	4.42299	0.6484	1.87792	0.564506	3.64917	2.70883	1.74235	2.53733	0.133273	-1.57956	3.52146	4.12675	3.88171	3.13773	5.15704	1.20088	2.63031	3.1705	0.894955	5.75863	2.90289	2.05699	1.9014	-2.15675	-0.11977	3.08555	2.31957	1.78665	2.71251	2.71103	2.18911	0.506347	1.91747	0.449962	4.51493	2.26001	1.30711	1.21223
BLM-mRNA	5.2769	6.11248	4.46023	4.45375	5.1834	6.2233	4.56929	5.46554	4.11505	4.49659	7.39143	6.61564	6.55529	6.48673	4.95682	5.9711	7.10115	5.61682	7.10026	5.47312	5.07866	3.29907	4.56285	3.88171	4.45966	4.47897	6.24527	5.43767	4.58553	6.35439	6.2992	5.16592	5.55949	5.56165	5.08166	5.60133	5.40748	6.00407	6.07205	3.95351	7.17047	6.53784	6.15432	3.3769	3.35685	5.45022	5.61756	6.06733	7.09487
BMP2-mRNA	5.86186	4.65996	6.21512	3.15258	4.78912	3.36532	6.03269	6.99606	4.11505	3.92543	6.98425	5.78556	6.34884	6.75567	3.14947	4.23413	5.51619	4.15739	7.77833	7.25221	3.14836	4.41454	3.20921	6.68906	5.30766	6.47897	6.20088	4.95224	4.90746	3.89496	6.82276	4.38831	3.79395	3.52031	3.77399	3.68759	4.30794	3.31957	6.10858	3.423	7.296	3.71267	1.60588	3.91747	3.77189	3.92996	4.10131	3.30711	7.31726
BNIP3L-mRNA	8.87185	9.45369	6.8865	8.18128	8.93828	6.68725	9.03071	7.66194	8.95875	8.29001	9.53751	8.89176	7.15619	8.22488	7.85913	11.0415	7.89205	10.0658	8.61511	7.08941	8.02777	9.7323	8.77061	9.64326	8.98948	8.26556	8.11974	8.83977	9.73019	9.02938	8.05408	9.30206	11.1828	7.86223	9.44224	9.25798	5.08555	8.56206	9.29445	10.0377	9.08607	9.0045	9.44844	9.6127	8.59462	8.74543	8.8562	8.85709	7.75139
BNIP3-mRNA	9.72811	8.26378	9.55827	7.46417	7.56672	8.92756	7.47909	8.60396	8.24433	6.57094	7.09005	7.90104	7.77768	8.36335	9.95467	9.3216	8.08965	10.0247	8.81767	10.4899	6.16528	8.47566	8.10538	7.96917	7.69232	7.9384	9.11377	8.91571	8.56281	8.3948	8.82276	7.90289	9.49161	8.81429	7.79016	7.42133	9.80892	8.39791	8.2865	9.63894	10.2109	6.93731	6.65319	6.76296	9.41863	6.5524	7.49523	7.062	8.59016
BRCA1-mRNA	4.01387	5.41204	6.36713	5.27596	5.36027	6.27221	6.45563	4.29562	5.73396	6.87297	4.16113	5.93757	1.6484	7.01542	5.88643	5.23413	6.98185	6.92558	6.16536	6.54266	5.90426	5.44202	6.73973	4.88171	5.45966	5.85748	7.69273	5.21527	5.58553	7.19874	4.2992	6.93851	6.97982	6.60975	5.42068	5.99917	6.54498	7.63633	5.17897	5.31916	5.51839	6.11985	6.18281	5.64539	5.61989	5.4235	6.18284	6.00199	5.96711
BRCA2-mRNA	7.19973	8.25124	7.78216	6.55468	6.27454	7.2233	5.91721	7.86547	6.45744	7.89944	8.23548	8.32989	7.86757	8.57558	6.67303	7.93457	8.54172	6.28667	7.82609	6.69806	6.73106	5.99951	6.60914	5.88171	6.04462	5.32696	6.69273	6.21527	6.75546	7.5954	6.54712	7.33585	7.42622	6.70507	5.5575	6.04514	6.85814	6.79761	6.54154	5.55686	7.71103	7.21148	6.72413	5.93984	4.84228	8.09989	8.19468	7.42397	7.43784
BRD3-mRNA	8.96806	9.42326	9.43751	9.48925	9.65277	10.0413	9.19555	9.5994	9.96233	10.1619	8.77584	9.43582	9.54322	9.17987	9.17184	11.2749	9.12387	9.2633	9.71723	8.79208	9.2935	9.07605	9.95964	9.45156	9.30264	9.01502	9.02106	9.71778	9.37995	9.7837	10.1634	8.75088	10.2319	9.56623	9.28516	9.01722	9.47213	8.7241	9.51457	7.38236	11.0194	9.78437	9.38812	9.90615	9.12415	8.46176	8.94884	8.71989	8.98482
BRD4-mRNA	10.137	10.5919	10.2611	9.41266	9.25602	10.5772	9.48634	9.99259	9.85073	10.031	9.80831	10.5165	10.6804	10.2469	9.07626	9.00672	10.2245	8.48831	9.35402	10.448	9.77442	9.58293	9.68854	10.1296	9.53861	10.4608	10.2534	9.58451	9.31345	9.5352	9.70859	9.47274	8.54349	9.15069	8.28101	9.27362	9.8929	9.68589	9.49401	9.40916	10.0239	9.40828	9.03438	9.32474	9.97156	9.56239	9.36067	9.7384	10.1985
BRIP1-mRNA	8.17576	6.90389	6.63016	5.73754	6.31805	8.05182	6.34507	7.00986	8.48761	7.50696	9.0172	6.56984	8.83328	7.09515	6.22272	6.23413	7.21133	5.88531	7.94826	6.2864	7.62868	3.62099	7.30608	7.4363	5.13773	5.85748	8.28834	6.5372	5.1705	8.00348	7.10655	6.60333	5.68148	6.55757	9.21992	6.49126	8.25547	7.64664	5.87411	4.501	7.03296	7.69691	7.00961	6.51738	7.10817	7.28937	8.14875	6.96246	7.46331
BTLA-mRNA	3.01387	2.41204	1.46023	0.930188	7.23726	5.36532	4.47909	2.29562	3.11505	5.08155	5.26805	5.2006	4.10783	4.98226	-0.435494	2.64917	2.12387	2.15739	4.32582	0.133273	2.66837	3.88403	3.73973	4.88171	4.13773	5.61647	3.78584	3.63031	4.39289	3.70231	4.2992	2.16592	2.05699	1.67901	0.165182	0.687585	3.08555	2.31957	4.37161	-0.746925	3.71103	2.51104	1.02092	3.3769	0.449962	5.57685	3.3189	3.47703	1.21223
C1QA-mRNA	10.4502	9.81505	10.1882	8.6795	10.5022	10.7979	10.3798	10.6344	9.32729	9.99214	11.9613	10.8055	8.73586	9.16332	8.91545	8.00672	9.82431	10.0091	11.5216	8.23743	11.3207	10.1425	10.7475	8.30797	9.63758	9.8644	9.92539	10.4505	9.03674	9.35848	11.5707	10.6349	10.0228	8.27022	9.30269	8.78937	9.30148	10.2862	10.1198	7.82293	9.82998	10.5043	8.36965	10.4835	8.22475	11.2743	10.9639	10.1074	9.24105
C1QB-mRNA	10.2214	9.62635	9.06757	8.5214	10.3826	10.8511	10.4325	10.3778	9.11827	9.90402	12.1043	10.8324	8.97932	9.12964	9.35567	8.37709	10.5183	10.516	11.482	7.94919	11.422	9.71269	10.9386	7.90408	9.29255	9.2445	9.89784	10.4051	9.76544	9.3379	11.6256	10.8779	10.5515	8.67431	9.58219	8.96637	8.75797	10.2153	10.3641	8.59515	10.3549	10.4167	8.97744	10.4968	7.78535	11.5369	10.9705	10.2107	8.96823
C2-mRNA	8.09282	7.77836	8.11845	5.5449	7.25229	8.38769	7.75851	8.81525	7.19034	6.99582	7.40321	7.76539	6.26311	7.49851	5.14947	5.23413	6.5833	6.84389	8.08912	7.14077	6.98459	8.09348	7.80747	7.73969	7.42313	8.44244	7.9288	7.33075	6.83346	6.14288	8.25339	7.6999	6.35467	5.19208	4.76212	5.50228	6.8929	7.01206	7.1442	4.981	6.61792	7.67293	4.88882	8.14629	6.06467	8.18586	7.11384	7.09892	6.24932
C5AR1-mRNA	6.80046	6.21939	6.81779	4.83708	5.54248	7.27221	6.22533	6.38308	6.21459	5.41086	7.31867	6.2595	5.9338	5.93103	5.44715	5.23413	6.29379	6.26592	5.70725	3.94063	6.40629	4.96203	6.44868	3.46667	5.72269	6.32696	6.3708	6.43767	5.83346	5.41852	6.82276	5.97328	4.86434	3.22333	3.33511	4.18401	6.35857	6.08207	6.31021	3.501	7.03296	6.14331	4.53188	6.82436	4.49436	5.12498	4.96045	4.81807	5.56978
C5-mRNA	8.1182	5.36623	6.74564	6.78402	6.72592	8.17267	6.12481	5.34001	6.39516	6.65413	8.18179	7.0419	6.50638	6.99894	6.82189	8.34961	7.39066	5.01537	4.83278	4.26256	6.78239	6.69138	7.00507	6.46667	7.24626	6.54936	7.41033	6.80024	6.90746	6.10441	6.69151	5.16592	6.11588	5.17086	5.13787	6.63512	6.02415	6.88725	7.31021	4.61063	6.17047	4.61538	4.34285	6.27502	6.40416	4.81132	5.3044	5.95096	4.67166
C7-mRNA	4.2769	6.21939	4.63016	5.40051	9.97498	7.27221	7.78699	5.50507	6.64755	6.05354	7.87854	7.59292	7.17196	6.09515	6.66254	4.9711	5.03076	8.31221	7.8658	2.19217	8.28231	7.38653	3.94618	10.1485	8.58894	8.46082	6.05886	7.63031	8.04496	6.53881	6.99964	5.48785	4.55949	4.11642	4.67614	2.73821	5.67051	6.63115	7.74085	2.83804	5.296	2.64854	2.86892	3.61791	6.12239	4.54002	7.2411	4.00755	6.29969
CASP1-mRNA	7.54992	8.62635	7.81779	5.80466	7.73665	8.1335	7.87362	7.9751	6.78343	7.18847	7.85301	7.93757	5.6026	7.59491	5.23693	4.23413	8.43675	6.06428	7.56975	4.85209	6.66124	6.96203	7.60153	7.40527	6.75244	8.06393	6.4488	5.43767	7.07739	6.38681	7.65675	7.2952	6.02661	4.86223	5.51568	6.79909	8.1588	7.00407	5.78665	6.86778	6.41147	6.93058	4.77581	7.51738	5.90939	8.4235	7.38929	7.35805	6.06189
CASP3-mRNA	6.62268	7.66942	6.85255	7.26707	8.12744	6.31951	7.83778	7.0638	7.87755	8.68185	7.61044	7.90104	6.07466	6.94831	7.02394	8.48206	6.51619	8.07625	7.60537	7.23131	8.72308	7.23767	8.03364	7.6366	7.78159	6.8009	7.59319	7.63031	7.69406	8.35439	7.97162	7.84775	7.88988	7.89818	7.59647	8.28431	5.50058	7.6155	8.00582	8.20144	7.95896	8.6362	8.56395	7.88901	7.32033	8.69326	8.42826	8.34712	8.1151
CASP8-mRNA	5.2769	5.997	5.5477	5.53505	7.25229	5.88888	6.33225	6.20251	7.36298	6.96608	5.48306	5.2006	4.97033	4.68528	5.29243	4.9711	4.93122	5.20179	6.67781	4.35567	6.44835	5.54699	6.06166	5.58215	6.42313	6.6806	5.00823	6.08974	5.58553	5.70231	4.88416	5.75088	4.05699	4.09405	5.85448	6.17485	5.67051	5.86976	6.40136	6.423	4.71103	6.67293	7.03215	6.91747	7.29545	7.12498	6.21421	6.18485	4.89405
CASP9-mRNA	6.3358	6.96662	6.41443	6.69395	6.71512	6.72287	6.61236	5.4249	5.66525	6.54434	7.12603	7.68173	5.69279	6.75567	6.66254	6.23413	5.87876	5.85783	4.77833	6.72324	6.71965	6.73647	6.34307	7.23926	6.42313	6.61647	7.22324	7.83977	6.39289	6.10441	5.88416	5.90289	5.22691	6.34198	6.83478	6.02998	5.96002	6.96342	7.97648	6.96043	7.84032	5.80382	6.23037	6.69883	7.96171	6.04836	6.46946	5.86782	5.52208
CBLC-mRNA	4.01387	6.62149	6.81779	5.38962	6.90776	5.06576	3.98433	6.07698	7.86994	6.288	5.34333	6.42299	5.29226	7.06379	5.3974	6.1086	5.70883	5.44279	4.83278	8.26513	5.51848	7.30656	5.84664	4.68906	6.38566	8.44244	7.15507	5.63031	5.83346	6.67632	5.99964	6.55824	7.22691	7.54732	5.89854	5.89146	7.99244	7.35142	5.74085	5.69602	6.71103	6.97047	7.02092	5.20287	6.20485	6.40314	5.52054	6.81173	6.80717
CCL13-mRNA	2.69194	5.16692	4.91967	0.345225	3.65983	4.17267	2.33225	6.07698	3.3077	3.11808	6.0606	5.2006	5.34884	5.55599	-0.435494	2.64917	2.12387	0.157392	3.16536	-2.45169	0.227799	4.35796	3.73973	3.46667	3.72269	5.47897	3.52281	2.63031	3.90746	3.47992	7.20609	3.75088	1.47202	0.679011	-0.571784	-0.534807	2.50058	1.83414	3.95658	1.575	5.03296	8.06563	0.698992	3.3769	0.449962	5.4235	-0.324952	4.0937	5.75655
CCL14-mRNA	7.2618	7.27002	6.63016	8.04913	9.32161	8.39874	8.77519	7.89553	9.77326	8.11582	5.18861	5.31608	5.6026	4.91354	6.3974	4.23413	4.82431	5.06428	4.43545	2.63577	7.72651	8.71692	7.4905	11.7796	10.3714	10.5664	7.85909	6.08974	9.64082	7.35439	8.88416	7.30888	4.17246	3.52031	4.1831	1.78712	5.20102	7.0668	6.74085	3.15997	6.03296	7.06563	2.78646	6.76296	6.21815	5.65932	2.92298	6.06733	3.48525
CCL18-mRNA	7.54992	7.45643	7.99939	3.04566	6.75787	8.31951	6.10986	9.26716	6.23843	5.1537	5.83573	6.47362	5.69279	6.48673	4.08807	6.1086	6.12387	4.85783	8.61511	2.54831	3.9123	4.29907	4.62425	6.58215	5.59716	6.06393	6.75547	6.95224	6.28597	5.21688	9.85379	7.61438	5.17246	3.13844	2.84325	2.68759	6.74851	5.2671	6.95658	4.15997	9.05088	5.93058	5.73242	5.77545	3.61989	4.63623	3.26001	5.05127	6.92188
CCL19-mRNA	5.86186	7.54132	8.0452	4.97458	10.9935	10.0658	8.89993	8.05051	8.03562	8.36601	3.85301	5.07507	3.23336	6.07955	2.14947	4.64917	5.12387	3.61682	6.56975	2.24875	3.57019	7.76395	7.85307	10.1344	9.09773	10.2812	6.8733	5.21527	8.29978	7.52431	10.0541	6.60333	3.93146	3.79449	1.30269	1.46519	5.20102	3.31957	4.69354	2.423	5.51839	5.11985	0.698992	7.23035	3.35685	8.32769	3.3189	6.1093	5.0867
CCL20-mRNA	5.2769	6.62149	3.46023	1.93019	5.2448	4.68725	2.52489	7.98212	2.62962	2.88361	7.29358	7.07507	5.6484	1.55599	2.37186	4.64917	4.29379	2.74235	6.67035	0.718235	3.27843	2.29907	2.03929	3.46667	3.72269	3.15704	4.00823	2.63031	2.58553	0.894955	4.2992	3.16592	1.47202	0.415976	1.42822	5.82274	4.08555	1.83414	3.59401	2.71251	5.03296	3.58143	1.39943	4.08739	2.77189	5.38248	3.8845	5.214	9.13704
CCL21-mRNA	4.59883	7.84666	7.0452	5.72893	12.5562	7.90448	7.33868	6.81918	6.68274	8.63535	5.87008	5.2006	3.97033	5.62208	2.73443	4.23413	3.4458	2.96475	2.07789	-1.45169	2.46484	7.94772	6.94618	8.81245	8.06847	9.33695	7.05886	5.43767	7.75546	6.5954	7.20609	6.71024	3.05699	2.7379	1.54369	1.20216	4.96002	2.83414	6.37161	2.25308	5.71103	2.35904	0.283955	7.04675	2.77189	7.82159	-0.324952	5.65761	2.21223
CCL22-mRNA	3.86186	5.31893	5.16067	3.73754	7.38093	5.06576	6.35778	6.12851	6.06258	5.85143	6.46069	6.66003	4.34884	5.68528	2.14947	6.8191	3.93122	5.93875	4.07789	0.870239	2.81276	5.80157	6.43161	6.05163	3.13773	6.40497	6.78584	4.21527	5.1705	4.89496	6.94305	6.5117	3.64195	2.7379	0.650609	2.92462	3.50058	4.68214	6.40136	2.83804	5.88096	6.08393	4.71022	5.75036	1.77189	6.31139	4.53303	5.05127	4.93104
CCL2-mRNA	10.5248	9.72037	10.6672	7.31677	8.42138	8.93517	10.0631	12.1763	10.1086	9.45704	11.2644	9.58718	9.23336	9.62343	7.04832	6.45653	7.4458	8.79039	9.11955	5.63577	8.39629	9.21395	9.56481	9.12011	10.1794	10.4332	9.73615	9.57283	9.20758	8.96642	9.95025	8.64705	7.08673	6.5119	8.1275	7.10182	8.22851	7.98389	9.52474	7.87513	10.1622	10.0291	6.25741	9.65387	9.7526	10.8441	10.0188	9.85439	10.8199
CCL3/L1-mRNA	6.2155	6.34277	7.18816	4.49497	6.05215	7.38769	7.10232	7.98911	7.23843	6.17985	8.73914	9.1855	6.6484	7.68528	6.30597	5.8191	7.87876	7.07625	7.04368	4.23481	7.53288	6.64484	6.48223	6.6366	9.02648	6.2445	8.83023	7.87824	7.28597	7.0447	7.79105	6.64705	5.60131	3.41598	5.27788	6.46143	5.50058	5.48949	8.26239	6.17194	6.51839	8.23351	5.61188	7.83036	4.65942	7.28566	6.75186	6.44461	5.40862
CCL4-mRNA	8.2618	6.9356	8.71762	5.79644	6.25975	8.75764	8.30953	8.66194	7.86994	7.14045	9.16977	9.25226	7.6484	8.12585	6.20836	5.23413	8.03076	6.56678	8.2578	5.68274	7.9113	7.23767	7.1161	7.27403	8.69232	7.32696	9.31462	7.58451	6.49242	7.47992	9.15718	7.55824	6.19994	3.64864	5.45058	5.8286	7.08555	5.74103	8.21292	6.48189	6.03296	8.88608	5.20679	8.05702	5.9257	8.34737	7.77308	6.98518	7.37881
CCL5-mRNA	10.0971	8.77398	8.59979	6.38414	9.03704	9.90448	10.7386	11.6416	8.96233	9.80877	7.82263	8.55815	6.89633	7.87341	5.67303	4.23413	8.91177	7.36684	10.5707	5.00774	8.16275	9.41974	10.2609	8.67612	8.12642	9.29659	8.35062	7.7596	7.81435	9.0447	9.64793	8.42016	7.61157	6.6601	5.695	5.33966	8.295	7.85651	7.83105	4.25308	7.71103	8.18911	4.34285	9.17956	5.85935	10.4419	8.9754	8.59436	8.78335
CCL7-mRNA	3.49929	4.21939	4.46023	0.667153	2.82976	3.36532	1.10986	8.55771	2.3077	5.71501	6.44938	5.52253	5.55529	6.24249	0.564506	3.64917	2.70883	4.40532	4.28735	-0.45169	4.44281	1.7141	2.62425	1.88171	3.13773	3.15704	6.10777	3.63031	3.1705	0.894955	5.62113	5.10452	2.47202	4.20257	2.16518	1.96769	5.08555	3.97164	5.69354	2.423	5.296	5.35904	1.69899	4.56132	1.03492	7.27823	3.58194	5.14505	6.72002
CCL8-mRNA	6.64614	5.90389	7.65006	3.34523	3.2448	6.53524	6.61236	9.35631	6.21459	6.88891	7.81384	7.31608	5.85785	6.9397	2.56451	3.64917	6.16826	8.15175	6.72895	2.63577	6.02777	6.80157	8.05052	4.20364	6.42313	6.742	7.20088	6.43767	6.53973	5.89496	9.11938	7.86636	5.60131	5.35144	3.90934	5.58067	5.67051	6.84313	6.74085	3.77664	6.17047	7.24981	2.50635	7.30979	3.61989	9.32047	7.30076	7.33169	7.61595
CCNA1-mRNA	6.4733	4.9356	4.0452	1.34523	2.82976	5.27221	2.98433	5.05051	1.89266	1.60351	9.04189	6.37053	5.73586	6.27024	2.37186	2.64917	6.33332	4.06428	5.03209	3.1029	1.81276	1.29907	2.36122	1.88171	3.13773	4.15704	4.00823	4.63031	1.58553	2.47992	2.2992	2.16592	2.47202	1.67901	2.54369	2.88023	3.82251	1.51221	5.31021	1.25308	5.296	2.64854	0.698992	2.50243	2.90939	5.35446	2.76251	7.52821	6.06189
CCNB1-mRNA	10.0116	9.01195	9.80453	7.02118	7.55465	9.41517	8.26299	9.28146	8.0956	8.72393	9.35399	8.59292	8.87722	9.47635	6.53029	8.40406	9.91503	8.79764	8.42883	9.16256	8.84251	6.64484	8.22911	7.01099	7.89262	7.742	9.08352	9.10605	6.90746	9.47238	9.47911	9.14701	7.98772	8.63901	8.64334	8.97034	8.96002	9.1028	8.90039	7.12959	9.06859	9.29109	9.60438	8.33532	7.20485	9.55625	9.71122	8.9992	9.68728
CCND1-mRNA	8.71985	9.25753	8.73636	10.9407	7.88865	11.7758	11.4508	8.52444	9.62962	6.88361	8.46912	8.87303	5.85785	8.27709	11.3662	8.69357	12.1614	10.0984	7.01453	4.79624	7.0498	10.7106	9.63734	9.75207	12.9515	9.49689	14.0923	9.4632	10.3438	13.4042	8.54712	10.3819	10.6984	10.7773	9.24467	13.196	7.8929	13.2435	9.05344	9.76186	7.95896	11.0911	9.29098	10.3205	9.12415	9.57078	7.27124	9.41877	9.43784
CCND2-mRNA	6.49929	7.47812	7.76402	7.91887	9.34458	7.14668	9.16152	6.95383	7.58382	7.76482	7.82263	6.66003	6.48129	7.63281	6.92206	6.1086	6.4458	7.93875	6.92964	5.44918	7.38189	8.11925	8.6392	9.69549	8.45061	8.49689	7.50466	7.5372	8.94308	7.82569	8.40772	7.45132	7.50545	5.29372	6.63116	6.27684	6.02415	6.09718	7.5009	5.91129	7.296	8.60907	6.12106	8.2439	6.94182	9.06033	7.66657	7.53785	4.98482
CCND3-mRNA	8.66348	8.79141	8.83527	7.27596	9.33403	8.48426	8.29968	8.47054	7.83908	8.75325	7.98817	9.42942	8.76214	8.53899	7.9088	8.07544	7.72378	8.50612	7.69995	7.67501	7.96444	7.63297	8.44017	8.62317	8.27728	8.51459	8.26697	9.02263	8.76544	7.86074	8.89911	7.94728	7.68148	7.72523	7.31696	7.97431	10.2319	8.4191	8.53484	7.82672	9.36925	6.95066	6.61487	7.53952	6.34478	7.62455	7.40976	6.69943	6.77701
CCNE1-mRNA	6.75803	7.38932	7.74564	4.77149	5.65983	6.57477	4.88245	7.6085	6.21459	5.55104	7.06802	6.93757	7.23336	8.30754	5.17922	5.23413	5.21133	6.38621	6.65532	7.97038	3.61027	3.96203	5.12675	5.46667	5.22519	6.32696	6.9288	5.43767	5.673	5.47992	7.79105	11.4374	4.27938	4.7379	4.97254	4.97826	7.30794	6.37019	6.48709	6.18381	7.296	5.90336	5.19884	5.1654	5.87623	9.00284	9.86116	8.19707	7.66069
CCNO-mRNA	4.93987	4.4995	5.5477	5.72026	6.75787	4.36532	8.00063	3.99606	8.27348	4.67879	7.34943	6.37053	4.55529	6.11058	2.56451	4.9711	5.12387	4.91228	2.24782	1.4552	4.02036	1.7141	5.73973	4.46667	3.45966	4.15704	5.78584	6.71778	5.49242	6.5954	3.88416	4.16592	0.472024	3.18151	6.88491	2.88023	4.08555	5.00407	7.47315	1.83804	4.71103	5.75897	7.91088	7.34373	8.57408	3.72643	1.99698	3.76654	5.58146
CCR2-mRNA	4.7794	4.80435	4.63016	3.63063	6.46719	4.95028	6.38288	4.99606	4.70001	5.136	7.34943	6.47362	4.6484	6.37617	3.56451	3.64917	3.12387	5.24485	5.98478	0.718235	5.26593	5.38653	5.94618	5.05163	4.83817	5.61647	6.00823	5.43767	5.04496	5.93935	6.38666	3.58096	4.55949	3.97669	2.36682	1.05016	4.67051	4.2671	6.89518	2.83804	5.88096	4.7437	2.15842	4.3769	2.44996	8.28381	6.64659	5.39457	3.58146
CCR4-mRNA	4.49929	5.36623	5.26759	2.51515	7.45425	4.82475	5.89993	5.24981	5.00814	5.70304	6.14719	4.78556	4.73586	5.85977	0.564506	2.64917	3.70883	3.47932	5.91078	0.54831	4.85507	5.46899	6.22911	4.68906	4.72269	5.85748	5.72444	3.63031	4.58553	4.47992	6.69151	4.75088	4.37891	2.55348	1.01318	1.68759	3.82251	3.4191	5.59401	1.83804	5.296	5.75897	2.90845	4.96186	1.44996	6.75885	4.13448	5.58509	4.38215
CCR5-mRNA	4.86186	5.31893	4.26759	3.43269	5.88865	4.82475	6.82867	5.61755	4.83126	6.30394	7.11174	6.37053	4.45576	5.87792	3.56451	5.8191	3.93122	3.96475	7.14398	2.13327	6.32433	5.86385	6.89727	5.05163	4.83817	6.06393	6.41033	2.63031	4.39289	5.53881	5.88416	4.2814	4.64195	3.84894	4.21829	3.81097	4.30794	5.15607	6.24608	2.83804	4.71103	6.13163	3.58164	6.56132	3.53743	8.04179	6.49523	6.94228	4.35518
CD14-mRNA	10.5715	10.2402	9.96008	7.89981	8.78395	10.4395	9.58829	10.5352	9.18421	8.36601	11.3081	10.5195	8.59677	9.07955	7.76418	6.45653	8.15729	8.58366	10.2213	6.91245	9.07463	9.64927	9.34763	8.12964	9.43235	9.62464	9.96575	8.41167	9.14778	8.7215	10.3707	9.20301	7.51642	5.7234	7.11004	7.82128	7.67051	8.37949	8.29445	6.98778	8.10335	9.95149	6.53504	9.88181	7.46677	9.35003	8.73304	9.23548	8.50685
CD163-mRNA	10.2096	9.63845	9.26759	6.56923	8.79426	10.2139	9.5263	9.30964	8.10211	8.90989	11.7758	10.1855	8.38987	8.58942	8.37829	7.45653	9.50757	9.84914	11.4371	6.01183	10.4366	8.55959	9.36572	8.77653	8.24626	9.42383	8.35062	9.50068	8.48035	7.56738	10.113	9.14701	8.90248	7.10807	8.3431	7.45388	9.67051	9.91416	9.37537	6.69602	10.4726	9.01407	7.95284	8.80316	7.67396	9.13428	10.0446	8.55028	9.70207
CD19-mRNA	4.15137	4.73396	4.26759	2.66715	9.34633	6.72287	4.88245	4.20251	3.47762	5.288	5.72748	5.07507	5.17196	5.11058	2.37186	3.64917	3.4458	4.15739	1.88525	1.87024	1.87988	5.54699	5.71171	3.46667	5.83817	7.40497	4.90132	5.80024	5.04496	4.5954	6.2992	3.75088	4.37891	2.7379	1.84325	1.05016	4.67051	2.97164	6.03458	1.25308	5.03296	3.99647	0.698992	3.3769	1.77189	6.93942	4.78357	4.00755	2.21223
CD1C-mRNA	4.93987	5.8383	4.78216	1.15258	7.11927	5.17267	5.95116	3.61755	4.55562	3.84054	4.31867	3.61564	0.6484	2.72592	1.88643	3.64917	4.29379	2.47932	1.39982	0.54831	0.590369	4.46899	3.03929	5.34114	5.04462	5.96439	3.20088	3.63031	5.28597	4.21688	6.75863	2.90289	1.47202	-0.905952	0.843254	0.202158	2.50058	2.51221	2.78665	0.838038	2.71103	3.27658	-1.30101	4.08739	1.44996	4.56468	0.675048	2.93938	0.212227
CD209-mRNA	5.86186	6.41204	6.0452	2.86879	8.67106	6.85717	5.50217	6.38308	5.86228	4.81852	6.94451	6.2595	6.26311	5.36335	2.14947	4.23413	4.29379	3.96475	5.84608	4.05611	4.38623	5.69138	5.03929	3.88171	5.30766	6.40497	7.3907	4.21527	5.673	5.21688	7.69151	5.16592	5.22691	2.41598	1.01318	1.88023	3.50058	4.76014	6.1442	1.575	5.03296	6.10798	1.15842	4.96186	2.03492	5.56468	2.84497	4.55504	4.87519
CD244-mRNA	4.01387	3.73396	3.0452	2.34523	4.98176	4.17267	4.16875	4.54355	2.89266	2.96608	2.04565	3.2006	0.6484	3.01542	1.88643	2.64917	1.12387	1.15739	3.93587	0.355665	1.2278	3.52146	3.20921	3.88171	3.45966	4.15704	3.78584	2.63031	3.1705	4.06488	3.88416	2.90289	2.79395	0.094048	1.16518	1.20216	2.50058	2.51221	2.78665	0.253075	4.71103	3.096	0.698992	3.2394	1.44996	3.68204	2.84497	2.50874	1.79719
CD247-mRNA	4.2769	3.87147	3.0452	1.34523	7.80449	5.27221	5.95116	4.54355	5.11505	5.56433	3.16113	3.93757	0.6484	3.01542	1.56451	4.23413	2.12387	2.96475	5.63248	0.54831	4.0643	4.7141	5.12675	5.58215	4.13773	6.2445	3.78584	5.21527	4.90746	4.5954	5.99964	4.58096	3.79395	2.67901	1.01318	1.88023	4.08555	3.90453	4.48709	1.575	3.71103	4.51104	2.02092	5.04675	2.44996	6.45682	4.53303	5.07264	3.43462
CD274-mRNA	5.01387	4.997	5.5477	2.98908	5.36027	5.17267	5.86474	6.61755	3.3077	5.23909	7.31867	6.1392	5.23336	6.22842	1.88643	2.64917	2.70883	3.85783	4.72175	4.00774	3.27843	5.44202	5.59388	5.7886	3.13773	5.15704	6.33016	5.95224	3.1705	4.47992	5.88416	4.16592	2.79395	4.16014	3.09118	5.22008	4.82251	4.15607	5.78665	2.25308	5.03296	5.29764	1.39943	4.96186	3.35685	7.54312	5.19861	5.53977	4.53415
CD276-mRNA	10.275	10.3234	10.4057	10.1237	8.64852	10.4843	9.81145	9.88621	10.4739	8.99214	10.8033	9.78055	9.06203	9.57836	9.46688	10.0921	10.5833	9.5346	9.38282	8.63644	8.8488	10.1674	10.3902	11.4685	10.6866	9.96439	10.9969	10.3377	11.1382	10.5352	10.7668	10.3574	10.3983	9.71839	9.5077	9.33556	9.71004	10.0581	10.1086	10.3958	10.8248	10.975	9.94573	10.9862	9.18805	10.1844	10.4278	9.8381	10.4382
CD27-mRNA	6.57458	6.71582	5.78216	4.20321	9.61984	7.36532	8.20789	6.50507	6.86228	7.1537	6.39143	5.42299	4.89633	6.31088	3.73443	2.64917	5.3718	5.58366	6.39982	4.1029	5.48114	7.63297	7.51502	6.34114	5.83817	7.82946	6.59319	5.43767	5.97785	6.56738	8.02712	6.22481	5.55949	4.22333	2.36682	1.33966	5.40748	5.31957	6.24608	0.253075	3.71103	6.2444	2.82828	6.12692	2.61989	8.70024	7.27867	6.29806	3.94919
CD28-mRNA	4.49929	5.69744	5.63016	3.20321	8.38775	6.4946	6.44376	6.02354	6.26189	6.20554	5.10455	4.78556	5.34884	4.76545	3.14947	2.64917	4.12387	3.47932	5.67781	0.718235	4.58032	5.64484	6.56285	5.34114	5.78159	7.01502	6.78584	4.63031	5.83346	5.64984	6.2992	5.16592	3.64195	2.67901	1.42822	1.68759	3.08555	5.12692	5.24608	2.423	5.51839	5.81847	2.90845	5.82436	2.90939	6.72643	4.97883	5.12473	4.35518
CD2-mRNA	5.15137	5.36623	5.26759	3.38962	7.77358	6.31951	7.00871	6.07698	5.55562	6.75035	5.74609	5.2006	3.81833	4.87792	3.37186	4.64917	4.70883	4.24485	6.64775	3.04016	5.60035	6.38653	7.53913	6.12964	4.13773	6.61647	5.20088	5.21527	5.04496	5.75294	6.99964	5.62535	4.17246	3.61761	3.57117	3.52409	5.08555	4.97164	5.03458	3.575	4.296	5.68097	3.53188	6.3932	3.77189	7.67356	6.07593	6.2798	4.77701
CD300A-mRNA	6.92076	6.24493	7.18816	5.24004	7.25229	6.00917	6.04846	6.61755	5.83126	6.214	8.22887	6.07507	6.17196	6.7944	5.11909	4.23413	6.12387	6.15739	7.56171	6.03615	6.69657	5.84339	6.12675	6.05163	5.78159	7.06393	7.15507	5.95224	4.1705	5.89496	7.20609	5.86636	5.05699	4.20257	5.56435	5.22008	3.50058	5.31957	6.27851	4.423	7.46592	6.80382	5.45388	6.78783	5.17788	7.03518	6.28976	6.82753	5.7253
CD36-mRNA	9.36437	8.42326	8.01482	8.28333	11.3019	10.4946	9.71719	9.98387	11.9999	9.37923	7.00758	7.31608	6.17196	7.47486	5.67303	6.34961	5.3718	7.7721	7.31151	5.5927	7.8488	8.60892	6.92193	11.6113	11.8893	11.9899	10.8137	6.87824	11.2294	9.06988	10.9892	9.59219	4.64195	5.63321	4.38241	5.48014	5.30794	5.48949	7.65702	5.82293	7.10335	8.36902	7.93021	9.99428	5.97352	7.08292	7.0326	7.68041	3.83672
CD38-mRNA	4.86186	5.41204	4.78216	2.86879	6.76836	5.82475	5.98433	5.34001	5.00814	5.77343	3.46069	3.93757	3.6484	4.19985	2.88643	4.64917	3.70883	4.74235	6.11132	2.3032	4.95183	4.88403	6.28722	3.88171	4.83817	5.742	4.66031	4.95224	4.39289	5.41852	5.99964	3.75088	4.05699	4.00094	2.59814	3.08968	5.08555	4.09718	5.03458	1.575	5.88096	5.29764	2.09131	3.08739	2.44996	7.7695	7.07165	5.64339	4.11912
CD3D-mRNA	7.2618	6.27002	6.95209	4.20321	10.4387	8.82475	8.12108	7.92497	6.61148	7.63535	5.46069	5.78556	3.6484	5.62208	3.95682	5.64917	5.98185	5.01537	7.70725	4.32967	6.43446	7.261	7.82719	7.16711	5.83817	8.22313	6.05886	6.33075	5.97785	6.98242	8.79105	6.66842	6.08673	4.50344	3.45796	2.40379	6.45478	5.62074	4.59401	2.25308	6.296	6.36902	2.82828	7.45663	3.84228	8.30409	6.33326	6.81807	5.53415
CD3E-mRNA	6.41986	6.38932	6.10409	4.77149	10.6994	8.79995	8.57474	7.93947	6.87755	8.17769	6.36758	6.52253	4.89633	6.07955	4.08807	4.9711	6.55013	6.04003	7.79899	3.19217	6.88397	7.55331	8.56677	7.27403	6.53005	8.47897	6.24527	6.33075	6.1705	7.30435	8.63905	7.36232	6.40276	4.64864	3.45796	2.58067	6.62987	6.5675	6.31021	2.95351	5.71103	6.32866	3.34285	7.46436	3.35685	8.51017	6.53923	6.88	5.54613
CD3G-mRNA	3.86186	3.73396	4.78216	3.15258	7.59057	5.61325	5.84682	5.46554	4.11505	4.98597	5.93642	4.78556	4.45576	4.8414	2.56451	2.64917	3.12387	2.96475	5.84608	1.13327	4.09287	5.03603	5.03929	3.88171	3.13773	5.742	4.66031	4.95224	4.58553	3.89496	5.62113	4.2814	3.64195	2.79449	1.54369	0.88023	4.82251	2.83414	5.17897	0.838038	2.71103	4.23351	2.22255	4.77545	2.61989	6.30409	4.42994	4.61454	3.67166
CD40LG-mRNA	3.2769	4.73396	4.46023	2.34523	8.83725	5.88888	6.22533	5.20251	5.11505	5.57751	5.81824	5.86357	5.9338	5.94831	3.02394	4.23413	3.4458	2.47932	4.24782	1.00774	4.26593	5.26869	5.49872	6.05163	3.45966	5.96439	5.4488	3.63031	4.75546	4.35439	5.62113	4.82889	4.17246	1.55348	1.01318	0.687585	3.82251	3.59968	5.83105	1.25308	2.71103	3.58143	0.868917	4.77545	1.03492	5.28195	2.37549	4.05127	2.79719
CD40-mRNA	6.08426	6.47812	6.8865	5.72893	8.4575	7.29606	7.53612	8.47054	6.87755	6.62904	6.47192	6.56984	5.04072	6.54468	6.16442	3.64917	5.93122	6.01537	7.14398	8.12479	6.53939	7.67411	7.02797	7.90408	7.24626	7.98993	6.72444	6.71778	6.83346	6.25251	7.94305	6.73071	5.86434	4.64864	5.01318	5.25527	6.14444	5.48949	6.80902	5.423	5.71103	7.42273	4.9374	7.36868	5.95776	8.12705	6.79399	7.19707	8.10502
CD44-mRNA	12.1621	11.4302	11.1238	8.29505	11.1105	10.2722	10.3443	11.4724	10.0609	9.28097	11.2038	10.61	11.0673	10.8449	7.83129	9.33567	8.4458	8.44279	11.5916	6.93848	8.81705	10.707	9.78748	10.4286	11.2225	11.1343	11.2963	9.63031	10.1516	9.49487	10.3216	10.1527	9.71758	8.25013	9.42775	11.2352	9.24878	11.7967	9.43051	11.7449	10.2809	9.92889	8.07512	10.3416	9.5241	10.7515	11.0727	10.0868	10.4294
CD45RA-mRNA	4.15137	4.87147	4.63016	2.80466	9.60381	6.06576	5.56929	3.46554	5.16568	6.20554	2.26805	3.61564	3.23336	3.14096	1.56451	2.64917	4.29379	3.96475	3.32582	1.24875	3.09287	5.52146	5.76721	5.46667	6.09193	7.9384	4.00823	4.95224	5.49242	5.64984	6.38666	4.04039	3.64195	2.41598	0.428216	0.88023	4.82251	2.68214	3.37161	1.575	3.71103	3.88955	0.0209205	3.50243	2.44996	6.7535	4.65233	3.89207	1.79719
CD45RB-mRNA	6.24653	6.13996	6.31822	5.34523	9.36027	6.82475	7.50217	6.38308	6.53651	6.48964	6.39143	5.61564	4.10783	5.01542	4.92206	4.23413	5.82431	4.85783	6.52084	4.28978	6.0964	6.05395	6.16857	5.7886	5.89262	7.06393	5.59319	5.95224	6.10909	6.21688	7.75863	6.19567	5.05699	3.04824	4.03308	3.46519	5.30794	5.37019	5.54154	3.501	6.296	6.58143	3.84874	6.45663	4.25732	7.29306	5.56987	5.77308	4.18185
CD45RO-mRNA	8.45349	8.16692	8.35505	6.18443	9.2448	8.79995	8.81261	8.81918	7.48761	7.99827	8.6406	6.86357	5.50638	7.35041	5.3974	4.64917	6.87876	6.61682	9.2578	5.71824	7.88703	8.44881	8.91581	7.30797	7.45966	8.6962	7.54073	6.63031	7.20024	7.68937	9.39723	7.64705	7.36684	5.78055	5.94654	5.65502	6.20102	7.10467	6.10858	4.38236	5.71103	8.04086	5.3137	8.64879	5.40416	9.46912	7.81204	8.31722	7.103
CD47-mRNA	10.9854	11.4788	10.2185	8.84806	10.5317	10.3709	9.44525	12.1836	8.55562	9.09077	11.2416	11.5857	10.5568	10.259	8.68085	11.6407	10.2402	8.9966	11.0527	9.55077	8.58409	9.1529	9.38136	9.64326	8.91909	9.16827	9.26157	7.67471	9.82871	9.36663	9.84609	9.02804	8.42039	8.29862	7.92806	9.67343	10.2183	10.6188	7.70552	10.16	10.5565	9.76276	9.75122	10.4778	9.2781	10.4605	9.63215	10.0999	11.0107
CD48-mRNA	7.2155	7.45643	7.39097	5.29942	10.8089	8.4946	8.89993	7.91033	7.47762	8.34304	5.50508	6.86357	4.45576	6.25643	4.14947	4.23413	6.40927	5.85783	7.75737	4.1029	6.93811	7.67989	8.73973	8.14849	7.11501	8.89851	7.17816	6.21527	7.65162	7.38681	8.72546	7.74083	6.33	4.86223	4.1831	4.60815	6.35857	6.84313	5.10858	4.38236	5.88096	6.66485	4.42691	8.03641	4.73536	8.79708	6.90387	7.19707	5.78714
CD4-mRNA	7.39238	7.68816	7.18816	5.00344	8.68497	7.75764	7.80566	7.79546	6.89266	6.83507	7.89114	7.52253	6.04072	6.65402	5.26495	4.64917	5.64743	6.28667	7.95748	4.32967	6.65646	7.18984	7.67591	5.7886	6.81016	6.742	6.8733	6.33075	6.83346	6.50967	8.50865	6.88474	5.86434	3.9014	5.03308	5.13762	4.96002	5.95516	6.43051	5.23036	6.7985	7.30805	4.76508	7.83633	4.87623	7.57988	7.08868	6.75667	5.76682
CD58-mRNA	7.2769	8.32492	7.16067	5.47451	6.6822	7.4946	6.46741	7.24981	6.61148	5.85143	7.0606	8.7031	6.83822	6.64346	5.3974	6.8191	6.82431	6.58366	5.84608	2.54831	5.09287	5.7585	6.10538	6.40527	5.99571	7.36649	7.55843	6.63031	7.0118	4.70231	7.94305	6.43894	6.42622	5.27396	4.85448	4.52409	7.50058	6.4191	7.05344	6.08597	8.2346	5.51104	4.80752	5.91747	6.13646	6.12498	5.94183	5.98518	5.85608
CD5-mRNA	5.2769	4.9356	5.70816	2.98908	8.55465	6.61325	6.80102	6.22636	5.83126	6.48265	3.63062	5.2006	3.45576	4.14096	2.73443	4.64917	5.12387	4.06428	6.26772	1.87024	4.85507	6.14037	7.01657	5.34114	5.04462	6.91193	4.90132	6.33075	4.58553	5.41852	6.69151	4.90289	3.79395	2.34198	1.42822	1.78712	5.96002	4.51221	4.48709	2.83804	5.71103	5.29764	1.78646	6.00493	2.90939	6.98124	4.78357	5.55504	4.21223
CD68-mRNA	10.1534	9.57945	10.6624	8.84507	9.98514	10.8592	10.0553	10.8309	9.19034	9.45704	10.7104	9.66549	8.96128	9.8813	8.69121	8.17273	9.5792	9.59202	10.9647	8.8987	10.0887	9.2357	9.79918	9.32465	9.74506	9.01502	10.248	9.13811	10.1554	9.04977	10.8384	10.0808	9.26969	7.79968	8.87874	8.33144	8.18709	9.779	9.02983	8.8474	10.2267	10.4803	8.37142	11.3583	7.27651	10.2689	9.77571	9.36834	8.34151
CD69-mRNA	6.59883	6.29468	6.31822	4.36759	9.70012	7.40971	7.69982	6.17826	6.53651	7.296	5.76447	6.61564	4.97033	4.51019	4.92206	4.9711	5.93122	5.40532	6.3633	2.75776	6.45936	6.96203	7.1161	8.40527	6.91909	7.85748	6.33016	6.33075	6.53973	6.35439	7.69151	6.22481	5.71995	4.36083	3.93072	4.00951	6.25547	5.70204	6.34124	4.11106	7.10335	5.29764	2.09131	5.87166	4.40416	6.66503	5.42994	5.52434	6.13506
CD6-mRNA	4.7794	5.87147	5.36713	4.07315	8.34633	6.75764	7.2596	6.77135	5.62962	6.90989	5.88696	6.7031	4.34884	5.01542	4.20836	2.64917	3.4458	4.24485	5.89807	3.43095	5.42607	6.74753	7.51502	5.34114	5.89262	7.28632	7.46766	5.80024	3.90746	5.06488	6.75863	5.38831	4.99559	2.55348	1.54369	2.12816	6.02415	4.86976	5.91593	0.838038	4.296	5.23351	2.74339	6.67236	3.61989	7.69046	5.68628	5.98518	5.03666
CD70-mRNA	7.3213	4.73396	6.5477	3.77149	6.11927	5.68725	4.22533	4.81918	6.51715	3.04408	8.6871	6.2595	4.81833	5.68528	3.02394	5.23413	3.93122	4.15739	3.83278	2.19217	2.42044	4.62099	4.28722	3.88171	1.13773	4.96439	5.95576	5.80024	3.1705	1.89496	4.2992	3.75088	3.47202	1.26397	1.93072	2.52409	4.82251	3.59968	6.34124	2.71251	6.03296	4.3184	0.0209205	5.75036	2.90939	6.99492	4.3189	4.58509	5.11912
CD74-mRNA	14.8926	14.4877	14.5162	12.8103	14.6391	15.0864	15.2834	14.8949	13.6789	13.7364	14.8479	13.3863	12.2254	13.5712	11.7278	10.4436	13.5301	12.6329	14.1598	10.9568	12.7721	14.5123	14.7524	14.3148	13.8403	14.2953	14.2794	11.9813	14.1264	13.5334	15.2121	14.3138	13.1935	10.1405	11.4867	11.0547	11.7814	12.6144	11.4975	13.7054	12.9058	14.2539	11.1831	14.9272	12.235	14.7791	13.2212	13.4283	12.621
CD79A-mRNA	5.59883	6.80435	7.16067	3.34523	9.94176	7.61325	7.33868	6.05051	6.03562	6.67879	2.26805	3.2006	2.23336	5.66452	2.14947	3.64917	1.12387	5.44279	3.83278	3.19217	3.42044	7.07166	6.71171	6.46667	6.564	8.38586	3.78584	4.95224	6.1705	6.50967	7.38666	5.16592	3.79395	4.39783	1.16518	1.33966	8.37095	3.31957	4.24608	1.25308	2.71103	6.944	2.55697	4.72482	1.03492	8.42519	6.89422	5.3515	2.62726
CD79B-mRNA	4.59883	5.62149	4.46023	1.80466	8.60235	4.53524	4.65418	3.75505	3.62962	4.25558	5.31867	5.07507	4.73586	4.19985	1.14947	2.64917	2.12387	2.47932	3.16536	1.24875	2.59037	5.44202	4.36122	5.46667	5.04462	6.15704	6.28834	3.63031	3.90746	3.47992	4.62113	3.75088	4.17246	1.79449	0.843254	1.58067	6.71004	2.31957	5.48709	2.25308	5.296	4.7437	1.02092	3.61791	1.77189	6.27449	4.97883	4.27058	2.71473
CD7-mRNA	5.64614	5.76959	5.46023	2.59315	8.66265	7.90448	6.54726	6.2729	5.3077	6.07227	4.04565	5.07507	5.6026	4.41397	2.73443	5.8191	4.93122	4.54971	5.83278	2.3032	4.84671	5.52146	6.68314	4.46667	4.83817	7.32696	4.3708	5.95224	4.39289	5.80185	7.42848	5.22481	4.17246	2.67901	2.01318	2.40379	6.78599	4.72167	4.78665	2.71251	6.296	4.83297	1.28395	4.91747	5.1504	6.57078	4.97883	4.28896	4.46015
CD80-mRNA	5.59883	5.4995	6.0452	3.70278	6.5787	6.4946	5.71472	6.17826	4.62962	5.42551	7.58997	6.37053	5.73586	6.81338	3.95682	4.23413	5.70883	5.32732	5.43545	3.8151	5.49191	5.14037	6.30608	1.88171	3.45966	6.32696	6.41033	5.95224	3.58553	4.89496	6.54712	4.90289	4.47202	3.70876	3.75014	4.58067	5.58805	4.93848	6.54154	2.95351	6.296	5.86154	2.34285	5.93984	4.03492	7.30042	5.73033	6.29352	5.92188
CD84-mRNA	7.93034	7.61171	7.86963	6.38414	8.46396	8.47384	8.6516	8.05051	7.57448	7.76482	8.02674	7.52253	5.34884	7.3439	6.14947	4.23413	6.90523	7.20179	8.41105	4.4552	8.11044	7.62699	8.21421	7.37356	7.62958	8.06393	8.04637	6.87824	7.14012	6.7776	8.82276	7.75088	6.66185	5.00094	5.90395	5.34784	6.58805	7.53458	6.54154	5.20727	6.61792	8.31582	5.89375	8.61444	5.55849	8.48617	8.0149	7.40935	6.38215
CD86-mRNA	5.08426	5.58196	5.46023	3.55468	6.06922	4.68725	5.95116	5.24981	4.55562	5.66651	7.55345	6.42299	5.23336	6.31088	3.65197	4.64917	3.70883	5.15739	6.06658	2.75776	5.79548	5.17354	6.85947	4.68906	4.13773	5.15704	5.20088	2.63031	5.49242	4.70231	5.88416	6.22481	5.33	2.95203	4.14703	4.18401	3.08555	5.12692	6.40136	2.575	5.88096	6.08393	3.80752	6.27502	3.35685	6.96281	5.67505	5.93938	4.24197
CD8A-mRNA	7.80046	6.05589	6.95209	5.01765	8.2448	8.56499	9.08523	7.49529	7.28498	7.82957	6.70862	6.56984	5.10783	6.37617	5.05636	4.23413	6.76773	6.13467	7.74323	3.54831	6.35413	7.28396	8.55499	7.55413	6.72269	6.742	7.61027	5.21527	5.673	7.84915	8.05408	7.19567	6.05699	3.84894	4.73807	4.68759	7.22851	6.87853	6.21292	2.423	5.88096	5.9573	2.60588	7.19359	4.03492	8.26888	7.39956	6.47703	5.94015
CD8B-mRNA	5.49929	6.67882	7.07494	3.15258	6.73665	6.68725	7.40141	7.86547	5.62962	6.73866	6.66036	7.1392	7.21826	7.24249	3.14947	4.23413	6.07807	4.40532	6.39982	1.00774	5.33333	5.54699	6.46555	5.20364	5.04462	6.85748	7.35062	3.63031	5.1705	5.5954	5.99964	4.90289	3.47202	2.26397	2.16518	1.58067	5.40748	4.55661	6.83105	2.83804	3.71103	4.39857	1.50635	5.72482	2.90939	6.48294	4.90387	5.79896	4.18185
CD96-mRNA	5.54992	5.27002	5.0452	3.77149	8.14767	6.68725	6.9086	6.40414	6.00814	6.94081	5.90363	4.42299	3.45576	4.55599	3.56451	5.23413	5.51619	4.32732	6.53733	2.07187	5.89618	6.63297	6.79418	6.40527	5.45966	6.54936	5.59319	5.63031	5.83346	5.98242	6.46912	5.58096	4.55949	3.64864	2.42822	1.96769	5.58805	4.86976	4.95658	2.25308	6.17047	5.51104	2.45388	5.75036	3.44996	7.56468	5.8845	5.95096	4.77701
CDC20-mRNA	8.54369	8.76076	9.08229	6.47451	5.59057	7.82475	6.50217	8.92497	5.51715	7.48265	8.41779	8.61564	8.20299	9.19262	5.92206	6.55606	8.86534	6.71198	8.90762	8.60495	7.66243	4.35796	6.8337	5.58215	5.22519	6.2445	7.98224	7.58451	5.28597	8.03451	9.89165	8.24629	6.58055	7.46474	6.54716	5.94093	7.82251	7.27376	7.54154	6.4429	9.84032	7.34393	7.0827	6.76296	5.17788	8.7127	7.73304	9.2337	8.80094
CDC25C-mRNA	4.01387	4.21939	1.46023	2.80466	3.36027	3.95028	3.77282	3.88058	2.3077	3.79615	6.0606	4.2006	5.9338	3.72592	1.88643	3.64917	5.76773	4.40532	5.66286	5.12574	4.24062	2.29907	3.73973	2.88171	3.72269	2.15704	3.52281	2.63031	3.1705	5.06488	4.62113	5.2814	3.79395	5.75226	3.75014	4.92462	3.08555	5.09718	3.37161	2.83804	5.296	5.52896	4.53188	4.3769	2.03492	4.1083	5.3044	5.02957	4.0867
CDH11-mRNA	9.58068	10.6706	10.0564	10.4719	8.60235	9.24796	10.6516	8.99952	10.5768	8.85279	8.81604	8.63801	7.95218	9.78361	10.0085	8.20376	7.81037	9.5941	9.0947	7.14636	9.42712	11.1555	10.1556	11.034	10.7598	10.9836	10.5205	9.33075	10.98	8.44954	10.1572	10.2727	11.1802	6.34198	8.2041	7.7147	9.00838	8.58635	9.28251	7.20727	10.4792	10.6064	7.28583	11.6715	9.32955	9.5723	9.90206	8.87011	7.94015
CDH1-mRNA	7.53743	10.3383	10.4574	11.6441	9.91486	8.46335	10.0814	9.89924	10.8224	9.86224	9.65914	11.0272	8.70368	10.0746	11.0162	11.2528	8.81736	10.7101	9.56171	10.1566	10.4986	10.3407	9.82229	9.23926	9.50405	8.53208	10.7555	11.0097	10.0774	9.98507	8.52802	11.1394	10.4805	12.1115	10.1473	10.0047	9.15164	11.0958	10.4413	12.095	7.51839	11.3452	11.889	11.0325	11.1281	9.68485	10.652	10.1529	10.1847
CDH2-mRNA	9.87929	5.8383	7.63016	6.44851	9.63138	5.36532	6.37038	6.65317	7.33006	7.27997	7.36156	6.97319	5.6484	7.79917	6.92206	6.73663	4.4458	11.3166	6.92338	8.74553	6.46757	7.47566	6.06166	6.73969	5.53005	6.54936	6.66031	8.5372	8.14012	5.21688	6.82276	5.38831	6.88141	4.04824	7.1584	6.04514	6.50058	5.95516	8.78101	7.02786	9.32574	6.10798	6.34645	7.46436	7.87623	5.83178	7.62924	4.84316	8.40534
CDH5-mRNA	6.01387	6.76959	5.63016	6.53998	6.67106	7.31951	7.24599	6.1536	7.21459	6.89944	6.94451	7.28807	5.69279	6.01542	6.3974	5.9711	5.29379	6.49724	6.76439	3.77713	7.0679	5.86385	5.99349	8.77653	7.90592	7.9384	8.09569	6.80024	7.69406	6.87224	7.34359	6.00722	5.82958	4.78055	5.54369	5.55266	5.20102	5.81599	7.45908	5.80766	6.71103	7.64032	5.97976	6.60397	6.12239	6.21342	7.13448	6.0186	4.73579
CDK2-mRNA	10.3158	10.2793	10.5344	8.95163	8.71783	9.69175	9.28145	9.07698	9.21459	9.83301	9.37508	10.2916	10.1602	9.72717	9.53749	10.5799	10.0605	9.68487	8.63631	10.0477	8.92675	8.01331	9.83208	9.27403	8.71516	8.88496	10.1405	9.4632	10.4864	10.0573	9.95025	9.79041	9.33	9.2438	8.94063	8.21674	11.4313	10.0407	9.17897	8.82483	11.5344	9.37275	8.80752	9.30549	8.12944	8.87186	9.63288	8.64785	9.12412
CDK6-mRNA	9.32856	8.98946	7.95209	7.11671	7.58465	9.53023	7.35144	8.54355	7.28498	8.0056	9.45363	9.09946	8.52492	7.8414	5.29243	7.9711	9.44128	5.91228	7.59753	6.36209	7.00728	6.29907	6.44868	7.6366	7.20382	8.03968	7.90132	6.5372	7.49242	5.75294	8.36529	6.00722	6.68148	3.7379	6.61474	5.81097	8.64014	4.72167	6.89518	4.95351	9.06859	6.79644	7.32835	7.76922	8.30794	7.67072	6.8248	8.62543	9.22159
CDKN1A-mRNA	8.54992	9.97046	7.34288	9.21328	8.51781	7.90448	9.28145	8.2729	9.24728	7.9357	8.77584	9.46739	7.38987	8.09515	9.72941	10.3287	7.51619	10.2235	8.02334	7.56373	8.43167	9.06725	8.96707	10.0814	9.34719	8.91193	8.62714	9.27417	9.36032	9.92838	9.49887	8.50577	11.084	6.93325	7.84607	9.31954	7.11529	8.14157	9.17897	8.12035	10.1868	8.18911	7.49341	9.545	8.39833	8.88416	9.5554	8.04723	8.25662
CDKN1C-mRNA	8.71431	9.56685	6.5477	7.89597	7.63138	7.57477	8.99454	6.68794	8.72976	6.85685	9.15069	9.46739	7.50638	6.7944	8.11525	7.69357	9.4726	7.64121	5.12229	6.73319	6.0129	8.677	7.99929	10.2868	9.18213	9.15704	8.62714	7.21527	9.96924	7.49487	8.56598	7.83835	7.2922	5.97669	5.63767	5.44247	7.20102	6.40703	7.77534	6.98778	8.38346	7.84016	8.7502	7.53218	5.25732	7.92283	8.71122	7.47703	6.22718
CDKN2A-mRNA	9.95168	11.1228	9.44892	6.44326	6.6822	7.98003	7.13222	8.92497	7.57448	5.88361	9.79273	11.3143	9.22583	8.59491	6.34587	8.20376	7.12387	7.27633	7.42219	7.35244	4.71506	6.82263	6.49872	8.07153	7.47758	8.17941	8.25616	8.8971	7.75546	5.93935	9.37601	7.16592	6.82958	6.52031	5.05271	6.7506	11.5787	7.00407	8.31021	5.64539	10.0509	6.13163	5.65319	6.95089	6.13646	9.01854	7.47595	9.20011	9.94071
CDKN2B-mRNA	7.72536	8.57694	6.16067	6.77985	4.7473	5.06576	6.46741	6.54355	6.73396	5.17119	9.41489	8.71367	7.23336	6.87792	6.31939	5.9711	3.93122	6.64924	4.98478	5.08747	6.36589	6.81214	6.36122	5.34114	7.49528	7.2445	7.28834	6.5372	5.58553	5.21688	6.62113	5.97328	4.27938	4.93954	6.19198	6.17485	5.40748	6.11213	7.43051	3.06043	6.41147	6.43704	5.21469	7.38507	6.46119	8.85446	7.65519	8.8291	8.03878
CEACAM3-mRNA	2.69194	4.11248	3.46023	1.34523	4.82976	4.95028	3.22533	3.99606	4.76713	3.96608	5.54815	5.31608	4.89633	5.14096	1.56451	4.23413	5.03076	3.47932	3.83278	1.13327	2.2278	3.80157	4.20921	3.46667	3.72269	4.15704	4.90132	4.95224	3.58553	2.47992	2.2992	2.58096	4.79395	1.09405	0.650609	1.20216	4.08555	2.51221	5.74085	1.25308	4.71103	2.77408	3.02092	2.50243	3.03492	2.267	2.4824	1.98518	3.0867
CEBPB-mRNA	12.0735	11.6552	11.8547	8.76939	9.02834	12.618	10.777	11.4197	9.75478	9.81226	10.5906	11.2969	11.1191	11.3496	9.59379	9.61496	12.6572	11.5789	11.599	9.72915	9.84487	9.17149	9.53913	10.6826	10.241	10.3017	9.53627	10.2077	10.7925	9.32958	11.4025	10.3851	9.87929	9.84559	9.49251	10.1039	11.6427	9.3733	9.72329	9.79223	12.929	9.58465	9.90509	10.0773	8.68118	11.4671	11.4011	11.205	11.6158
CENPF-mRNA	10.5928	9.60679	8.34288	6.95256	7.61984	8.98003	7.27978	9.95204	8.43698	8.7372	10.3494	8.79555	9.62854	9.05584	6.26495	8.839	10.171	8.00914	10.1271	8.89205	8.2885	5.14037	7.67591	6.88171	7.38566	7.40497	8.24527	8.4632	7.58553	8.63642	9.13209	8.84775	8.13736	7.62738	7.25476	8.37609	9.03974	8.01206	8.03458	6.46253	9.4525	8.54446	7.77581	7.61095	6.53743	8.76419	9.46377	9.66993	9.71473
CEP55-mRNA	9.77675	8.94731	8.56876	6.43269	5.98176	10.714	6.22533	8.4249	7.19034	8.04645	8.30931	8.66003	8.77768	8.04785	6.57573	6.9711	9.97562	6.69655	8.10303	9.38987	7.07329	4.84339	6.66865	6.27403	4.83817	7.20143	8.4488	7.3852	6.79499	7.70231	7.97162	7.88474	6.25338	6.9206	5.93072	5.91915	9.78599	7.87416	7.37161	6.58399	9.81956	7.56849	7.00505	6.68565	5.44996	7.4235	8.2487	8.68735	9.59953
CES3-mRNA	4.2769	4.997	4.0452	2.15258	2.65983	3.95028	2.98433	2.61755	7.22656	3.11808	5.41489	5.86357	3.97033	3.64346	1.14947	3.64917	3.12387	3.15739	4.56975	3.65683	2.2278	6.7141	3.62425	7.12964	1.13773	4.742	7.10777	2.63031	4.1705	1.89496	3.2992	6.4636	5.93146	0.679011	7.01818	1.33966	1.50058	3.59968	4.95658	3.77664	2.71103	2.88955	2.98439	6.56132	9.01411	3.07435	4.86487	3.84316	5.0867
CHUK-mRNA	10.1328	9.21294	10.463	8.19697	8.87172	10.5869	9.06986	9.30685	9.56036	9.31775	9.01336	9.69779	9.4876	9.78841	9.23516	10.2038	10.7749	9.70236	8.72895	9.92063	8.70873	8.65662	9.57651	9.22156	9.14336	8.63277	9.96906	9.56105	10.2076	9.19874	9.41814	9.78553	9.84923	8.65915	8.20958	8.41648	11.2268	9.38873	9.07667	8.36421	11.3657	8.39613	7.77179	8.98625	8.76963	8.15371	8.78227	7.98659	9.24473
CLEC14A-mRNA	5.54992	6.4995	5.26759	6.15258	5.99968	6.82475	7.19023	6.17826	7.25021	7.37735	6.52678	7.0419	6.07466	5.78481	6.77396	5.23413	5.29379	7.08813	6.5455	3.97458	7.27843	6.29907	6.51502	8.48162	7.76709	8.11124	7.33016	8.02263	8.18545	7.12377	6.94305	6.80978	6.40276	5.46037	5.74412	5.68759	6.08555	6.51221	7.98632	6.12344	6.51839	7.32354	6.99131	6.99428	5.9257	6.34737	6.84997	5.7796	4.15083
CLEC4E-mRNA	2.69194	3.41204	2.46023	0.345225	3.65983	3.95028	2.84682	3.99606	1.89266	1.96608	5.98425	5.86357	4.10783	6.07955	2.37186	3.64917	5.70883	3.47932	3.88525	0.718235	2.54973	2.03603	2.84664	3.88171	1.13773	2.15704	6.81559	4.21527	3.1705	1.89496	4.62113	0.580959	4.05699	1.26397	0.650609	1.58067	3.82251	3.09718	6.17897	1.25308	3.71103	2.88955	-0.716045	-0.0825322	1.77189	1.85196	0.260011	0.792535	2.0867
CLEC5A-mRNA	7.13488	7.24493	5.9838	3.43269	3.82976	5.45278	3.10986	7.20251	3.3077	2.70304	9.9119	5.7031	3.45576	5.85977	3.26495	4.9711	5.03076	4.32732	7.45293	2.71824	3.72422	4.23767	4.20921	1.88171	5.13773	5.15704	5.28834	5.21527	4.1705	2.47992	6.54712	4.82889	3.79395	2.48637	4.05271	1.33966	4.50058	3.76014	3.95658	3.25308	6.88096	5.69691	3.45388	5.87166	4.57925	5.5524	5.22964	6.01309	5.21223
CLEC7A-mRNA	5.93987	6.08446	6.36713	5.29942	4.78912	5.53524	5.8103	5.54355	5.43698	5.65413	8.67014	6.86357	3.23336	7.43251	4.84991	2.64917	5.51619	5.71198	6.69995	2.50251	6.77138	5.84339	5.97003	5.34114	5.04462	6.96439	6.66031	4.21527	5.04496	3.70231	6.20609	4.82889	5.33	4.09405	4.57117	4.99917	4.50058	5.62074	6.27851	3.83804	4.71103	6.67293	5.0827	6.00493	6.29545	6.9535	7.06737	6.94808	6.72002
CLECL1-mRNA	5.59883	4.31893	4.63016	3.51515	7.44119	6.2233	4.69482	4.99606	4.3077	5.30394	7.28724	6.78556	5.23336	6.83212	2.56451	4.23413	4.12387	2.74235	5.30671	2.3032	4.82984	5.54699	4.94618	4.20364	5.04462	6.40497	4.90132	5.21527	4.58553	4.06488	5.99964	4.16592	4.05699	1.26397	2.09118	2.40379	3.82251	3.09718	6.07205	-0.746925	4.71103	5.022	0.506347	6.08739	4.53743	6.31139	4.34747	5.23311	4.18185
CMKLR1-mRNA	6.62268	7.08446	7.29312	6.28774	8.14767	7.80826	7.59098	8.20851	7.92975	7.26376	8.03055	7.49828	6.07466	6.68528	7.67825	6.1086	6.73858	7.12318	8.07507	4.87923	7.94694	7.37232	7.62425	7.23926	7.20382	7.88496	8.08352	7.5372	7.28597	7.12377	7.99964	6.92081	6.96388	5.25392	6.34708	6.13762	7.14444	7.95516	7.61954	5.08597	7.03296	8.15201	5.1666	7.69225	7.12239	7.63914	7.84247	6.7796	6.11108
CNTFR-mRNA	4.49929	8.07025	5.9838	5.04566	4.98176	5.53524	5.04846	5.20251	5.26189	3.65413	5.21558	8.89176	6.57914	5.28391	4.26495	2.64917	1.12387	4.06428	6.66286	2.54831	1.81276	7.52146	3.62425	6.8359	6.22519	7.54936	6.84473	6.43767	7.04496	4.47992	6.62113	3.38831	7.40276	2.34198	5.50859	0.687585	10.3617	3.09718	5.54154	2.25308	6.61792	1.18911	0.506347	2.2394	3.77189	6.28195	6.91345	3.11446	-0.372736
COL11A1-mRNA	7.52483	10.0505	8.17448	8.67502	4.05215	7.19821	8.2288	7.32904	9.47511	5.48265	7.75531	5.93757	6.32083	8.69298	6.71425	6.55606	6.70883	7.8921	7.7036	3.63577	8.36589	6.65662	7.45714	5.46667	5.94509	8.44244	10.1168	6.08974	6.71482	3.47992	7.42848	10.4559	5.89829	3.18151	6.54716	4.6217	7.62987	7.98795	6.95658	2.25308	6.88096	10.7547	3.72136	11.6467	8.36584	8.83685	9.14367	8.98095	5.98482
COL11A2-mRNA	5.64614	6.4344	5.5477	3.86879	6.33226	5.06576	5.16875	8.05717	5.16568	2.96608	5.95254	7.47362	6.37632	5.25643	4.02394	4.9711	4.70883	3.47932	5.48728	2.24875	3.17533	4.52146	3.62425	5.46667	3.13773	10.9417	7.13161	6.71778	5.49242	4.06488	5.88416	3.90289	4.47202	3.41598	3.39784	3.08968	9.49494	3.83414	7.03458	5.96732	7.7985	4.61538	2.86892	3.91747	5.80751	3.92996	4.86487	3.91592	5.90339
COL17A1-mRNA	5.15137	6.24493	5.36713	6.12001	3.36027	7.31951	8.83096	3.99606	5.06258	6.62904	3.36758	4.78556	0.6484	4.68528	1.88643	5.9711	1.12387	6.69655	1.88525	-0.45169	1.59037	6.88403	7.76721	9.70826	7.11501	7.2445	5.3708	4.95224	8.75546	6.5954	7.42848	6.66842	3.05699	1.09405	1.65061	2.83443	3.50058	2.51221	4.37161	2.83804	6.03296	4.35904	2.09131	5.00493	2.25732	5.09143	2.4824	3.86782	2.79719
COL4A5-mRNA	7.57458	5.11248	5.16067	6.64443	5.21442	4.68725	7.12481	6.20251	8.58847	5.69097	8.59255	7.0419	7.37632	6.38888	6.35892	7.69357	4.29379	7.74235	6.10026	1.00774	4.96734	6.99023	7.2192	8.16711	8.0566	6.8009	8.85909	9.08974	8.27203	5.70231	6.62113	6.41385	5.37891	6.5245	6.07207	7.71312	6.67051	7.80683	9.06742	7.45765	8.64177	8.15778	7.25358	7.5248	7.37477	6.14147	7.11799	5.90404	5.15083
COL5A1-mRNA	9.85433	10.5193	9.80453	10.7124	8.61403	10.3049	11.0514	9.64877	11.4208	9.23078	8.77584	8.54638	7.50638	9.74952	9.2545	8.29303	8.07807	9.06127	9.93898	7.11627	8.82239	9.13827	10.286	11.7381	11.8605	11.1228	11.3263	9.0397	10.4184	8.53158	10.3436	10.7806	7.81187	5.22333	8.4844	7.74905	6.71004	8.68464	9.30235	6.61063	9.50545	11.3681	6.97976	12.3337	9.90529	10.2031	10.6637	9.95672	8.45222
COL6A3-mRNA	11.0778	11.7407	11.0969	11.5811	10.2919	10.3821	12.1458	10.204	12.1402	10.5552	8.95054	8.76539	8.15619	11.0072	9.54892	8.3216	8.15729	9.54971	10.4116	7.17036	9.4862	11.591	11.7693	13.242	12.9346	12.4401	12.0456	9.15387	12.2659	10.5097	11.9121	11.7769	7.70084	6.2336	7.98664	7.58931	8.60911	8.60497	8.9262	5.83804	8.71103	11.9204	6.77848	12.8212	9.03492	10.8052	10.3672	10.5168	8.75783
COMP-mRNA	8.56846	9.44821	9.29312	9.91935	6.78912	7.85717	9.24257	8.14111	10.1453	7.7905	3.78262	4.42299	3.23336	8.7824	6.82189	7.8971	3.12387	7.625	2.24782	0.54831	4.92029	7.14873	8.38358	8.4363	8.88592	10.6	9.34043	6.33075	6.90746	6.02424	7.20609	8.21032	0.472024	2.48637	4.2862	5.15635	5.74851	5.15607	4.10858	1.83804	5.88096	9.00929	3.65319	10.6454	6.65942	8.34737	3.4824	6.33833	3.27112
CPA3-mRNA	4.39238	6.08446	4.26759	5.34523	4.70423	5.17267	7.93004	4.46554	6.61148	8.58894	1.46069	1.61564	1.6484	3.87792	5.11909	4.64917	1.12387	4.54971	1.39982	-0.129761	5.09992	7.1235	6.85947	8.03146	6.97062	8.01502	8.34043	4.21527	6.34042	6.25251	5.88416	5.66842	4.47202	5.13844	-1.15675	1.33966	3.08555	5.29357	3.37161	2.25308	4.296	6.22254	3.12526	7.02599	2.44996	4.48939	0.675048	3.62904	0.627264
CRABP2-mRNA	12.9141	13.9349	13.3854	10.5461	8.73932	12.0588	12.0475	12.3145	11.237	10.7652	10.8785	15.0596	6.20299	12.9259	10.9813	9.8191	14.1375	13.3403	11.0433	4.63577	9.46176	10.5721	11.7535	11.2911	12.8515	10.0996	12.0889	10.2814	10.4804	11.5087	9.55658	13.0976	7.30491	11.8994	10.5221	12.3743	10.7674	12.0237	9.83922	11.3002	11.1786	11.4794	7.4029	8.68234	8.53743	13.6098	13.4563	11.5213	9.98976
CSF1-mRNA	10.8756	8.85083	7.85255	6.01765	7.59057	8.48426	8.52207	9.2234	7.9942	6.85143	9.59512	8.92852	6.40329	6.92232	5.77396	5.23413	5.64743	7.45201	8.18642	5.75776	6.07508	7.42835	7.51502	8.58215	7.83817	8.64889	8.61027	7.21527	8.07739	6.18036	8.34359	7.21032	5.22691	5.81515	5.22696	6.11385	7.67051	6.93848	6.76393	6.18381	8.296	6.95066	3.15842	7.48732	6.52678	7.74003	7.00596	7.14	7.558
CSF1R-mRNA	8.7634	8.85498	8.55827	7.626	8.46396	7.95028	8.26973	8.1094	7.79955	7.85414	10.5515	8.69246	5.9338	8.01952	6.98236	5.64917	7.12387	7.36684	9.70816	6.48789	9.33371	8.8965	8.17372	7.37356	8.13773	9.00253	8.3094	7.21527	8.40571	8.02424	9.02712	8.2814	7.84706	5.7234	7.75465	6.89704	7.02415	7.54012	7.17897	6.34054	7.10335	9.11393	6.86138	8.87747	7.13646	9.20756	8.54233	8.84161	7.40205
CSF2-mRNA	3.2769	2.41204	4.63016	-1.65477	2.2448	3.95028	2.69482	4.38308	2.3077	1.79615	5.24205	4.2006	4.23336	3.55599	2.14947	3.64917	3.12387	2.96475	0.662856	-0.129761	-0.579556	2.29907	2.03929	3.46667	2.13773	3.15704	6.20088	2.63031	1.58553	3.70231	4.2992	2.58096	3.93146	1.79449	-0.571784	0.687585	4.08555	2.51221	5.59401	2.25308	5.03296	2.35904	-0.301008	1.91747	1.44996	2.58893	0.996976	1.57014	3.79719
CSF2RB-mRNA	6.01387	7.04139	5.91967	4.45375	8.15569	8.26014	6.92577	9.75505	6.47762	6.41086	6.99985	7.28807	5.10783	5.66452	4.02394	2.64917	5.82431	4.74235	6.29706	2.67759	4.74237	6.08914	6.53114	6.68906	5.94509	7.01502	7.9288	3.63031	7.10909	5.98242	7.79105	5.43894	4.55949	2.18151	2.59814	3.3065	5.50058	4.21265	6.21292	2.06043	5.51839	6.18911	1.39943	6.12692	3.77189	7.32589	4.8248	5.65052	7.20469
CSF3-mRNA	3.01387	1.41204	1.46023	-0.654775	0.659834	2.36532	1.10986	2.61755	2.3077	1.38111	3.85301	3.2006	3.6484	3.36335	1.56451	3.64917	3.12387	2.47932	1.39982	0.355665	-1.57956	-0.285896	0.0392888	1.88171	2.13773	4.47897	4.20088	4.21527	2.58553	0.894955	2.2992	2.90289	1.47202	0.094048	-0.571784	-0.534807	3.08555	1.09718	6.64463	0.838038	2.71103	0.774075	-2.30101	1.50243	1.03492	-0.317964	0.260011	-1.01482	-0.372736
CSF3R-mRNA	6.7794	6.4995	6.10409	8.21405	7.65419	7.74036	7.24599	6.98212	8.36298	9.84668	7.82263	7.07507	6.57914	6.77516	10.8608	9.24908	7.4458	6.80125	7.24782	4.57068	9.01243	6.67989	7.53114	6.40527	6.45966	5.742	8.35062	8.8971	6.87094	5.64984	7.65675	6.22481	7.21349	6.07704	8.20629	7.49678	6.25547	7.17755	8.64463	4.77664	7.296	8.0502	5.97976	6.68565	5.51605	8.03298	8.33683	6.02957	6.50991
CST2-mRNA	1.69194	2.73396	4.63016	5.93019	4.94524	5.53524	5.95116	2.61755	7.42664	6.32753	1.78262	2.61564	2.23336	3.01542	3.14947	4.23413	3.70883	3.96475	1.39982	1.00774	1.42044	12.1383	6.84664	5.05163	6.18213	3.742	5.95576	5.63031	5.83346	4.21688	6.2992	4.75088	2.05699	0.679011	1.84325	3.00951	4.08555	2.68214	5.10858	2.25308	5.296	4.71267	2.78646	4.3769	2.44996	2.92996	2.37549	3.3775	1.43462
CTAG1B-mRNA	0.69194	2.997	8.97593	0.930188	1.2448	1.36532	0.524894	3.88058	2.3077	-0.20385	0.46069	1.61564	0.6484	8.88467	-0.435494	3.64917	1.12387	0.157392	-0.922106	7.70186	-0.994593	-0.285896	0.0392888	1.88171	1.13773	2.15704	1.20088	3.63031	1.58553	0.894955	4.88416	1.58096	1.47202	-1.90595	-2.15675	-0.534807	1.50058	0.512213	0.786652	0.253075	5.51839	1.18911	-0.716045	0.917468	0.449962	0.682036	-1.32495	-0.0148195	-0.372736
CTLA4-mRNA	5.82122	4.21939	6.16067	2.15258	7.61984	6.65072	6.16875	5.78747	4.70001	5.67879	6.48306	5.86357	5.17196	6.1707	3.02394	4.64917	4.12387	3.32732	6.16536	2.50251	5.0425	5.59675	6.06166	4.46667	4.30766	6.85748	5.20088	5.43767	4.39289	5.14288	7.62113	5.33585	4.64195	3.04824	1.01318	1.33966	4.50058	2.83414	6.43051	1.575	3.71103	5.07176	0.698992	4.91747	3.03492	7.267	5.27496	5.33391	5.39545
CTNNB1-mRNA	12.0934	12.4551	11.8298	11.3007	11.0146	12.0448	11.5011	11.3068	11.5467	11.4597	11.943	12.2322	12.0541	11.5142	11.1095	11.4915	11.9544	10.7573	11.0951	10.1717	11.693	11.7842	11.3414	11.8388	11.8269	11.9852	11.3276	12.0226	11.5207	10.6023	12.9936	10.9396	10.6218	10.9513	11.3456	11.4533	12.5436	11.047	11.7532	10.6178	13.444	11.6623	11.5181	12.0122	10.9073	11.7103	11.1376	11.5876	11.2537
CTSS-mRNA	9.98886	10.0613	10.0527	8.11506	10.6857	9.90448	10.2898	11.2323	9.51227	9.21506	11.062	9.486	8.4876	9.31921	7.49524	7.45653	8.91177	8.67703	11.3668	7.40318	10.0047	10.0793	10.4412	9.48162	9.60534	10.117	9.55843	8.91571	9.07739	9.36256	11.2879	10.0301	9.06074	7.64094	7.93997	9.76364	7.69041	9.22989	8.87411	7.89693	8.68831	10.8835	9.28818	11.0082	7.68358	11.4856	10.3058	10.7039	9.99577
CTSW-mRNA	5.86186	5.8383	5.5477	4.17812	7.53635	6.53524	7.09475	6.2729	5.66525	6.31971	6.28087	5.93757	4.6484	5.36335	3.14947	3.64917	4.82431	3.32732	6.38167	0.718235	5.36296	5.64484	7.32469	5.96917	5.99571	6.06393	7.08352	4.63031	5.39289	5.64984	7.10655	5.04039	1.47202	3.41598	1.93072	1.88023	5.30794	4.90453	5.74085	1.83804	4.71103	4.47451	0.698992	6.10729	2.03492	5.62455	2.26001	5.3161	3.67166
CX3CL1-mRNA	8.84676	10.0414	8.56876	6.97458	7.00856	9.93517	9.69857	10.827	6.95155	8.47034	9.29358	11.1587	8.38311	8.0072	7.23693	6.9711	8.17915	7.47932	10.1753	5.30986	7.79874	7.78019	7.85307	10.522	8.1601	9.01502	7.24527	9.28852	10.2929	7.76532	8.89911	6.97328	6.4493	5.68651	9.12228	9.6124	10.5586	7.11954	9.08127	10.1875	9.41147	7.16639	5.17473	7.55409	7.74458	9.24046	10.4432	9.16385	9.9771
CX3CR1-mRNA	7.19973	7.1535	5.46023	7.95256	5.90776	6.2233	6.46741	4.54355	6.84685	6.02497	8.68951	8.78556	4.55529	5.82278	6.55319	5.23413	4.4458	5.7721	4.24782	3.57068	3.35118	7.4006	6.6975	6.73969	8.77436	5.96439	7.75547	5.95224	8.07739	5.35439	6.69151	4.75088	4.93146	2.61761	6.84888	5.31486	4.82251	3.76014	6.78665	5.46253	6.61792	4.64854	3.82828	7.65218	7.07201	6.06574	5.21421	4.69943	4.21223
CXCL10-mRNA	9.83405	8.95119	9.49915	6.60261	7.7313	12.4548	9.91076	11.6679	7.00814	10.4835	10.4207	9.38382	7.12413	8.45384	4.08807	3.64917	12.2673	7.22348	11.584	6.9871	8.48788	9.00873	11.1054	6.68906	6.38566	9.51459	8.81559	8.08974	6.44351	8.44954	11.1257	9.64165	6.42622	7.1762	6.58135	8.28324	9.08555	9.93533	7.60683	5.79223	6.51839	9.76937	4.34285	9.71675	6.12239	12.0199	9.62415	10.931	10.2174
CXCL11-mRNA	4.69194	5.96662	4.26759	3.25212	4.2448	6.45278	6.66445	7.72188	3.11505	6.93058	6.26805	4.61564	3.23336	4.55599	1.14947	2.64917	5.64743	2.74235	6.49575	2.50251	4.9903	5.64484	8.44017	1.88171	4.94509	7.01502	4.66031	4.21527	2.58553	5.35439	6.94305	5.82889	1.47202	5.33245	2.54369	4.86891	3.08555	5.74103	4.87411	3.06043	3.71103	6.84732	1.15842	6.36041	3.1504	9.57306	5.59391	8.03503	6.11108
CXCL12-mRNA	8.91111	10.4007	10.2836	9.13802	9.71783	11.3611	10.6157	9.55301	10.4536	8.89813	6.97639	7.52253	6.73586	8.58113	8.81953	6.45653	7.21133	7.25542	9.35285	6.23481	7.66243	9.79625	9.76721	12.5435	10.7671	11.2312	9.9322	8.65268	11.0531	9.67959	10.2181	9.50874	7.08673	6.62932	5.7259	6.24217	9.25547	9.22302	8.24608	7.70016	9.1373	8.95895	6.24974	10.9308	7.5689	8.21925	7.9206	7.4487	8.14099
CXCL13-mRNA	7.58676	6.9356	7.10409	3.51515	9.36201	8.69624	8.62818	7.76322	4.11505	7.35074	3.54815	4.78556	4.45576	5.96538	2.88643	3.64917	6.40927	3.96475	9.08772	4.3812	3.9596	6.14037	8.3385	5.68906	5.13773	8.72689	2.20088	5.43767	5.90746	6.10441	8.91391	7.98184	6.30491	6.67901	1.01318	1.58067	5.96002	4.4191	4.95658	0.838038	5.296	5.37894	1.39943	5.87166	2.03492	9.83622	7.63215	7.36456	5.38215
CXCL14-mRNA	9.52166	10.3129	10.5101	9.31317	9.7904	10.1855	12.2294	9.61077	11.2063	9.8743	7.02293	5.93757	5.55529	8.99062	5.44715	5.8191	5.4458	8.19631	4.88525	4.537	3.59037	11.375	10.1647	11.6971	11.4709	11.7212	11.1966	5.21527	11.7467	10.3128	8.89911	10.956	8.48325	5.59389	4.66343	7.53844	7.85814	5.39486	6.83105	4.38236	8.90086	6.36902	10.4415	9.64369	8.29859	9.33129	6.31167	8.39669	4.73579
CXCL16-mRNA	6.24653	8.61661	7.95209	6.64901	6.93596	7.75764	7.56381	8.76729	6.3077	6.77343	8.25835	8.91026	8.17978	8.22488	5.9739	5.8191	7.48142	7.31726	8.17856	7.43401	7.68371	6.89401	6.80747	6.7886	6.75244	6.85748	6.28834	5.63031	7.1705	6.53881	7.46912	7.94728	6.55949	5.04824	5.98281	7.2704	7.47786	6.93007	5.54154	7.46739	6.71103	7.51554	5.95166	7.99428	7.61487	9.41759	8.62487	9.10347	9.29881
CXCL1-mRNA	7.83149	8.04139	4.46023	2.93019	6.1834	11.9247	4.88245	9.2115	4.00814	6.26376	7.87854	9.08325	8.54322	6.15591	3.95682	3.64917	11.9599	7.00288	7.78525	5.77231	4.89618	4.92356	4.79418	5.20364	5.04462	6.6806	5.52281	5.80024	7.31345	4.89496	6.54712	3.75088	4.55949	0.901403	2.23557	2.12816	4.96002	4.21265	6.34124	3.77664	7.17047	4.7437	2.34285	4.2394	2.61989	5.45022	5.3044	7.86323	9.82939
CXCL2-mRNA	9.19973	8.61171	5.91967	4.41131	7.86929	11.8947	7.95116	9.96804	6.61148	6.40348	8.92217	9.46113	9.36608	7.03981	4.37186	3.64917	10.0096	6.08813	8.09191	6.29314	6.36881	6.91378	5.20921	7.7886	7.26701	8.40497	7.50466	6.08974	7.56281	6.62288	8.2992	5.53515	3.47202	2.09405	3.93072	3.73821	6.58805	6.779	7.27851	4.501	7.35489	6.2444	3.48035	5.20287	4.80751	5.93942	6.48883	7.74673	10.3402
CXCL3-mRNA	5.82122	5.9356	4.26759	1.34523	3.56672	6.00917	3.84682	7.09003	2.62962	2.88361	7.80942	7.74492	7.26311	6.11058	1.88643	3.64917	5.76773	2.47932	6.77138	2.50251	3.54973	3.17354	2.03929	3.46667	3.13773	3.15704	6.20088	4.21527	4.1705	2.89496	4.62113	3.38831	3.47202	-1.90595	2.01318	1.20216	3.82251	3.90453	6.45908	1.575	4.296	4.64854	1.94692	2.2394	2.77189	3.89149	3.4824	5.25197	7.59881
CXCL5-mRNA	4.39238	6.21939	4.46023	0.930188	6.01739	9.77046	1.52489	8.44028	1.3077	2.25558	6.43797	7.54638	7.3349	5.14096	1.88643	2.64917	9.49456	2.15739	8.22	0.54831	1.59037	-0.285896	1.62425	1.88171	2.72269	4.96439	5.28834	2.63031	1.58553	1.89496	3.88416	3.38831	2.79395	0.901403	1.93072	1.58067	4.50058	2.09718	5.69354	1.83804	5.88096	1.51104	2.65319	1.91747	1.44996	3.07435	1.99698	6.58137	9.49454
CXCL6-mRNA	2.2769	4.58196	3.46023	-1.65477	2.82976	4.95028	2.69482	5.91033	2.3077	3.18847	6.31867	5.61564	6.97033	4.87792	2.73443	3.64917	4.29379	4.85783	6.67035	4.35567	4.27843	1.7141	4.03929	4.20364	1.13773	4.15704	6.8733	5.43767	3.90746	1.89496	2.2992	3.38831	3.05699	1.41598	2.01318	0.202158	3.08555	2.97164	6.59401	-0.746925	5.51839	2.51104	1.78646	-0.0825322	3.61989	1.85196	4.3189	5.83693	8.72002
CXCL8-mRNA	8.82637	9.16358	7.66969	2.51515	1.98176	8.3426	3.61236	9.80737	5.47762	4.60351	7.51597	7.59292	8.32788	8.05185	3.88643	4.9711	8.82431	5.44279	9.19033	6.56512	4.54973	2.52146	1.03929	4.68906	4.30766	6.8009	4.78584	7.15387	4.90746	3.47992	7.88416	4.82889	3.05699	2.34198	4.54369	4.56673	5.08555	5.74103	6.74085	4.423	9.38346	6.21148	4.80752	5.12692	3.90939	4.74813	4.60579	6.08847	9.9985
CXCL9-mRNA	8.51849	9.03774	9.56352	5.61201	9.69463	9.8124	11.6769	10.663	7.66525	9.64868	6.96054	7.56984	5.73586	8.80866	4.31939	4.23413	9.16279	6.68095	10.2677	8.15101	5.73333	10.1139	11.1589	7.58215	7.72269	9.8644	7.83023	5.80024	8.07739	10.2459	11.9267	8.6947	10.3112	4.37945	4.96219	2.78712	4.96002	6.62074	6.21292	2.423	6.41147	10.2108	3.72136	9.55046	4.03492	11.2173	6.85496	9.47151	5.82694
CXCR2-mRNA	4.15137	4.73396	5.0452	2.34523	4.7473	5.68725	3.33225	3.99606	4.39516	2.49659	6.14719	5.42299	6.04072	5.68528	2.73443	5.23413	5.87876	4.68095	3.32582	1.54831	3.81276	3.03603	2.62425	3.88171	3.94509	4.47897	4.66031	5.63031	2.58553	4.21688	3.2992	3.58096	5.37891	3.5859	3.30269	3.71312	4.82251	3.59968	6.51457	1.83804	6.296	3.71267	2.34285	3.72482	2.44996	2.85196	2.92298	3.3775	3.48525
CXCR3-mRNA	4.15137	4.65996	5.0452	2.98908	6.37408	5.68725	6.31931	4.93947	4.95155	5.30394	5.78262	4.93757	2.23336	3.80392	-0.435494	3.64917	3.70883	3.15739	5.07789	0.718235	3.50791	5.49546	5.82065	5.20364	4.13773	5.742	6.4488	4.21527	4.58553	4.89496	6.38666	3.58096	3.47202	1.41598	1.01318	-0.534807	3.08555	3.83414	5.03458	1.575	3.71103	5.39857	0.868917	4.91747	1.03492	6.68766	4.96045	4.80536	3.01958
CXCR4-mRNA	10.8669	10.1819	9.5317	8.83005	12.1753	10.4287	11.0674	10.5983	10.1358	10.3613	11.1611	10.1431	9.52798	9.74952	8.68863	8.85863	9.98806	9.8802	10.5276	9.63478	9.69831	9.54224	10.3096	10.4704	10.5807	10.7754	9.477	9.63031	9.62445	9.53158	10.9212	9.48785	8.95584	8.25644	8.22696	10.2231	8.51181	8.68464	9.56473	9.67093	10.7278	9.53452	9.25741	10.0273	7.95776	9.56926	9.45148	9.74632	11.0047
CXCR6-mRNA	5.15137	5.27002	5.46023	2.51515	5.76836	6.31951	7.18311	6.34001	5.00814	5.46858	6.04565	5.7031	4.73586	5.66452	3.37186	4.23413	3.70883	4.15739	6.89168	2.35567	4.71506	5.96203	6.20921	5.05163	4.30766	4.96439	5.66031	2.63031	4.39289	5.53881	7.10655	4.90289	4.47202	2.34198	1.75014	1.05016	4.67051	4.68214	5.87411	1.83804	5.03296	5.16639	1.50635	5.12692	0.449962	6.59493	5.46946	5.74007	4.48525
CXorf36-mRNA	6.54992	6.52056	6.63016	6.7246	6.7473	7.6691	7.05628	6.52444	7.28498	6.89418	7.16805	7.17023	5.81833	5.78481	7.17184	5.45653	5.21133	6.7573	6.42662	4.23481	7.02777	6.50852	5.39684	8.91513	7.93215	7.98993	8.27769	7.71778	8.62993	6.96104	7.88416	6.58096	5.75743	5.28387	5.64415	5.70678	6.58805	5.90453	7.69354	6.00796	7.10335	7.52003	6.67054	6.36041	6.48339	6.31866	6.94183	5.71989	5.07021
CYBB-mRNA	10.3555	10.2354	10.2151	8.1797	10.4518	10.9314	9.93852	11.0167	9.09233	8.84191	10.8439	10.1234	7.50638	9.01542	7.35892	6.45653	8.77492	8.48382	10.4321	7.07383	8.66064	9.71551	9.91119	8.62317	9.13209	9.47897	9.60176	8.33075	9.17799	8.67632	11.0373	9.43894	7.7758	6.16551	6.993	7.2223	8.38323	8.81827	8.2045	6.34054	8.66523	9.86331	6.57244	10.1233	7.89291	10.4552	9.34038	9.46091	8.71738
DAB2-mRNA	8.15137	8.45095	6.10409	7.34804	9.37751	7.6321	8.59636	7.73856	8.44212	7.9535	8.7781	8.52253	6.53104	8.02767	6.77396	6.8191	6.70883	7.50612	8.15471	5.86572	8.00635	7.75302	8.37914	8.95852	9.09193	8.92522	8.5672	6.80024	9.14778	7.6092	8.15718	8.38831	6.91497	5.48637	6.66662	6.69721	6.62987	7.45473	7.75244	7.84553	8.41147	8.59638	9.1574	8.94813	6.79869	8.40143	7.81204	7.72833	6.16642
DDB2-mRNA	9.49929	11.1868	10.0859	8.41266	9.4097	9.97634	9.38132	9.0737	9.33006	8.41086	8.51597	11.2667	9.39994	9.13342	9.64132	9.839	8.91177	9.00288	8.48516	9.02809	7.19193	9.32328	9.39464	9.81835	8.91909	9.22313	9.99204	9.619	9.75044	8.81977	9.61208	9.64974	9.59614	6.92694	8.35303	7.45198	10.3523	9.38719	9.17897	7.02786	11.4726	9.3452	6.92781	8.68234	8.30171	8.48294	8.19665	7.47101	7.68526
DEFB134-mRNA	2.69194	2.997	3.46023	2.73754	1.98176	1.36532	2.10986	1.88058	2.62962	1.79615	6.53751	5.7031	5.04072	5.41397	4.26495	4.23413	1.12387	3.32732	1.07789	1.13327	1.59037	2.29907	1.62425	1.88171	2.13773	2.15704	3.78584	4.21527	1.58553	1.89496	2.2992	3.38831	2.79395	0.094048	2.09118	1.46519	2.50058	2.31957	6.21292	2.83804	5.03296	0.774075	0.283955	2.72482	1.03492	2.00396	4.10131	1.68562	1.43462
DEPTOR-mRNA	6.71431	9.09152	7.07494	8.27152	8.70696	6.12021	8.64124	6.44537	8.73396	8.32167	7.7599	8.42299	6.48129	8.02767	7.99077	7.8191	5.76773	7.12318	6.76439	7.40629	8.0498	7.82263	7.87849	9.4363	8.66911	7.6806	8.29891	7.80024	8.10909	9.74045	6.82276	8.33585	7.07194	6.36083	8.59814	7.7811	6.02415	7.46641	8.09953	8.85113	6.95896	8.64032	6.48363	8.13664	7.79869	6.83685	7.58494	7.97528	7.15083
DKK1-mRNA	3.2769	1.41204	2.46023	3.10011	2.2448	3.36532	2.52489	4.81918	1.3077	4.9459	4.10455	3.93757	2.97033	3.25643	1.14947	3.64917	3.4458	1.74235	4.66286	-1.45169	6.02036	3.17354	3.49872	1.88171	3.13773	5.32696	1.20088	5.21527	2.58553	1.89496	4.88416	6.53515	2.47202	3.82197	4.16518	4.16563	4.50058	4.6415	4.95658	7.10482	5.296	2.18911	3.34285	0.917468	2.44996	3.89149	5.80433	4.95096	9.83122
DLL1-mRNA	4.7794	6.21939	6.8865	8.2294	6.37408	6.82475	6.74406	5.29562	7.50737	5.55104	6.0606	6.1392	5.89633	7.0072	7.74938	4.9711	3.93122	6.01537	4.77833	9.62312	4.87988	6.80157	5.87218	7.16711	6.59716	7.9384	7.15507	7.27417	7.14012	5.47992	7.62113	6.956	7.17246	3.5859	4.01318	6.38802	6.62987	5.62074	7.2296	5.89693	6.71103	5.9573	4.32835	7.2394	7.51066	5.86195	5.45641	5.00755	4.50991
DLL4-mRNA	6.01387	5.997	6.41443	5.95256	5.27454	7.14668	5.88245	5.93947	7.36298	6.22241	6.24205	5.93757	5.77768	6.25643	6.35892	4.9711	5.21133	5.47932	5.70725	7.66335	5.84671	5.73647	5.12675	7.96917	6.59716	7.47897	7.41033	7.21527	6.673	5.21688	6.75863	5.75088	5.42622	3.64864	4.58472	5.02998	6.71004	4.83414	7.5009	6.08597	6.71103	6.95066	4.56936	6.25732	5.49436	5.40996	5.15078	4.75336	4.73579
DNMT1-mRNA	10.7513	10.1934	10.1397	9.10761	9.34808	11.8552	8.77992	10.7965	8.94794	8.90206	10.4684	10.3195	10.2145	9.62208	8.79092	9.21903	10.6533	8.21267	9.59556	10.4016	8.85246	8.76123	9.0561	9.03146	8.92563	9.65688	10.1522	9.41167	9.10123	9.48367	9.89165	9.78553	8.93146	8.4538	8.16631	8.59619	11.3663	9.81941	9.2045	8.92373	10.6594	9.25655	8.65827	9.23488	9.27014	9.11562	9.4824	9.34767	10.5003
DPP4-mRNA	5.44683	6.75189	6.10409	5.03173	6.69326	6.72287	6.50217	5.99606	6.78343	5.92543	5.61044	4.42299	5.17196	6.1707	2.88643	2.64917	4.5833	4.06428	5.53733	6.03615	4.43167	7.07166	6.92193	8.70189	6.89262	7.01502	6.10777	3.63031	7.51627	5.41852	6.2992	6.82889	2.79395	2.61761	2.30269	1.96769	4.08555	3.09718	5.91593	2.06043	5.71103	4.3184	2.22255	7.13664	1.03492	6.25189	3.99698	5.46091	4.48525
DTX3L-mRNA	8.59883	9.52578	8.0452	7.84308	8.43462	8.74036	8.89558	9.52924	8.3356	9.24013	9.30304	9.245	8.37632	8.24249	8.16442	7.73663	8.31369	8.56678	9.0566	9.08018	8.90778	9.08261	9.55302	8.14849	8.49528	8.88496	8.41033	9.00535	8.35372	8.7837	9.05408	8.77078	7.61157	9.79188	8.6989	10.1903	8.41945	10.1232	9.1442	9.29883	8.75543	8.75136	7.64297	9.17486	8.59462	10.0324	9.25907	9.52288	8.75526
DTX4-mRNA	4.93987	8.00449	6.66969	7.0629	6.96361	6.61325	6.38288	6.2729	6.21459	7.2266	6.78262	7.47362	5.9338	6.98226	5.42249	6.23413	5.29379	6.15739	4.98478	3.99125	6.33333	5.35796	5.82065	7.23926	6.30766	7.01502	8.09569	6.08974	7.10909	5.80185	6.69151	5.48785	5.71995	2.34198	7.41121	6.18857	7.25547	5.24013	6.99611	5.25308	6.296	6.93731	7.19285	7.19359	7.15732	7.02189	5.0326	7.40725	5.87519
DUSP1-mRNA	9.7794	10.5008	7.13266	10.6321	9.11721	9.93137	12.1343	9.30405	10.6296	10.3788	10.9715	11.0586	9.82083	9.33407	11.6576	10.1883	11.2963	11.3886	9.52394	8.35486	10.9921	11.1503	10.4614	12.7886	11.9587	11.2285	10.4249	10.5432	11.5192	10.7183	10.6829	10.5936	10.2713	8.34198	9.05271	11.646	6.02415	9.01802	11.3161	10.5362	10.4321	8.92213	9.04827	10.349	8.99493	7.31503	8.71122	7.90255	8.08259
DUSP2-mRNA	5.3358	5.73396	6.5477	3.38962	7.39454	6.79158	7.05628	6.24981	4.62962	6.27997	5.54815	7.68173	5.10783	5.51019	4.4714	4.64917	6.90523	5.06428	5.93587	2.87024	5.0643	5.49546	6.43161	6.52556	5.45966	4.742	5.90132	5.43767	7.673	6.41852	7.38666	5.62535	5.27938	4.4339	3.65061	3.33966	5.50058	4.15607	5.99611	3.575	7.66523	5.2552	2.34285	5.00493	3.35685	5.81132	5.45641	5.47703	6.99795
DUSP5-mRNA	8.24653	8.93951	8.39097	8.05258	8.53328	8.21081	9.20789	8.90664	9.20554	9.89023	8.32488	9.61564	7.26311	8.33735	9.09589	9.59169	7.49891	8.23954	7.52498	10.3804	9.63233	11.2489	9.628	9.67612	9.71138	8.71163	11.4688	10.4247	9.77536	10.102	8.83836	10.3689	9.56214	9.42048	10.3727	10.4055	8.84931	11.5259	10.0511	11.8827	8.64177	8.53784	5.92781	9.27722	8.0122	8.5054	8.37202	7.85246	9.31901
E2F3-mRNA	8.23883	8.46732	7.58952	5.65811	7.30369	8.28418	7.73921	8.20851	7.45744	8.09077	8.80277	8.72416	8.86757	8.14471	5.75433	7.34961	8.7963	7.5411	8.38167	7.81744	7.59287	6.70279	7.60153	7.40527	7.53005	8.22313	7.75547	7.98786	7.1705	7.88364	8.32156	7.25338	6.84706	7.65438	7.259	7.61832	8.62987	7.38258	8.11757	8.2446	9.20289	7.60274	7.06094	7.19359	7.19143	8.67497	9.45313	8.64874	9.20941
EDN1-mRNA	5.86186	7.44546	7.18816	5.07315	5.80958	7.38769	8.31606	6.10297	6.71709	7.49312	7.86157	8.80546	8.30661	7.43251	5.11909	5.64917	7.21133	5.28667	6.15471	3.6144	7.41055	6.58447	7.26811	10.011	6.45966	7.44244	7.15507	7.02263	6.53973	6.10441	6.62113	8.84305	4.93146	5.33245	5.70744	6.45766	8.50058	5.48949	7.59401	6.575	7.46592	5.14331	6.49989	6.95089	9.12415	8.9709	8.80175	7.12984	8.22159
EGF-mRNA	3.01387	6.45643	3.46023	2.73754	5.49272	4.36532	6.03269	4.29562	4.3077	4.41086	5.99985	7.63801	5.45576	5.78481	4.20836	5.45653	6.16826	5.44279	2.53733	-0.866727	5.40913	4.10642	1.62425	5.20364	5.45966	2.15704	5.78584	5.63031	5.1705	4.35439	2.2992	5.22481	3.27938	2.95203	4.54369	7.37008	3.82251	4.68214	6.76393	8.9095	3.71103	5.21148	3.69899	5.93984	7.10817	4.03959	3.96045	1.98518	3.48525
EGFR-mRNA	9.12239	8.66942	8.62011	5.67614	5.90776	7.79158	7.53052	7.10297	7.16568	5.71501	8.7484	9.41006	7.78795	8.93537	5.58687	5.64917	8.66303	5.40532	6.81936	3.00774	5.0425	5.96203	6.49872	8.99023	7.73764	8.06393	6.9288	4.21527	8.27203	5.75294	7.34359	6.00722	4.05699	2.55348	5.49431	3.46519	8.21483	4.83414	7.32581	7.40789	7.56902	5.33886	6.39596	6.88325	8.73767	8.05925	8.16088	7.49891	7.63849
EGR1-mRNA	9.08854	10.9705	9.46023	10.0405	9.36547	9.12021	11.5161	9.1536	11.2191	9.81435	9.83682	11.2137	9.2814	9.35203	10.0534	10.6771	10.1628	10.68	7.27265	7.89372	10.3384	10.7035	10.2279	12.2315	12.7311	11.3169	11.0957	12.4198	12.0913	10.578	10.6915	9.4636	10.2236	7.89009	8.16405	12.0007	7.22851	8.23673	12.3335	10.7859	10.6179	8.32354	8.60137	10.0063	8.81847	8.58742	9.57289	8.6743	9.37294
EIF2AK2-mRNA	8.23883	8.61661	8.84394	8.39507	8.56973	9.4946	8.52489	9.90849	9.17806	9.85617	8.90363	8.44853	9.96355	9.04383	8.56451	7.85863	8.74592	8.92226	9.93354	8.23306	9.927	8.57209	9.84342	9.18549	8.69997	9.52336	8.77073	9.37178	8.62993	9.12858	8.89911	9.19198	8.04188	10.4788	9.67298	10.7792	9.56128	9.45032	9.34124	9.62049	8.81956	9.15345	9.06968	8.93706	9.06651	10.3023	9.45641	10.3858	9.71141
EIF2B4-mRNA	7.92076	7.62149	8.21512	8.51515	8.19899	8.79995	7.50217	8.1536	8.65199	7.91768	7.6256	7.1392	8.46218	8.13342	8.42249	8.57991	8.27362	7.17976	7.72175	7.42636	7.79222	8.07605	7.42299	8.37356	8.08025	7.44244	8.09569	8.73884	7.77536	7.98242	7.50865	8.16592	8.09408	8.34908	7.96608	7.79162	8.14444	7.6415	8.68147	7.94307	8.64177	7.84375	8.75292	8.01022	9.33566	7.75081	7.96045	7.72158	8.15474
EIF4EBP1-mRNA	10.9505	10.3604	10.4086	9.13476	8.5607	10.1982	8.25281	9.81722	8.10211	9.7165	9.76333	9.92398	10.0493	9.97806	9.4774	9.8971	10.7032	8.49724	9.45185	9.93039	10.0625	9.29153	8.12144	8.90408	9.55558	8.87128	11.2602	9.66374	9.27902	10.0139	9.75863	10.2814	10.7223	8.2974	9.40167	10.3989	9.81347	11.5494	9.44486	10.1838	10.4792	8.99968	8.22647	8.65218	7.70263	8.98924	10.0866	11.3632	11.3514
EIF5AL1-mRNA	3.2769	2.997	4.0452	0.667153	2.98176	3.68725	2.10986	2.29562	0.307696	0.381113	7.20216	6.61564	5.55529	6.63281	1.14947	4.9711	1.12387	1.74235	1.88525	-0.129761	-1.57956	1.7141	1.03929	1.88171	2.13773	2.15704	5.10777	2.63031	3.58553	0.894955	2.2992	2.16592	2.79395	0.415976	-1.15675	-0.11977	3.50058	2.09718	6.40136	1.25308	3.71103	1.51104	-0.301008	-0.0825322	2.61989	0.266999	0.996976	0.570143	0.212227
ELOB-mRNA	7.83149	6.02675	4.91967	6.39507	6.03487	6.2233	5.86474	5.58102	5.39516	6.18847	8.51054	5.2006	4.55529	4.8414	6.86829	6.23413	7.10115	6.95181	6.3163	6.31318	5.52373	6.05395	5.87218	5.88171	6.13773	6.91193	7.20088	4.63031	7.0118	7.25251	5.99964	5.79041	7.18627	6.01291	5.93601	6.41551	7.17301	6.6415	6.27851	5.51986	7.10335	5.84732	6.43708	6.32686	6.46119	5.98582	6.58194	6.25664	7.09487
ENO1-mRNA	13.7779	13.632	12.0564	10.2468	11.008	12.8854	11.6889	12.4223	10.302	11.7786	13.1005	13.0674	12.2073	12.3668	11.6622	12.2912	12.081	11.8413	12.2893	13.762	11.4635	11.2144	11.6167	11.3994	10.5682	12.3156	11.2602	12.7323	10.6809	11.3472	12.4803	11.9391	11.0495	11.8642	12.0043	11.194	12.5565	11.5549	12.4119	12.5749	13.2904	11.2819	12.6666	12.1517	12.0048	12.6817	12.9393	13.213	13.3651
ENTPD1-mRNA	6.36437	7.21939	6.70816	7.45636	7.67106	7.29606	7.91721	6.68794	7.25021	6.68489	8.41198	7.56984	6.40329	6.28391	7.6306	6.73663	6.95676	6.85783	7.88202	6.37803	7.76474	7.28396	7.80084	8.32465	8.23576	7.77175	8.3907	7.21527	7.99492	6.5954	7.34359	6.93851	6.75743	6.06559	6.80615	7.11864	6.45478	6.25368	7.52812	6.80766	7.35489	7.66079	7.0827	8.41731	7.3866	7.86939	8.56683	7.47302	6.2926
EOMES-mRNA	4.69194	2.997	4.46023	2.51515	5.90776	3.68725	5.22533	3.29562	4.00814	5.17119	6.21558	5.07507	0.6484	2.14096	0.564506	4.64917	3.12387	3.32732	4.96054	0.133273	3.27843	4.23767	5.28722	4.20364	3.72269	5.15704	3.20088	4.95224	2.58553	4.35439	4.88416	4.97328	2.79395	1.67901	2.93072	2.12816	4.08555	2.68214	3.59401	-0.746925	3.71103	4.096	1.28395	4.77545	1.03492	6.45022	4.99698	4.62904	2.0867
EPCAM-mRNA	7.16767	10.1769	11.0396	9.99941	8.83476	11.0761	8.73921	10.4352	10.3273	9.95413	7.39143	9.62687	10.7764	10.4926	9.45629	10.293	11.0634	8.99028	10.3412	10.9326	10.2217	9.44542	9.22664	8.9261	8.66911	9.91859	8.14339	10.5551	9.10909	10.1117	10.113	10.3995	9.11588	10.0189	9.97189	9.74015	11.3031	9.32439	10.0697	10.4741	10.2656	10.7731	11.3812	10.3162	10.7144	9.13531	10.0775	10.963	11.2986
EPM2AIP1-mRNA	7.15137	8.78707	6.9838	8.28627	8.79426	7.43141	8.37976	7.1536	7.98012	8.54769	8.37058	9.47983	8.97033	8.03173	8.30597	9.3216	8.48142	8.51494	8.14667	7.49668	8.90123	8.60589	7.93411	8.14849	8.83817	8.36649	8.14339	8.08974	8.64082	8.3379	8.38666	7.41385	8.58055	8.92615	8.52713	9.24983	6.78599	7.2057	8.52812	7.31377	9.20289	8.76843	9.07783	8.7021	8.73767	8.81518	8.73979	8.14253	7.7384
ERBB2-mRNA	7.72536	10.4754	9.67455	10.7113	13.454	8.99468	10.2123	10.1721	14.9475	14.4439	8.37358	10.6297	8.55529	9.61804	12.0644	14.895	8.57508	14.2412	7.68152	5.47905	13.8446	10.3678	10.7293	13.0918	10.6396	9.23385	9.79333	14.1292	9.37344	9.76532	8.65675	9.69209	8.93146	9.97936	14.7704	10.6827	10.3832	10.5143	13.6801	7.97759	8.26562	13.7777	14.1039	9.88613	11.0055	9.21828	9.72217	8.57764	8.88111
ERO1A-mRNA	8.90626	10.8704	8.2017	7.76939	8.04354	7.40971	7.62818	8.38308	7.83908	7.52747	9.10635	10.8612	7.80827	9.51599	8.60068	8.57991	8.21133	8.99344	8.85103	9.42137	7.74575	7.83823	7.43161	7.9478	7.22519	7.51459	7.03377	8.08974	7.99492	7.86074	7.88416	8.4636	8.1515	8.13434	9.15102	9.20047	7.08555	7.17755	8.79788	10.7757	8.2346	8.58999	9.43201	9.80164	10.1443	7.68204	7.00148	9.62768	9.52813
ESR1-mRNA	7.16767	6.1934	4.78216	10.1138	4.36027	9.27221	8.45267	7.16598	8.7043	5.27188	7.65052	6.31608	5.34884	5.53327	9.8266	7.64917	7.69373	6.78675	4.75032	0.133273	4.70585	12.9456	10.513	7.96917	10.6094	6.61647	10.477	7.08974	9.99916	10.9034	5.46912	12.2076	11.84	12.1181	3.84325	11.3154	5.40748	11.2013	7.2296	8.16895	3.71103	9.91788	3.34285	10.3237	7.80751	4.7044	2.37549	5.3161	6.23459
EXO1-mRNA	7.90139	7.16692	7.74564	4.77149	5.65983	8.80826	5.54726	8.02354	7.37379	6.97606	8.58997	7.00796	8.00595	7.8414	5.6306	8.04149	8.61572	6.69655	7.73611	8.22955	6.79548	1.29907	5.49872	3.46667	5.53005	6.40497	7.99529	6.08974	5.90746	6.98242	7.34359	7.4636	5.55949	5.89495	5.63767	6.50228	8.51181	6.97164	7.27851	5.51986	8.66523	7.10798	6.97279	5.61791	5.12239	6.67639	7.75986	7.44461	8.1151
EZH2-mRNA	9.39584	9.39503	9.07494	7.62135	8.55465	9.07956	6.94275	8.39365	8.92241	8.77914	9.90467	9.09137	8.42319	9.83792	7.38468	8.71526	9.4503	6.63313	8.47877	8.62245	7.77249	6.72533	7.56285	6.8359	7.34719	8.22313	9.3557	7.95224	7.79499	8.17108	8.05408	8.26044	8.25993	7.4538	7.06726	8.21785	9.67551	8.5783	8.1265	7.04098	8.49239	8.22529	7.69758	7.60397	7.74458	8.94999	9.14367	8.066	9.51905
F2RL1-mRNA	3.2769	6.80435	3.0452	4.12658	4.86929	3.95028	5.19732	4.29562	4.21459	6.31185	6.37955	7.52253	5.34884	5.96538	4.4714	3.64917	4.82431	4.24485	3.77833	4.72822	5.81276	3.80157	5.56285	5.46667	4.59716	5.15704	5.10777	6.63031	5.28597	3.47992	5.62113	4.48785	2.47202	5.03656	4.5575	5.99397	3.50058	4.15607	6.97648	4.501	4.71103	5.33886	6.12944	5.58989	5.98912	6.17389	8.30623	5.05127	5.01958
FADD-mRNA	7.40619	7.21939	6.36713	7.5884	7.49272	7.31951	8.40448	7.65317	7.34112	7.81017	6.87008	7.47362	7.10783	7.18535	8.14571	7.23413	7.87876	8.90894	6.96054	6.47905	7.04615	6.49546	7.59388	7.20364	8.53005	7.40497	11.136	7.27417	7.14012	9.39081	7.25339	7.72051	6.73881	7.27396	6.55061	9.42423	6.96002	11.3945	7.41601	7.51986	7.03296	8.16066	6.8411	7.76296	7.57925	7.18586	7.06307	7.08584	6.50378
FAM124B-mRNA	5.64614	5.58196	5.16067	5.00344	5.56672	5.68725	5.88245	5.29562	6.28498	5.136	6.58997	7.10749	6.20299	6.18535	4.5187	5.45653	5.29379	5.15739	4.98478	1.71824	4.21486	4.35796	4.99349	7.01099	6.04462	6.61647	6.95576	5.80024	5.90746	4.89496	6.10655	4.97328	3.93146	2.79449	3.62461	3.20216	4.67051	4.55661	7.07205	4.64539	6.41147	5.16639	3.72136	4.87166	4.61989	3.32589	4.67505	4.69943	4.01958
FAM30A-mRNA	2.2769	4.9356	5.46023	2.34523	7.22969	4.36532	5.19732	3.29562	5.26189	3.70304	6.43797	5.61564	4.73586	5.94831	1.56451	2.64917	3.12387	3.47932	3.16536	3.8151	2.0643	5.69138	4.43161	4.68906	3.13773	5.61647	6.75547	2.63031	4.39289	4.06488	4.2992	3.38831	3.47202	0.094048	-1.15675	-1.11977	6.14444	2.09718	5.64463	1.25308	4.71103	4.944	0.506347	2.2394	1.44996	6.97206	5.13448	3.68562	0.212227
FANCA-mRNA	8.7634	7.20645	9.12557	7.01765	6.65983	8.81653	6.39526	9.1126	7.58382	7.39606	8.1852	6.74492	8.28502	8.68528	7.60342	8.23413	8.70883	6.95181	9.41997	9.83458	6.86131	4.41454	7.06166	5.34114	5.53005	7.36649	8.2121	7.80024	7.6079	7.14288	8.95741	8.09666	6.4493	7.06846	5.6048	5.49494	9.92265	7.68714	6.91593	6.37202	10.4592	7.44178	7.26123	6.18425	5.825	8.14556	9.22001	8.62362	8.35348
FAP-mRNA	5.7794	7.08446	5.91967	7.99088	6.13557	6.79158	7.65932	5.93947	7.47762	6.17119	5.72748	5.52253	4.45576	6.62208	5.6089	5.45653	5.12387	6.34722	7.15471	2.3032	6.36002	6.83305	6.95815	8.03146	8.68463	7.8009	7.70867	6.33075	8.36689	6.21688	7.42848	7.52347	4.55949	2.7379	5.06242	4.89146	4.82251	5.03577	5.74085	3.25308	5.88096	8.51779	4.67627	9.15826	6.63979	8.15168	7.52992	7.53593	4.64963
FASLG-mRNA	4.01387	4.11248	2.46023	2.04566	4.7473	3.95028	5.01675	4.29562	3.3077	3.96608	2.92012	2.61564	0.6484	2.72592	2.14947	3.64917	3.12387	3.15739	4.63248	1.79624	2.27843	4.99951	4.94618	4.46667	3.45966	3.15704	4.3708	3.63031	3.1705	3.70231	2.2992	3.16592	2.47202	0.415976	0.650609	-0.11977	3.50058	2.68214	3.37161	1.575	2.71103	3.64854	-2.30101	4.00493	-0.550038	6.18188	4.06737	4.32503	0.627264
FAS-mRNA	5.93987	6.08446	3.46023	4.93019	5.1834	6.00917	5.89993	5.88058	5.43698	4.77343	6.53751	6.66003	4.97033	4.01542	4.37186	4.64917	4.82431	4.85783	4.80581	2.50251	3.6299	4.96203	4.56285	6.12964	6.30766	6.96439	5.78584	4.63031	6.71482	4.5954	4.62113	4.58096	3.79395	3.13844	3.57117	3.40379	5.58805	3.83414	5.43051	3.83804	6.71103	4.68097	2.50635	5.30979	4.65942	5.95816	5.96967	4.00755	3.98482
FBP1-mRNA	6.75803	6.80435	8.01482	10.0888	9.15569	6.91991	8.31606	8.32904	9.48262	10.3251	8.35247	7.1392	4.73586	7.2907	10.4915	9.77845	6.25315	8.39101	8.43325	5.07187	10.4336	10.5287	10.0686	8.56821	10.2619	6.15704	9.3353	9.16947	8.88931	11.1322	9.02712	9.43271	9.46071	11.0207	9.08762	10.4018	6.14444	9.72532	8.88994	9.39518	6.7985	10.3746	8.70321	10.2783	8.9696	7.07005	6.08444	6.94228	7.61879
FCAR-mRNA	5.69194	5.05589	4.78216	2.15258	3.11927	6.2233	3.84682	5.54355	2.89266	3.11808	7.37955	6.2595	5.45576	5.99894	1.14947	3.64917	5.76773	2.15739	5.70725	2.13327	3.0643	3.62099	3.94618	1.88171	3.13773	4.47897	6.10777	4.63031	3.1705	2.89496	5.75863	3.75088	3.05699	2.34198	1.65061	2.40379	4.96002	2.09718	6.6693	1.83804	6.61792	2.51104	0.283955	2.50243	2.25732	3.38248	2.13448	2.57014	5.56978
FCGR1A-mRNA	7.36437	6.54132	6.46023	5.15258	4.90776	7.09324	6.72457	6.50507	5.35209	4.98597	7.29358	6.78556	3.81833	6.63281	5.05636	4.9711	6.25315	5.85783	7.41328	3.87024	5.182	6.10642	6.654	4.46667	5.45966	6.742	6.05886	6.43767	4.39289	4.98242	7.15718	6.77078	5.33	3.13844	5.39015	5.33966	5.20102	5.4191	5.54154	4.501	5.71103	6.53784	4.61786	7.68565	5.12239	7.76419	7.1868	6.59251	5.19712
FCGR2A-mRNA	10.4733	9.71582	9.73636	8.0629	7.61403	9.88102	8.75371	9.54117	8.70858	7.59057	11.1637	9.52853	8.7091	9.04383	7.84063	6.23413	8.5996	8.27113	9.84359	6.99539	8.68489	8.63595	8.22416	7.40527	8.75978	9.64889	8.8733	7.63031	8.37995	7.93935	10.3707	9.56964	8.42622	5.89495	7.11004	6.71312	8.60911	8.55113	8.1265	6.21886	9.46592	9.45356	6.75427	9.45469	7.92974	8.93824	8.44158	8.31945	8.89053
FCGR2B-mRNA	8.59883	8.25753	8.47146	6.10678	7.51781	8.3311	7.52489	7.62654	7.16568	6.31185	9.54284	7.47362	6.00595	8.41086	5.67303	5.23413	6.61572	6.28667	8.46806	3.65683	6.86753	7.7585	7.01657	6.7886	7.42313	7.88496	7.70867	5.95224	6.71482	6.80185	7.5846	7.99881	6.86434	4.20257	5.05271	4.92462	5.8929	6.59968	6.1442	3.83804	6.41147	8.23077	5.95166	7.83633	5.95776	7.41675	6.19075	6.85555	6.07848
FCGR3A/B-mRNA	9.10979	8.56178	9.42024	7.63063	7.12744	8.30783	8.32579	8.49529	7.8234	7.86493	10.3981	8.94656	7.53104	9.41242	7.03211	6.1086	8.3718	8.93218	9.36445	5.89261	8.90275	8.51824	8.67591	6.34114	7.51277	8.7864	8.58458	7.83977	6.44351	6.89496	9.55658	9.03217	7.71995	6.23871	7.55922	7.56322	6.78599	7.83864	8.31021	6.37202	8.06859	9.76276	6.57551	9.60572	7.42724	10.0034	9.38499	8.86246	7.39214
FCGRT-mRNA	9.68912	9.9297	10.2676	11.5536	9.92545	10.1759	10.4227	9.93043	9.84879	9.13934	9.84439	9.46739	8.51876	9.22665	11.6483	7.1086	8.43675	9.6311	9.28735	7.35567	9.35598	10.2435	10.2365	10.8561	10.2252	10.0519	10.7989	9.33075	10.6023	10.7231	10.9139	12.0394	9.05699	9.71197	8.69968	8.86465	9.26214	11.0436	8.99611	7.64539	10.4321	9.95149	7.45555	9.78629	8.20151	9.58893	9.38499	8.80934	7.96042
FCN1-mRNA	5.54992	5.62149	5.5477	3.20321	5.88865	6.27221	6.51358	7.73025	6.45744	5.9459	5.56921	5.2006	4.6484	5.25643	2.37186	2.64917	4.82431	3.15739	8.0379	2.50251	5.18863	5.35796	5.94618	6.05163	5.66129	7.44244	6.28834	4.21527	5.49242	5.21688	6.46912	4.38831	3.27938	2.41598	1.54369	2.33966	4.50058	4.15607	5.91593	1.575	3.71103	5.51104	1.69899	4.91747	1.77189	5.64782	1.99698	5.34273	4.53415
FCRL2-mRNA	2.2769	4.11248	3.78216	0.345225	7.89345	4.17267	3.61236	2.61755	3.3077	5.09993	6.77357	6.2006	5.77768	6.61128	2.73443	2.64917	1.12387	1.74235	1.66286	0.54831	0.00540669	4.7585	4.03929	2.88171	4.94509	6.47897	4.00823	3.63031	3.90746	3.89496	4.2992	2.16592	2.79395	1.9014	-0.156746	-0.11977	4.08555	2.09718	5.69354	-0.746925	5.296	4.14331	0.506347	2.91747	1.44996	7.11249	4.58194	3.27058	0.212227
FGF13-mRNA	4.15137	6.69744	1.46023	4.94514	5.56672	4.17267	3.98433	5.10297	5.62962	5.91509	7.23548	7.2006	7.14025	6.07955	5.02394	6.8971	6.29379	5.28667	6.6926	1.4552	5.81705	6.03603	4.56285	5.68906	4.83817	5.15704	5.10777	7.15387	5.58553	4.80185	5.10655	2.58096	7.22691	4.34198	5.3431	7.1329	4.67051	4.83414	7.59401	7.4429	4.71103	6.89647	7.82053	5.44103	6.35685	4.23663	3.26001	4.93938	6.58146
FGF18-mRNA	5.15137	7.02675	4.63016	4.70278	3.36027	5.27221	5.91721	3.99606	5.89266	3.79615	4.92012	4.93757	4.34884	4.14096	2.88643	4.64917	3.4458	5.01537	2.88525	5.96616	2.70585	4.17354	4.28722	5.7886	5.94509	5.85748	6.8733	5.21527	6.28597	4.06488	4.88416	3.75088	3.64195	3.34198	2.59814	1.88023	5.58805	3.83414	5.74085	2.423	4.296	4.54666	2.15842	5.30979	5.33261	3.92996	2.37549	2.30711	1.62726
FGF9-mRNA	2.2769	2.73396	3.78216	-0.0698123	2.98176	3.95028	2.33225	3.61755	1.89266	1.60351	6.18861	5.93757	4.23336	6.38888	1.56451	4.64917	2.70883	2.15739	4.39982	1.24875	0.00540669	4.52146	1.03929	1.88171	2.13773	3.742	4.52281	4.63031	3.90746	1.89496	3.2992	1.58096	0.472024	0.415976	3.01318	-0.11977	3.08555	2.09718	5.78665	1.575	4.71103	1.18911	-2.30101	1.91747	2.44996	1.00396	1.84497	1.89207	1.94919
FGFR1-mRNA	9.77142	8.65521	8.17448	10.4687	8.32161	7.74036	9.23914	7.32904	9.21759	8.60833	7.67501	7.17023	7.36265	7.90472	10.6919	7.85863	7.48142	7.13467	6.81936	3.90586	7.9322	9.33616	8.73278	10.6631	11.8554	10.7155	11.5296	8.85913	9.22216	9.60576	8.92855	8.39474	9.06448	6.91103	7.42822	12.1792	7.30794	10.1534	8.88468	8.75292	9.15398	8.56198	7.8639	9.06975	8.24438	7.99038	7.92771	9.76202	7.43784
FLNB-mRNA	10.3976	10.1802	11.2334	10.1542	9.98851	10.653	10.0563	9.56474	9.75478	9.57258	9.96551	9.77551	7.9338	10.9494	10.5252	11.7887	11.0368	9.70042	9.68984	8.15194	8.76196	11.9528	11.0484	10.2826	10.5848	9.92522	10.5518	10.3377	11.42	11.8426	9.96453	10.1659	12.8745	11.1875	9.02192	10.6052	12.3763	11.3344	10.0058	8.88607	10.3692	11.1187	10.0967	10.349	9.09562	9.75014	8.09079	9.68389	9.80468
FLT1-mRNA	6.66922	7.02675	6.31822	7.06632	6.15169	6.17267	6.91721	6.4249	7.90015	7.54769	7.80942	7.7031	7.07466	7.51599	7.61435	6.1086	6.33332	7.23421	8.43325	6.96616	8.38479	8.67989	5.79418	8.6366	7.40452	8.6806	7.64382	8.48829	6.97785	7.26999	7.50865	6.90289	6.60131	6.76647	7.29034	8.07622	6.54498	6.11213	8.73502	7.72068	5.71103	7.99968	8.29611	6.83633	8.99299	7.88661	9.0293	7.40935	6.71473
FOSL1-mRNA	9.76876	8.13996	7.39097	5.10011	4.65983	6.4946	6.12481	6.65317	6.81549	5.23909	7.95655	9.323	7.76734	6.7944	5.23693	7.40406	5.87876	6.34722	5.55363	4.75776	5.28463	5.49546	5.94618	6.40527	6.34719	6.40497	8.3708	7.27417	5.83346	4.98242	6.99964	5.93851	5.79395	4.63321	5.35105	4.6217	6.96002	4.97164	7.63214	5.91129	10.1705	5.99647	5.40635	6.00493	5.65942	6.52753	6.55156	7.74673	8.57855
FOXP3-mRNA	4.59883	6.08446	4.91967	4.20321	7.06071	6.00917	6.16875	5.78747	4.70001	6.50351	6.90363	6.52253	5.04072	5.55599	2.56451	3.64917	3.93122	3.85783	5.20718	3.40629	5.26593	6.50852	6.75353	3.46667	4.45966	6.15704	6.81559	5.21527	3.1705	4.80185	7.05408	5.2814	4.47202	4.4516	3.16518	3.43482	2.50058	3.4191	6.43051	3.575	5.296	5.18911	2.39943	6.02599	3.69789	7.61867	5.0149	5.76654	4.94919
FPR1-mRNA	8.69756	7.54132	7.18816	6.25811	5.27454	8.50487	7.10986	7.1158	5.73396	6.03455	9.80165	7.88243	7.02344	7.12585	6.65197	5.23413	8.32354	7.17976	8.6926	4.88816	7.11567	6.15705	5.99349	5.88171	5.83817	7.96439	7.28834	6.80024	6.673	5.47992	8.15718	7.00722	6.58055	4.41598	7.06484	4.7506	7.14444	6.58903	7.19604	5.00796	8.64177	6.76654	4.17473	6.67236	5.825	6.51493	6.81971	6.25197	7.25297
FPR3-mRNA	7.91111	8.1535	8.51552	5.81283	7.06071	8.15973	8.08714	8.61303	7.29638	7.53424	8.8637	7.397	6.00595	7.77999	5.37186	5.45653	6.48142	7.84389	8.21232	5.36849	8.21486	7.15705	8.70107	6.27403	7.09193	7.36649	8.10777	6.71778	7.28597	6.62288	9.26498	8.36232	6.53811	5.57786	5.84325	6.0799	6.14444	7.68214	7.19604	4.67934	7.56902	8.84554	6.07403	8.67569	5.20485	8.79968	7.79658	8.16509	6.69873
FSTL3-mRNA	6.18379	7.18022	8.26759	8.12658	5.7473	7.00917	7.22533	5.50507	7.04916	5.53762	8.21891	6.66003	6.40329	7.32418	7.72941	7.50715	4.82431	7.91228	6.11132	5.3231	7.46484	7.58447	6.76721	8.07153	7.45966	8.32696	6.98224	7.7596	7.22939	5.28727	5.75863	7.38831	5.47202	5.04824	7.16518	7.03252	7.74851	7.80683	7.10858	4.38236	7.10335	7.34393	6.07837	6.63171	7.86359	7.43358	8.19665	6.22835	5.87519
FUT4-mRNA	7.2311	7.23221	6.31822	5.52513	7.22969	8.81653	6.74406	8.21448	7.02194	5.97606	8.20888	6.31608	6.98825	5.91354	5.3974	5.64917	6.21133	5.82982	7.27757	7.1667	6.03147	6.25326	6.41433	7.81245	6.66129	6.2445	8.18956	5.80024	7.10909	4.98242	7.42848	5.97328	5.75743	3.97669	5.14703	4.37208	7.78599	5.37019	6.37161	5.67934	7.296	5.93058	5.58164	6.40932	5.85935	7.17389	6.58794	6.87696	8.94241
FYN-mRNA	6.7794	8.11248	8.41443	7.47451	9.47361	9.33686	8.53332	7.84251	8.56508	7.70003	7.28724	8.42299	6.89633	7.80392	7.22984	5.9711	9.57095	7.46117	8.42883	9.38712	7.60284	7.84339	8.2192	9.4363	8.3569	8.97722	8.60176	8.7596	8.02848	7.44954	8.70859	7.45132	6.62177	5.78055	7.56264	6.92462	7.50058	7.05911	8.65702	7.48189	8.59368	7.84375	6.50635	8.06213	8.3866	8.64349	8.47433	7.73169	7.68255
FZD8-mRNA	7.94933	8.80864	9.23502	6.43269	5.78912	7.3426	6.89122	8.1094	6.87755	9.32167	7.30618	8.82509	8.31374	8.98645	6.44715	5.64917	6.90523	5.7721	7.3019	7.42636	8.80361	12.3694	8.04491	7.6366	6.99571	7.742	7.90132	5.21527	7.83346	7.46481	8.05408	5.75088	10.1914	5.38867	5.44317	4.58067	9.55043	5.4191	6.48709	4.80766	9.7334	5.51104	6.7269	6.93984	5.84228	5.85196	7.94183	6.96246	9.1301
FZD9-mRNA	7.75803	6.8383	4.46023	1.66715	3.82976	6.4946	2.33225	8.47553	3.11505	3.11808	7.33721	9.1548	8.25573	4.25643	2.56451	3.64917	6.16826	2.47932	8.16801	3.83371	2.0643	2.88403	2.62425	4.20364	3.72269	5.96439	6.10777	2.63031	1.58553	3.70231	6.54712	2.16592	4.05699	0.679011	2.30269	1.05016	4.67051	2.09718	6.34124	3.64539	7.66523	1.51104	0.868917	1.91747	1.44996	5.34025	7.13448	5.53977	7.0023
GAS1-mRNA	9.2311	9.05228	9.86963	7.27596	6.10278	9.59414	9.2288	8.57639	8.02194	6.09077	7.80499	6.31608	7.18756	8.96538	4.5187	2.64917	6.55013	5.64924	7.12229	2.00774	5.21486	8.16119	8.06166	10.3038	8.80307	8.85748	9.02106	5.21527	8.88931	6.53881	9.20609	8.70508	3.64195	2.09405	3.20081	2.40379	7.69041	4.55661	5.74085	1.575	9.4525	7.07176	1.28395	9.00758	4.90939	7.28566	6.15078	7.50285	8.73055
GBP1-mRNA	8.7634	7.98189	7.72702	5.72893	7.22208	8.354	9.47764	9.13797	6.95155	7.74743	8.99597	7.34356	6.69279	7.3952	3.95682	2.64917	7.94405	5.82982	8.8126	5.63577	7.03883	7.62099	8.70107	8.60963	7.20382	8.71163	7.46766	7.63031	6.1705	7.06488	9.71705	7.67899	4.93146	5.98887	6.12402	7.3335	6.74851	6.86094	6.89518	6.72068	6.95896	8.61118	4.19085	8.18425	6.81628	10.9721	9.39101	9.53785	6.67711
GBP2-mRNA	9.14727	8.72492	7.34288	8.05775	8.37064	9.21081	9.90427	8.91033	8.94069	8.11356	9.02102	8.27385	5.81833	6.91354	7.64132	7.8971	7.56681	7.92558	8.95288	6.33621	7.43307	8.54065	8.48223	9.01099	8.32756	9.12282	8.73226	8.33075	7.90746	7.63642	8.77493	8.77572	6.37891	6.49493	6.15614	9.21785	5.67051	9.26543	8.15297	8.84366	7.03296	8.74945	7.75427	8.77855	7.40416	9.53846	8.77045	8.91444	7.31026
GBP4-mRNA	8.98656	7.72492	7.74564	6.01056	7.74198	8.36532	9.00265	9.13797	6.81549	8.79756	10.635	7.10749	4.73586	6.64346	4.69379	2.64917	7.55013	6.08813	8.47664	5.50251	7.15515	8.17763	9.12144	7.76435	7.09193	8.49689	7.64382	7.15387	5.58553	7.55317	8.38666	7.38831	5.64195	6.32287	5.08166	6.9328	6.40748	10.1775	6.71739	6.59293	5.296	7.89647	5.19884	7.82436	6.42724	10.4323	8.80046	8.40935	6.27112
GHR-mRNA	7.41986	7.3309	6.0452	5.64901	5.76836	7.53524	7.83323	6.46554	7.92975	5.86224	8.37358	7.7031	5.45576	7.55599	4.84991	2.64917	5.4458	6.72725	5.45293	6.12951	5.80846	6.32881	5.89727	7.8359	8.3569	6.742	8.28834	5.43767	8.59676	7.38681	7.05408	6.19567	5.64195	4.91423	6.65061	6.28111	3.50058	6.21265	7.10858	8.6018	6.71103	6.7437	3.25358	6.10729	4.57925	4.65932	6.34747	6.18975	3.87519
GIMAP4-mRNA	8.7847	8.12628	7.93597	7.32536	10.3629	8.84105	8.94064	8.46554	8.48761	8.82957	9.28565	8.46113	6.69279	7.97385	7.20113	6.34961	6.82431	7.58366	9.10718	5.15564	8.62807	8.28396	9.24386	9.22156	8.67689	9.66483	8.72444	8.71778	8.29978	8.24368	9.35448	8.36232	7.13024	6.56978	7.08405	7.15169	7.92685	8.22302	8.5482	6.53848	7.41147	8.096	6.68483	8.51738	7.58439	9.44026	8.54541	8.38713	7.01958
GIMAP6-mRNA	6.24653	5.87147	4.91967	4.75462	7.76312	6.61325	6.80102	6.20251	5.89266	6.24736	7.0754	6.2006	4.10783	5.57836	4.84991	5.23413	4.5833	5.44279	6.40881	3.1029	6.20835	5.6683	6.51502	6.8359	6.04462	6.40497	6.28834	5.21527	6.58553	5.84915	7.05408	5.66842	5.71995	3.95203	4.76212	4.49494	4.08555	5.6415	6.69354	5.06043	5.296	5.68097	3.78646	5.91747	4.69789	6.85196	6.0929	5.50088	4.38215
GLI1-mRNA	4.01387	2.997	3.46023	2.93019	5.56672	3.36532	5.38288	2.61755	5.11505	4.18847	6.04565	5.42299	5.23336	5.19985	1.88643	4.23413	1.12387	3.32732	1.39982	1.79624	1.66837	3.88403	4.49872	5.68906	5.53005	4.96439	6.81559	4.95224	5.28597	4.06488	4.2992	4.16592	3.05699	0.094048	0.650609	1.78712	4.30794	3.31957	6.07205	2.423	5.03296	2.18911	0.506347	2.72482	1.77189	3.07435	2.76251	3.02957	2.3277
GLS-mRNA	11.4961	9.5127	12.1202	8.18443	9.02834	10.8491	9.06793	9.2352	8.72976	7.78199	10.5328	8.79555	8.09134	11.5293	8.89318	6.34961	10.1953	8.54541	8.35402	8.31567	7.40058	8.06283	8.61294	9.56821	9.24626	10.5958	9.50466	8.71778	8.52805	8.00348	10.4489	8.56395	6.70084	6.89495	7.02316	7.71154	11.4864	8.05137	8.31803	7.89332	11.5721	8.13456	4.51917	8.83633	8.62239	9.33757	8.28053	9.13302	10.0836
GLUD1-mRNA	9.76608	10.7135	10.2931	10.1574	10.1844	11.3877	10.1313	9.42748	10.7308	10.0363	9.53349	10.3333	9.41658	9.74952	10.847	11.1249	11.5637	10.262	9.17856	9.83891	9.61766	11.087	10.0617	10.6891	10.2515	9.11124	11.1938	9.95224	11.1111	10.3848	9.78301	10.164	11.7122	10.4513	9.65703	9.92052	10.032	10.6575	9.65084	10.3753	10.9302	9.67293	9.0897	9.90615	8.3718	8.70994	8.95234	10.3256	9.5122
GLUL-mRNA	12.3135	12.1408	12.0923	11.2202	10.5409	12.494	11.5573	12.3907	12.0555	11.1237	11.9042	12.025	11.4742	11.6348	11.4993	11.9756	12.3771	10.9289	12.5304	9.05957	11.3327	12.6025	11.7432	12.0315	12.4517	11.7607	12.5754	12.2778	11.8275	12.8312	12.6075	12.2383	12.1046	12.2664	10.899	12.4351	12.0251	13.2578	11.8701	11.8744	13.1797	12.7602	10.9112	13.0647	11.1694	11.209	11.6238	11.2852	11.3348
GMIP-mRNA	5.08426	5.54132	4.78216	4.57404	7.11927	6.53524	5.40754	5.75505	6.33006	5.75035	6.03055	6.2595	4.45576	5.14096	4.31939	5.23413	5.12387	4.85783	5.24782	4.86119	5.02036	5.14037	5.76721	5.05163	5.59716	6.15704	6.10777	5.63031	5.49242	6.10441	6.20609	5.10452	5.51642	4.32287	3.39784	3.73821	5.40748	5.779	5.54154	5.03443	6.17047	5.41793	4.67627	5.61791	5.28285	5.75885	4.94183	5.07264	4.81709
GNG4-mRNA	0.69194	4.65996	4.91967	2.51515	5.7473	3.36532	3.43178	2.61755	3.3077	3.11808	6.31867	6.86357	5.50638	5.22842	4.95682	6.64917	3.93122	3.85783	0.0778939	8.94972	1.74237	7.1235	3.20921	3.46667	2.13773	4.742	6.98224	4.21527	3.90746	5.21688	3.2992	1.58096	8.62177	0.901403	3.16518	2.33966	3.50058	3.59968	5.99611	1.575	5.03296	4.68097	1.28395	-0.0825322	3.97352	3.48939	3.4824	2.30711	2.71473
GNLY-mRNA	4.59883	6.56178	5.46023	3.98908	6.46719	8.58449	6.39526	7.40414	5.3077	6.09993	5.99985	6.86357	5.45576	5.62208	1.88643	2.64917	7.31369	4.06428	7.71452	3.63577	5.18863	6.31402	7.53114	5.20364	6.49528	5.742	6.55843	4.21527	4.58553	6.32122	7.34359	4.48785	4.55949	4.16014	4.39784	3.94632	3.50058	4.79761	5.54154	3.501	2.71103	5.51104	2.02092	4.82436	3.84228	8.08505	6.20643	6.12473	4.89405
GOT1-mRNA	8.44683	7.98946	8.3306	6.72026	6.95445	8.03774	7.22533	7.05051	7.55562	7.40717	7.73215	7.90104	7.36265	8.05982	7.20113	6.8971	9.07224	7.40532	7.92338	8.43477	7.86235	6.72533	6.73973	7.09116	7.564	7.2445	7.3907	7.02263	6.39289	7.55317	7.54712	6.79041	6.84706	7.8556	7.9596	8.0489	9.09304	8.14884	7.16169	9.39518	7.17047	7.33886	7.4098	7.03641	7.55325	6.91085	7.69186	7.47503	7.90571
GOT2-mRNA	8.2844	8.71582	8.0452	8.35225	8.27822	7.59414	8.3128	8.0638	9.11183	8.42003	8.75761	9.00796	8.09134	8.72341	9.09394	8.839	7.94405	7.95181	8.55969	7.97876	8.47573	7.84339	8.34763	7.88171	8.19301	8.01502	8.3094	8.33075	8.39289	7.81382	8.27648	8.59777	7.14445	9.13981	7.64415	8.74132	7.40748	9.04359	8.47315	10.2203	7.75543	9.00289	9.50916	8.4371	7.54799	8.38421	8.34924	9.34053	8.86447
GPC4-mRNA	6.88176	7.44546	7.65006	5.91508	5.94524	8.03774	6.47909	6.07698	7.31892	5.76193	6.82701	7.34356	7.44282	8.13342	6.08807	7.77845	7.75323	5.99028	6.39982	9.04317	6.48653	5.80157	5.59388	7.76435	8.58894	6.742	6.41033	9.27417	7.65162	7.19874	7.97162	7.0239	5.05699	3.18151	8.47897	9.55	5.74851	6.3577	8.90559	6.56596	8.68831	6.78157	7.51438	8.02599	6.49436	7.24428	9.18086	8.36239	5.85608
GPR160-mRNA	4.93987	8.27622	6.26759	9.52638	9.84842	5.82475	8.41668	9.42748	9.82537	10.1039	7.00758	8.07507	6.71449	6.80392	9.87284	11.6092	5.51619	9.49947	7.96968	4.9577	9.63961	9.16943	8.75697	8.6366	9.94186	6.15704	8.46766	10.0733	9.57989	9.43023	6.46912	8.94728	10.4776	9.78448	9.73352	10.1601	6.8929	9.5108	9.57455	10.1319	5.296	9.21978	11.2602	9.95776	10.328	6.74273	5.69742	7.51656	6.06189
GPSM3-mRNA	7.66922	8.11939	7.78216	6.63063	10.1607	8.37655	8.54726	8.37243	7.89266	7.94081	8.26482	7.95549	6.40329	7.11824	7.60342	5.23413	7.33332	8.23421	8.40432	9.03966	7.45799	7.7141	8.35217	7.4363	7.42313	8.34686	7.83023	7.5372	7.79499	7.28727	8.40772	7.30888	8.21349	6.38407	6.15614	6.26393	6.71004	6.98795	7.37161	6.13572	7.35489	7.84375	5.67627	8.04675	5.94182	8.53846	7.56074	7.18975	6.69873
GZMA-mRNA	5.49929	4.31893	3.78216	2.34523	6.0861	5.45278	6.75371	4.88058	4.3077	6.08155	4.81824	4.42299	1.6484	2.72592	2.14947	2.64917	3.4458	4.54971	6.61705	1.63577	4.81276	5.20596	6.20921	4.88171	4.30766	5.15704	4.78584	3.63031	4.1705	5.28727	5.88416	4.58096	4.55949	1.79449	2.42822	1.05016	3.08555	4.46641	2.78665	2.423	4.296	4.27658	1.39943	5.53218	2.25732	6.89636	5.1669	5.48503	2.94919
GZMB-mRNA	3.01387	3.73396	4.63016	0.345225	5.70423	6.95028	4.98433	5.54355	1.89266	4.08155	2.46069	3.61564	0.6484	3.14096	-0.435494	4.23413	5.21133	2.74235	5.6926	1.35567	1.94401	2.52146	5.24874	2.88171	3.72269	3.742	2.20088	2.63031	3.90746	3.47992	6.10655	3.58096	2.05699	1.41598	-2.15675	1.46519	4.67051	1.83414	3.59401	0.838038	4.296	2.64854	-0.716045	3.2394	1.77189	5.62455	3.26001	3.3775	3.27112
GZMH-mRNA	4.49929	3.21939	4.63016	1.51515	2.98176	5.53524	5.45563	4.99606	3.62962	3.55104	5.18861	6.00796	4.6484	5.01542	1.14947	4.23413	4.93122	3.47932	5.84608	0.870239	2.97503	3.62099	4.68314	2.88171	3.45966	5.15704	4.52281	5.43767	3.1705	3.70231	5.62113	3.38831	3.64195	1.26397	2.01318	0.687585	2.50058	3.31957	5.54154	1.83804	4.296	2.99647	0.506347	4.00493	2.77189	5.25189	4.60579	3.53977	1.79719
GZMK-mRNA	7.41986	5.45643	6.66969	4.10011	8.38435	7.61325	8.35778	7.2614	6.55562	7.73279	5.34333	5.78556	0.6484	4.87792	3.4714	3.64917	4.5833	4.96475	7.25282	2.87024	5.86339	7.86892	7.78748	6.7886	6.38566	8.28632	6.15507	5.95224	6.04496	7.5954	8.5846	6.86636	5.11588	3.79449	3.48711	1.68759	5.40748	6.21265	4.78665	1.25308	3.71103	4.88955	2.28395	7.47971	3.97352	8.11458	6.56379	6.45686	5.19712
GZMM-mRNA	5.01387	4.31893	5.63016	3.83708	7.61403	6.31951	5.69482	4.93947	6.06258	5.25558	5.01528	5.2006	4.45576	4.19985	2.88643	4.64917	4.29379	3.85783	4.75032	3.9577	3.6299	5.69138	6.20921	5.46667	5.72269	5.85748	7.28834	5.21527	5.04496	5.70231	7.34359	5.2814	4.93146	1.67901	2.23557	4.07005	5.20102	5.15607	5.87411	2.83804	5.296	4.14331	3.90845	5.50243	5.12239	6.06574	4.55769	3.89207	3.15083
H2AFX-mRNA	8.01387	5.96662	5.70816	6.51013	7.14365	7.95028	6.9925	7.55301	7.68274	8.51383	7.59512	5.86357	7.75692	6.18535	6.84991	7.85863	7.69373	7.47932	7.47021	7.4537	7.75695	5.92356	6.87218	6.6366	6.69232	6.47897	8.22324	7.02263	7.39289	8.02424	8.20609	8.1432	7.91497	7.46909	7.528	6.34784	6.14444	7.14884	6.91593	7.6877	7.92049	8.16066	7.80621	7.50992	6.65942	8.26888	8.80304	7.50088	7.64963
HAVCR2-mRNA	6.39238	6.11248	6.0452	5.28774	6.79938	6.57477	6.49068	6.29562	5.5931	6.07227	8.36156	7.00796	5.34884	6.95687	4.81243	3.64917	6.55013	6.53243	7.82609	4.22074	6.9884	5.7585	6.76721	4.68906	6.26701	6.06393	7.10777	5.43767	6.83346	5.41852	7.05408	6.92081	6.25338	4.4339	6.11938	5.53128	4.67051	5.93848	6.6693	4.71251	6.41147	6.88955	5.48035	7.3769	4.97352	7.61277	6.83492	6.69599	5.18185
HCK-mRNA	7.89161	7.76959	8.28041	8.71591	7.91722	8.61325	7.60171	9.54355	7.22656	6.67879	8.71808	8.0419	6.48129	7.52754	5.4714	4.64917	6.95676	6.80125	8.04656	5.12574	6.50525	7.33616	7.58618	7.16711	7.28748	7.85748	8.8733	7.08974	7.22939	6.38681	8.70859	7.45132	5.93146	4.18151	5.6048	4.50959	6.35857	6.39486	7.34124	4.61063	6.95896	7.72049	4.51917	7.91747	5.44996	8.04398	7.05443	7.32948	7.24565
HDAC11-mRNA	6.18379	7.87964	7.66969	8.80363	6.63711	7.4946	7.10986	6.85021	7.49752	7.52066	6.36758	7.93757	6.71449	6.94831	9.51141	8.14102	6.40927	6.97757	5.89807	7.4612	7.0129	7.52146	7.94016	7.40527	7.72269	6.54936	8.07124	7.63031	7.90746	8.82569	7.50865	7.47578	7.78491	8.52555	8.07567	7.78862	7.14444	8.40096	7.41601	7.12344	7.35489	8.51554	8.2698	6.82436	6.12239	7.29306	7.42659	7.59436	5.80717
HDAC3-mRNA	7.91111	7.96662	8.43751	7.3424	8.36027	7.6691	8.26636	7.90295	7.84685	7.50696	8.17494	7.397	8.17196	8.09127	7.11909	8.00672	7.95676	8.56678	8.31869	7.57622	7.44835	7.93811	7.97003	7.85899	8.03255	6.742	8.48628	7.83977	8.40571	7.97177	7.88416	7.74083	8.95584	8.21299	7.9254	7.83151	6.99244	8.06296	7.88468	6.981	8.35489	8.10798	8.27264	8.17486	7.66428	7.87433	7.97196	7.90851	8.22159
HDAC4-mRNA	7.69194	7.37782	7.68905	6.56439	7.84471	7.14668	7.08714	7.65317	7.75891	6.69097	7.47192	6.2006	7.02344	7.04785	6.59793	7.77845	9.73489	6.99028	7.30671	7.06204	6.47029	6.37232	6.62425	7.81245	7.26701	6.742	6.72444	8.05658	7.25796	6.44954	6.62113	6.60333	7.37891	6.23871	7.06967	6.49494	6.78599	5.74103	7.47315	6.46253	7.71103	6.86859	6.62677	6.76296	6.27014	6.39628	6.48883	7.47302	7.54613
HDAC5-mRNA	8.44683	9.50479	8.26759	8.12001	7.8197	8.12021	8.86028	7.73856	7.88512	7.1493	7.63562	9.34356	8.39659	8.38888	7.73443	7.04149	7.03076	8.29694	7.23271	8.43172	6.5651	8.73091	8.76721	8.58215	8.3569	8.28632	7.91512	7.7596	8.07739	8.28727	8.70859	8.77078	8.19994	8.00244	6.87668	7.67139	9.03974	8.19871	7.10858	6.62811	8.43895	7.6279	6.52872	7.50992	7.33261	8.43023	8.26564	7.79575	6.29969
HDC-mRNA	4.15137	5.21939	5.0452	4.57404	4.90776	5.36532	7.57474	4.88058	5.70001	6.69097	6.44938	5.86357	5.29226	6.12585	4.14947	4.23413	4.12387	5.96475	3.60146	4.3032	4.64926	14.0275	5.94618	6.68906	6.09193	6.47897	7.22324	5.95224	6.71482	5.06488	5.46912	5.04039	5.68148	4.11642	4.62461	4.41939	5.67051	4.83414	7.10858	3.64539	6.7985	4.7437	4.80752	5.08739	5.17788	4.63623	4.58194	3.91592	4.15083
HELLS-mRNA	9.30665	9.21617	7.70816	6.86092	7.35332	8.82475	6.97611	8.09003	7.67402	8.14045	9.13312	8.77551	9.68182	7.87792	7.65726	8.3216	8.27362	6.91228	8.02918	8.84178	7.60284	5.41454	7.26811	6.73969	5.94509	8.44244	9.57592	7.33075	7.62993	8.77147	8.50865	7.65777	7.21349	7.76116	6.80615	6.17025	9.89719	8.57561	7.2296	7.22462	9.01482	8.1778	7.49341	6.06721	6.27014	7.13325	8.32789	7.87848	8.95369
HERC6-mRNA	7.19973	7.16692	6.74564	6.53998	6.30369	6.79158	7.05628	8.07698	7.52686	9.44001	6.72748	8.1392	6.26311	6.03173	4.84991	2.64917	6.61572	6.93875	7.04368	5.01592	8.40415	5.62099	9.0421	6.7886	6.30766	8.32696	7.22324	8.24502	6.53973	6.67632	7.25339	6.90289	5.60131	8.56471	6.8931	8.51232	9.60387	9.46495	7.77534	8.32185	6.95896	6.69691	2.50635	6.65893	6.34478	9.25852	7.73844	7.50874	6.68255
HES1-mRNA	9.85433	8.31893	9.06015	8.63063	9.07769	10.1662	9.54031	9.72398	10.1827	9.78625	8.69431	8.397	8.19529	8.60312	10.1334	10.3703	9.36227	9.49055	8.8007	8.15841	8.52045	11.0321	9.08914	9.75207	10.2619	9.12282	9.62714	11.4914	10.0202	9.22138	9.04066	9.2952	9.4493	8.68464	9.19916	9.15286	10.0397	10.4533	11.0191	10.2268	9.296	9.14767	9.26267	9.92309	9.37032	9.30134	9.21614	9.4599	9.59161
HEY1-mRNA	7.86186	6.47812	4.78216	6.51515	7.40803	5.82475	6.33225	5.29562	10.6707	6.60993	7.59512	6.90104	6.23336	6.92232	6.30597	7.34961	5.4458	6.96475	5.97271	9.06302	6.21486	5.94292	6.14781	8.05163	7.24626	7.2445	6.72444	7.3852	7.07739	6.72785	6.94305	6.99035	6.89829	4.60184	6.69188	6.17944	5.08555	6.58903	7.61954	6.08597	8.38346	6.82574	6.72136	6.60397	6.3807	5.47645	6.94651	6.23311	6.79217
HIF1A-mRNA	11.3122	10.1263	9.17448	8.6649	9.63568	8.90448	10.2731	9.74477	9.87375	9.63141	10.9	9.92398	9.46218	8.89807	10.2002	8.60337	8.29379	9.7922	10.3558	10.1639	9.89896	9.46062	9.37021	10.1717	9.15454	10.3518	8.96243	9.52513	8.37995	8.83747	9.36529	9.31905	8.82075	9.50609	9.67417	9.45198	8.43132	8.3918	9.6384	10.216	9.47922	9.32097	9.86484	9.60397	9.06283	9.92223	10.244	10.4974	10.1616
HK1-mRNA	9.41645	9.58196	9.96406	9.69063	9.67525	9.96894	9.60037	9.24399	9.36839	10.1181	8.71808	9.50438	8.3695	9.69554	10.2147	10.0838	10.8069	10.3958	9.01011	10.4233	9.83592	10.087	11.0533	9.14849	9.85198	9.05186	9.58889	9.5961	10.4025	9.88931	9.89165	9.2814	10.9907	10.9202	9.3761	9.95169	10.2319	9.76251	9.13095	10.6281	10.2885	9.59638	8.49503	9.37485	8.15387	10.1481	10.4682	10.134	10.3411
HK2-mRNA	8.29927	8.04866	9.33675	8.25961	8.21442	6.40971	7.71965	8.2614	9.79554	8.83644	7.20216	7.42299	8.21826	9.35041	9.86943	10.2565	6.64743	9.8802	8.2428	8.12479	8.36076	9.57364	7.82719	7.6366	8.67689	7.51459	7.59319	9.79018	7.65162	8.62288	7.91391	7.86636	9.33	8.75761	8.74186	10.1461	7.47786	8.08964	9.35271	10.1257	9.17047	8.15201	10.4952	8.2662	8.76511	6.95816	7.34038	8.03911	8.56243
HLA-A-mRNA	12.2189	12.8448	13.5856	8.23853	12.0168	11.1318	13.4677	14.3415	10.6531	11.3536	11.3672	12.8312	9.56726	13.1174	8.32273	8.50715	9.38596	11.7904	13.8155	13.2815	11.2971	12.1699	12.2875	11.7521	11.1944	13.294	12.0987	11.6471	11.6583	10.1165	13.6622	11.5417	10.9749	11.6907	9.71824	11.8949	13.1431	11.9978	11.1811	13.9103	12.0194	13.1418	9.64041	6.68565	4.44996	13.8371	12.6887	12.8507	11.7301
HLA-B-mRNA	14.7542	15.3422	15.7269	12.452	14.6137	15.7279	15.0657	15.9274	14.4556	14.5556	13.6299	14.9751	12.588	14.5649	12.9756	11.6715	15.1939	14.0032	14.9642	12.4981	13.2719	13.8602	14.6084	13.6261	13.3883	14.5707	14.121	15.2309	14.5619	14.4142	15.9036	15.2203	14.3224	13.9282	11.9542	13.6144	15.391	15.8277	14.7897	15.5196	15.1566	14.5354	11.2881	14.3124	12	15.6044	14.3024	14.1414	13.4033
HLA-C-mRNA	12.4997	12.4516	13.5374	11.3043	12.4251	13.9435	13.5115	14.1073	12.1808	12.8402	11.3513	12.2146	11.2977	12.5153	12.3996	10.7577	12.537	12.8395	13.1473	12.0706	11.5924	12.2209	12.231	12.2524	11.3484	12.6338	11.8528	13.4624	12.4497	12.0358	13.9028	13.0185	11.4783	12.2097	11.4314	11.5326	13.1102	13.5074	12.883	14.1809	13.2257	12.8602	9.60851	12.1345	10.3402	12.9076	11.7709	12.2398	11.2023
HLA-DMA-mRNA	10.275	10.4413	10.1327	8.2294	10.0607	10.396	10.7246	10.3617	9.24139	8.71054	9.89428	9.75007	7.96128	8.99478	7.77882	7.8191	8.68611	8.81917	9.48197	7.47164	8.56765	9.72533	9.50077	9.37356	9.12642	10.2177	9.08352	8.05658	9.79499	8.80185	10.9286	9.73578	8.44357	5.9458	7.1217	6.59448	8.55587	8.55113	7.31021	10.6073	9.03296	9.86683	7.05874	10.254	8.24762	9.98867	8.74114	8.95744	8.04512
HLA-DMB-mRNA	7.95873	7.97428	7.13266	6.69395	9.97498	8.12021	9.09285	8.47553	7.61148	7.73279	9.37806	8.35711	6.73586	7.60039	6.74441	6.23413	8.20069	7.99028	8.43545	4.71824	7.68019	8.08914	8.79751	7.81245	7.82423	8.72689	8.66031	6.95224	7.87094	7.49487	9.86905	8.36886	8.21349	5.10528	6.54369	5.97826	4.96002	7.82963	7.17897	7.80382	7.46592	9.22803	6.4337	8.88036	6.74458	9.26135	7.76251	8.14126	6.31376
HLA-DOA-mRNA	5.90139	5.69744	6.31822	5.01765	8.01298	6.57477	6.84682	5.65317	5.66525	4.72689	6.63062	6.42299	5.17196	5.80392	4.88643	6.45653	4.70883	5.01537	6.10026	2.63577	4.64926	6.07166	6.24874	5.7886	5.78159	5.61647	6.41033	5.63031	5.04496	4.80185	6.38666	6.16592	5.51642	2.84894	4.25264	3.16563	5.08555	5.18464	5.95658	3.83804	7.41147	6.75897	4.15842	5.89475	4.25732	7.02189	4.94183	5.48503	2.87519
HLA-DOB-mRNA	4.86186	6.24493	6.58952	3.80466	8.13151	6.72287	5.25281	5.96804	4.89266	4.88361	4.10455	5.7031	2.97033	5.43864	1.88643	2.64917	6.07807	3.32732	4.98478	1.4552	2.6299	5.92356	4.84664	5.34114	5.30766	7.6806	1.20088	4.21527	5.1705	4.21688	6.94305	3.58096	3.47202	2.18151	1.75014	1.33966	6.62987	3.97164	4.87411	4.25308	6.61792	4.7437	1.39943	4.56132	2.90939	6.38248	3.80433	4.52434	4.27112
HLA-DPA1-mRNA	9.36437	10.6504	9.65006	9.48669	11.2325	9.95403	12.1472	10.4197	9.03221	10.5296	11.4058	10.347	7.89633	9.66059	8.69636	7.23413	10.4139	9.62703	11.0233	7.60901	10.043	11.4412	11.5731	10.248	10.6904	10.3119	10.6187	8.05658	10.7174	10.15	11.7107	10.4011	10.9396	7.34671	8.85518	8.19651	6.67051	8.76014	8.49401	11.2474	8.97782	11.2713	8.78712	11.4371	8.16764	11.8324	9.80369	10.7796	7.78714
HLA-DPB1-mRNA	9.49284	10.2146	10.1005	9.1372	11.0919	10.1202	11.3956	10.5026	9.12788	9.37263	10.9585	9.41006	8.04072	9.23723	8.31605	6.8971	9.93765	8.63717	10.8735	7.66855	9.51452	10.7141	9.98034	9.80652	10.0112	10.3469	9.54073	7.21527	9.97355	9.62627	11.5087	10.364	10.4833	7.55143	8.33611	7.72572	7.02415	7.94267	7.37161	9.63786	8.77712	11.0463	8.43116	10.6964	7.85084	11.3171	9.4824	10.2364	7.69604
HLA-DQA1-mRNA	10.6242	10.7497	11.4361	0.667153	1.65983	1.36532	11.5316	11.6293	2.3077	0.381113	10.6561	9.38382	0.6484	10.6086	1.56451	2.64917	3.12387	7.93218	10.653	6.90586	-0.994593	1.29907	11.2328	1.88171	2.13773	11.0878	11.2121	8.30274	9.59116	9.42634	11.4989	10.7064	1.47202	6.49065	-1.15675	-0.11977	8.9844	9.97062	8.21292	8.94482	8.296	11.0228	7.58926	11.0181	7.73998	11.5509	9.09816	10.2396	8.64685
HLA-DQA2-mRNA	5.97734	4.73396	5.36713	7.44589	4.7473	5.27221	4.77282	6.5994	4.11505	4.18847	5.74609	3.61564	1.6484	3.64346	5.34587	3.64917	2.70883	3.15739	3.93587	0.355665	5.40344	6.28396	3.49872	3.46667	5.78159	4.96439	3.52281	5.63031	6.75546	3.47992	6.38666	8.77572	3.47202	1.55348	3.82053	3.63512	5.82251	3.09718	5.10858	5.15997	6.41147	4.88955	0.0209205	5.44103	5.87623	3.92996	1.4824	4.23311	3.15083
HLA-DQB1-mRNA	9.89895	8.49418	9.86963	-1.65477	1.2448	2.36532	10.4703	10.0588	1.89266	0.381113	9.8722	7.80546	1.6484	8.87792	1.14947	2.64917	2.70883	7.57524	9.26772	4.5927	-2.57956	-0.285896	8.53514	1.88171	1.13773	9.57489	9.18387	7.33075	8.673	8.20784	8.80699	7.47578	2.47202	3.5859	-0.571784	1.05016	7.62987	7.6155	6.78665	9.17343	6.17047	9.53784	6.1666	9.92169	7.45559	9.08824	7.35453	8.70713	7.78461
HLA-DRA-mRNA	11.7108	11.9341	11.6818	10.5668	12.5178	11.4804	12.613	11.9865	10.9977	10.725	12.665	10.6871	9.4876	11.002	9.34258	8.14102	10.7367	9.625	12.1579	8.87305	10.8952	12.279	11.7393	11.0491	11.5149	12.0382	11.4128	9.12217	10.6134	10.8331	12.9449	11.7745	10.5246	7.93483	9.32051	8.88445	8.60911	10.0426	8.90039	11.9242	9.51839	12.6006	9.82344	12.5071	10.1001	12.6792	11.0501	11.7022	9.85428
HLA-DRB1-mRNA	13.2544	12.586	12.2375	10.3606	11.1497	11.4274	13.0832	13.0472	9.85844	10.329	12.8214	11.8576	7.78795	10.9812	9.69765	7.1086	10.4277	11.0748	12.0392	8.92118	10.1252	11.1466	11.1485	10.4013	10.193	12.1357	12.8737	8.43767	12.2633	11.4639	13.8499	12.5268	10.4335	7.22075	8.61144	7.42326	10.4194	11.3983	8.51457	11.9937	11.8759	12.6122	9.31554	12.7588	10.072	11.8839	10.0566	10.8889	9.40534
HLA-DRB5-mRNA	12.2909	2.73396	3.0452	-1.65477	1.65983	2.95028	12.292	11.714	1.89266	1.60351	12.1777	2.61564	0.6484	-0.444007	1.14947	3.64917	2.12387	9.12606	11.2646	-2.45169	0.227799	-0.285896	0.0392888	2.88171	2.72269	12.8054	10.2534	4.21527	10.0367	10.4553	3.2992	0.580959	1.47202	-0.320989	0.428216	-0.534807	8.71004	9.33717	3.37161	11.722	4.71103	11.4565	8.7158	12.0364	10.3629	1.68204	0.260011	0.307109	-1.37274
HLA-E-mRNA	10.8916	11.7547	11.1676	10.3343	12.5273	11.918	12.1545	11.9565	10.973	12.2257	10.9545	11.3739	9.76993	10.5145	10.0663	9.45653	11.4139	11.2435	11.8572	10.315	11.2959	11.2484	11.9277	11.7705	11.2554	11.7644	10.74	10.883	11.8617	11.0191	11.9699	11.2103	10.7505	11.4141	10.0509	10.7028	10.3984	10.5843	10.7481	11.7069	11.5565	11.4568	9.35318	11.7159	9.62863	12.3448	11.8693	11.3051	10.2378
HLA-F-mRNA	10.2675	9.53616	10.4144	7.84507	9.87172	11.6576	9.99759	11.0388	9.11183	9.53086	8.41489	9.39043	8.08303	9.23019	9.20475	6.55606	9.28878	8.05221	9.69352	8.09424	7.87783	8.80422	9.99929	9.54704	8.38566	10.833	9.8733	10.6076	8.44351	7.83747	10.2822	9.28486	7.4493	9.18813	6.58135	7.97563	12.0359	10.7253	10.0836	9.17937	9.80907	8.9606	5.1666	9.04417	8.5689	10.5357	9.31167	9.18975	9.02065
HMGA1-mRNA	9.59883	11.3376	11.2481	8.28921	10.1121	10.5377	9.2477	11.4854	10.5257	10.1521	9.21891	11.2863	10.2923	10.3496	8.73693	10.55	10.7201	9.94366	10.7316	11.2916	9.11262	9.85366	9.51705	8.93699	8.3374	8.51459	10.5889	8.95224	9.13243	9.08478	9.6829	9.13555	9.47765	9.23552	9.43478	8.3044	9.24205	9.83301	8.97648	9.21886	10.9542	8.89992	9.93051	9.55046	9.0255	9.886	9.31167	10.5704	11.5856
HMGB1-mRNA	5.82122	7.08446	4.78216	6.59789	7.31089	6.12021	6.88245	5.34001	7.14059	6.25558	7.92421	7.28807	7.00595	6.88691	6.05636	7.55606	7.16826	5.96475	6.26772	5.57068	5.9123	7.06283	6.46555	7.12964	6.26701	5.15704	6.48628	5.43767	7.10909	7.21688	5.75863	6.5117	8.68634	5.27396	6.03308	5.66159	5.50058	5.66196	6.37161	5.59293	6.71103	7.57282	6.28771	6.64539	6.09382	6.87186	6.70295	5.75997	6.43462
HNF1A-mRNA	3.49929	2.41204	1.46023	0.667153	3.11927	2.95028	1.84682	1.29562	1.3077	-0.20385	6.0606	5.42299	3.81833	3.36335	2.73443	4.23413	2.70883	2.15739	0.0778939	5.47312	0.227799	2.88403	0.0392888	3.88171	2.72269	2.15704	6.28834	4.63031	2.58553	0.894955	3.88416	2.90289	2.05699	1.55348	0.165182	1.78712	1.50058	2.68214	5.74085	1.25308	5.03296	1.18911	-0.716045	2.2394	2.25732	2.267	0.675048	-1.01482	1.43462
HRAS-mRNA	9.41304	9.2097	9.87809	9.1574	8.25602	11.2692	8.54448	8.37243	8.76302	7.77056	7.95655	9.09137	9.30661	8.90251	10.5382	10.133	10.081	8.87849	7.27265	9.38318	7.45249	9.17354	9.20921	8.7146	8.24626	9.0274	10.0495	10.3027	9.35372	8.30435	8.79105	8.9861	10.0756	8.84726	7.82339	7.38802	10.9142	9.54012	9.77817	7.63678	10.2656	8.58999	6.7891	8.05702	9.09742	7.76684	7.47918	6.93062	7.64685
HSD11B1-mRNA	11.2096	5.05589	5.26759	4.04566	4.11927	6.31951	4.04846	6.44537	5.92241	4.0056	4.04565	3.93757	3.81833	4.19985	3.26495	4.64917	4.4458	3.32732	6.88525	1.4552	3.37464	4.62099	3.36122	5.68906	4.83817	5.15704	5.00823	5.21527	5.1705	4.21688	7.25339	4.04039	2.05699	1.55348	2.93072	1.05016	4.50058	3.21265	4.37161	2.423	6.41147	4.43704	1.02092	4.96186	3.03492	5.58893	2.67505	3.84316	5.87519
ICAM1-mRNA	10.0296	9.98568	7.95209	6.78817	8.21058	8.82475	8.58829	10.8454	8.08248	7.93058	10.786	9.66003	7.54322	8.0072	5.29243	4.64917	8.83812	7.41478	8.79557	8.15008	7.13297	8.00412	8.09998	8.25675	8.39512	8.96439	8.24527	6.87824	8.62993	7.40275	8.75863	7.60333	6.40276	5.64094	5.80326	5.41939	8.68049	7.68214	7.69354	9.07962	8.75543	8.95564	5.93261	8.59695	8.04988	9.95175	7.70295	9.43278	10.8967
ICAM2-mRNA	4.59883	5.62149	5.91967	5.51515	8.46073	6.88888	6.54726	7.00986	7.08906	6.71501	7.27447	5.93757	6.26311	5.91354	5.5187	4.23413	6.64743	5.96475	7.02041	6.10673	6.54198	5.80157	5.99349	8.12964	7.40452	8.11124	7.3094	6.63031	6.39289	6.18036	6.75863	5.75088	5.47202	5.03656	4.58472	5.53844	5.67051	5.53458	6.95658	5.4429	6.03296	7.04086	5.09131	5.80011	5.80751	7.51809	6.77308	6.64696	6.87519
ICAM3-mRNA	7.2311	7.81291	7.18816	7.14936	9.44283	7.74036	7.90427	7.32904	7.96591	8.13154	7.80942	7.74492	6.14025	6.09515	6.48337	6.8971	7.53326	6.24485	7.23777	5.14077	7.58032	7.83823	7.71877	7.30797	7.59716	7.8009	8.477	7.48829	7.14012	7.55317	7.25339	6.82889	7.33	7.12747	6.46531	7.39396	6.8929	8.27708	7.60683	7.27544	6.03296	7.84375	7.51757	8.40128	7.67878	8.21147	7.3261	6.79896	7.51296
ICAM5-mRNA	5.49929	7.13996	7.07494	2.04566	5.15169	6.00917	3.77282	3.75505	3.47762	1.38111	6.67986	7.84446	3.6484	6.75567	4.69379	4.9711	5.82431	4.74235	4.03209	5.24875	1.59037	3.41454	3.36122	1.88171	3.45966	6.6806	7.90132	5.21527	3.58553	0.894955	5.2992	1.58096	4.05699	0.415976	1.42822	2.92462	8.90998	3.21265	6.24608	2.423	6.95896	2.88955	1.94692	2.2394	5.90939	5.57685	3.62924	4.99641	6.88936
ICOSLG-mRNA	7.7794	7.16692	7.43751	6.51013	7.49904	9.05182	6.92577	7.85021	7.03562	8.35648	8.65791	7.82509	6.48129	7.06379	7.52451	6.8971	8.26342	7.43352	7.93276	7.21542	7.5651	6.38653	7.47392	7.20364	7.44151	6.06393	7.81559	7.7596	7.673	7.55317	6.94305	6.956	7.13024	6.04824	7.61309	7.53666	7.02415	7.35142	7.72917	6.71251	7.88096	7.42752	6.72413	6.56132	7.26374	7.81903	7.42994	7.10412	7.95144
ICOS-mRNA	2.69194	4.31893	4.0452	1.93019	6.56672	3.68725	5.33225	4.61755	3.76713	4.88361	2.26805	3.61564	0.6484	2.87792	1.14947	2.64917	1.12387	2.47932	4.83278	1.35567	3.17533	4.57209	5.53114	3.88171	3.13773	4.47897	3.78584	2.63031	1.58553	3.89496	5.2992	3.38831	2.79395	2.34198	0.650609	-0.11977	3.08555	2.51221	2.78665	0.253075	3.71103	3.71267	0.506347	4.44103	1.44996	6.51493	3.4824	4.88	3.27112
ID4-mRNA	6.08426	7.97428	6.46023	5.78817	5.27454	5.75764	8.42274	6.05051	6.57448	6.70304	6.79161	9.1392	8.01472	7.40148	4.31939	3.64917	8.74592	5.99028	6.2578	7.77231	6.38623	6.76939	6.24874	9.23926	7.81016	8.22313	6.78584	5.43767	7.75546	5.64984	7.97162	5.22481	5.79395	4.18151	6.36289	5.08968	8.48927	3.97164	6.64463	3.15997	8.66523	5.5985	6.28771	6.1654	7.14345	8.4634	8.39615	8.08584	9.04512
IDO1-mRNA	8.46673	9.1934	6.81779	3.95993	8.31447	9.30196	7.56381	9.9195	5.55562	6.59057	8.46069	8.61564	5.17196	6.24249	2.14947	3.64917	11.1365	4.06428	8.42662	3.3032	3.82984	6.38653	7.50689	6.05163	5.78159	8.30679	8.29891	4.21527	4.1705	6.21688	10.9102	5.97328	4.55949	4.18151	2.70123	6.63845	4.67051	5.97164	6.1442	2.423	6.41147	6.3184	1.50635	6.30979	2.25732	9.97953	5.96967	9.0553	6.39545
IER3-mRNA	11.3304	10.3778	9.96803	9.60025	9.1131	10.0966	9.86586	10.2585	10.1532	10.2114	10.3758	10.1548	7.65963	9.12964	12.4343	10.2565	10.0157	11.6372	8.32345	11.0192	9.89136	11.5967	9.81737	9.22156	10.0506	9.06393	11.1153	11.4018	10.8916	8.47238	9.75863	9.38509	10.3804	10.1463	9.37707	9.80949	11.148	11.1121	10.7055	11.0324	11.401	9.92467	8.44886	9.82886	8.53211	8.1476	8.19468	8.28324	9.40205
IFI16-mRNA	8.67493	8.57191	6.95209	7.86879	9.18535	7.96523	9.463	9.10297	8.71709	9.13934	9.42792	7.44853	7.49389	6.88691	5.44715	4.64917	6.98185	7.50612	9.26401	5.02404	8.23663	8.22586	9.69392	9.99545	8.98948	10.0397	8.41033	8.41167	8.27203	7.95024	8.40772	8.56395	6.73881	6.37945	7.1964	8.58845	6.35857	7.24692	8.38656	6.12344	7.61792	8.8982	6.55697	9.32261	7.29545	10.4286	8.89543	8.85091	7.79217
IFI27-mRNA	10.1224	10.9366	10.4404	8.92265	7.99522	10.3166	12.5795	11.8988	10.511	12.5922	9.82592	9.95994	8.00595	10.0093	8.05235	5.9711	9.04273	12.6027	11.0252	10.5308	11.9455	10.398	14.3914	11.2415	10.7414	11.7681	11.5672	11.8663	10.0653	12.0015	11.302	14.7077	9.95382	14.7124	9.48169	14.5664	12.4402	15.5838	11.7211	10.086	10.0947	13.0089	8.13674	11.9802	9.76398	13.3836	11.8992	11.9701	9.84158
IFI35-mRNA	10.1697	8.51532	8.46023	7.11341	7.65419	9.20452	9.49644	8.96095	7.7753	9.50178	8.54018	8.35711	6.81833	6.98226	8.02803	5.8191	6.85179	8.54541	7.66661	8.08359	7.9133	8.71973	10.7196	8.48162	8.19301	8.75695	9.18387	9.25967	7.90746	8.36256	8.82276	8.9429	6.27938	9.61319	7.59981	9.43865	8.91844	10.5518	9.01547	8.04098	8.54392	8.21978	4.34285	8.42526	6.67878	9.60015	8.74785	7.73337	6.85608
IFI6-mRNA	10.5041	11.2886	9.46023	10.0474	9.05858	9.48426	11.3956	12.4571	9.70858	13.4154	10.5587	11.4983	10.9222	9.75812	10.7382	7.34961	7.31369	11.951	10.8593	10.5032	12.9105	9.47066	13.958	10.2826	10.3617	11.479	11.5716	13.8812	10.0285	11.2225	11.0031	12.9099	8.36077	14.2043	13.1198	13.8139	11.1888	15.1715	13.6937	14.1417	10.6768	10.3771	9.70075	11.4188	10.7197	13.514	12.3579	12.1528	10.4402
IFIH1-mRNA	9.4896	7.66942	9.07494	6.5884	8.65136	9.72726	9.02275	11.1395	8.27924	10.7547	9.67136	7.1392	9.48129	8.46888	6.4714	7.17273	8.78208	9.04613	8.99078	7.53841	9.04433	8.17763	10.6243	8.01099	8.21455	8.8009	8.90132	10.1926	8.27203	8.26128	9.55658	9.94509	6.30491	9.98773	8.73807	10.8607	11.2555	10.1749	9.76393	9.30836	9.12043	8.11689	6.19884	8.93706	7.83367	11.6776	9.75053	10.0002	9.96934
IFIT1-mRNA	7.46012	8.70205	6.21512	5.86092	6.51781	7.12021	8.04453	8.50507	6.62962	11.4497	8.61804	8.84446	7.36265	6.49851	5.08807	5.23413	5.4458	8.72345	7.03209	5.28302	9.77276	6.35796	11.5049	7.66307	7.73764	8.63277	8.90132	9.87824	7.65162	8.10441	7.15718	9.24629	4.79395	11.5363	10.1223	11.2033	9.79521	11.9673	9.60683	10.2073	7.7985	7.06563	4.51917	8.31407	7.3807	9.72506	9.63288	8.82674	7.88229
IFIT2-mRNA	6.30665	9.80864	6.10409	5.48478	7.01739	6.75764	6.51358	7.70501	5.95155	10.0612	7.7781	9.0419	8.00595	6.22842	4.81243	4.23413	6.03076	7.74235	7.33999	6.3231	8.73333	6.44202	9.17884	7.73969	7.38566	6.54936	8.54073	9.15387	7.88931	6.38681	7.72546	8.08875	6.19994	8.35849	8.77325	9.47642	7.96002	9.60233	9.31803	9.14638	8.296	6.53784	5.55074	7.67902	6.61989	10.1854	9.33237	7.25664	6.54015
IFIT3-mRNA	8.74179	9.70205	8.21512	6.65811	7.4013	8.44213	8.49931	9.57174	6.92241	10.9497	9.49549	9.31608	7.50638	7.54468	5.56451	5.45653	7.00651	8.86475	8.65532	7.76627	9.83434	7.50201	10.6912	8.27403	8.24626	9.11124	8.72444	9.9432	7.99492	7.58146	8.72546	9.07681	5.79395	10.9134	8.63523	11.0506	9.7906	11.3671	9.62586	9.71762	7.7985	7.84016	5.90356	8.88613	7.58439	10.6657	9.93773	9.47101	8.17416
IFITM1-mRNA	9.41304	12.2708	11.4729	8.62135	11.2514	10.7958	11.0771	11.4699	10.0907	11.3505	9.84223	12.3273	11.9788	10.4379	8.58687	7.9711	9.33332	12.3478	11.5007	10.0578	10.8649	11.6774	13.051	11.5821	10.9515	11.8242	12.4279	11.2633	12.0055	10.0294	11.9212	12.2126	9.12308	13.8099	10.3624	14.0458	12.4052	14.6647	11.0523	11.8929	11.7798	11.1581	7.51757	10.6266	9.3866	12.7933	11.5334	11.6861	10.3229
IFITM2-mRNA	9.95168	10.7135	9.24159	9.47837	10.2476	10.2014	10.1515	9.3751	9.52202	10.4783	10.0973	10.4165	10.6156	9.26163	9.75309	8.29303	8.98806	9.38621	9.76001	12.5767	10.2683	9.99603	8.78412	10.8095	10.4686	11.4654	9.41033	9.82998	10.6435	8.74045	10.2001	10.5753	7.97982	7.91742	9.1246	10.6173	9.69041	10.3388	9.76965	9.97161	9.82998	11.1283	7.48035	10.0874	8.93981	10.2754	9.71808	9.49446	8.70542
IFNA1-mRNA	2.2769	3.21939	1.46023	0.345225	3.11927	2.95028	1.52489	1.29562	1.89266	1.38111	7.30618	7.49828	7.02344	6.70574	1.56451	2.64917	1.12387	1.74235	0.662856	-2.45169	-0.579556	0.714104	0.0392888	1.88171	1.13773	2.15704	6.28834	4.21527	1.58553	0.894955	2.2992	0.580959	1.47202	0.679011	0.165182	-2.11977	3.08555	0.512213	6.83105	0.838038	2.71103	2.64854	0.283955	0.917468	1.44996	0.266999	0.675048	-2.01482	-1.37274
IFNAR1-mRNA	7.3358	9.30078	8.08959	8.08163	8.38093	7.14668	8.11361	7.88808	8.50245	8.62746	8.12958	9.22297	6.81833	8.21777	7.16442	7.1086	7.96936	7.46117	7.7036	9.03011	8.33483	8.23767	8.49462	8.59595	8.26701	8.64889	7.54073	8.65268	8.10909	8.85496	7.97162	8.17342	8.48325	8.27892	8.02689	8.43961	7.38323	7.93848	8.07205	8.21018	8.10335	8.39124	8.62009	8.07229	7.5637	8.32589	7.84497	7.50874	7.08259
IFNG-mRNA	3.86186	3.21939	4.0452	0.667153	2.82976	4.53524	3.22533	3.75505	2.89266	1.79615	1.78262	3.2006	3.6484	2.55599	2.56451	4.23413	1.12387	2.47932	4.28735	0.54831	1.42044	3.41454	1.62425	2.88171	3.94509	4.47897	2.20088	5.21527	1.58553	2.89496	2.2992	3.38831	3.64195	1.09405	0.650609	0.88023	4.30794	2.97164	3.59401	2.25308	3.71103	1.18911	0.283955	2.2394	2.44996	5.09143	2.58194	2.93938	0.627264
IFNGR1-mRNA	10.3555	10.3129	10.3791	8.94421	9.79298	10.4581	10.166	10.5495	10.0726	9.47914	10.7056	10.7084	10.0278	9.85406	9.18839	9.23413	9.63562	9.26853	9.80155	8.5462	9.67311	9.51177	9.58618	10.8006	10.1518	10.6609	9.50922	10.4758	10.113	8.66974	10.392	9.80978	8.78036	8.17886	8.94063	9.50913	10.2251	9.43108	10.1747	8.79223	10.8759	9.24846	8.58011	10.1378	9.67998	9.64204	10.0759	9.38766	10.137
IFNGR2-mRNA	10.8353	10.648	10.6074	9.48925	10.3046	10.8062	10.0938	11.2505	10.8045	10.2955	10.8791	11.2174	8.85785	10.0185	9.98447	9.62645	10.6842	10.0278	9.9226	11.6757	9.72935	10.4963	10.1814	10.3776	10.6769	9.8644	10.0526	10.2077	11.7071	9.98242	10.7421	10.5767	10.486	9.06559	9.45612	9.51277	10.5477	9.71923	9.69053	10.5789	11.4726	9.78995	8.8639	10.9146	8.89705	10.655	9.90387	9.57997	10.4029
IGF2R-mRNA	8.41304	8.37204	7.16067	8.02646	8.98626	8.39874	8.59367	8.2729	8.66964	8.74452	8.56135	8.44853	8.04928	7.49851	7.78851	9.24908	8.35269	8.83335	8.56171	7.32967	8.16107	8.08914	8.32931	8.90408	8.89928	8.13432	8.31982	9.05658	8.98641	8.29583	8.27648	7.81936	8.77123	7.75404	8.2345	8.27576	6.67051	7.9593	9.24608	8.39263	8.51839	8.51104	8.54605	8.93428	7.74458	8.17589	8.1689	8.062	7.68796
IHH-mRNA	3.86186	2.73396	3.46023	1.34523	3.2448	2.36532	2.33225	2.29562	3.76713	1.11808	3.85301	3.93757	2.97033	3.14096	2.37186	3.64917	1.12387	2.47932	2.07789	5.1029	-0.257628	1.7141	2.84664	1.88171	2.13773	3.742	4.66031	4.21527	2.58553	2.89496	2.2992	1.58096	3.64195	0.415976	1.01318	0.88023	2.50058	1.09718	4.95658	1.83804	4.296	1.18911	0.506347	2.72482	2.03492	0.682036	1.4824	-0.429857	1.21223
IKBKB-mRNA	8.41304	7.36623	8.10409	8.58124	7.80449	9.06576	8.17235	7.5624	8.90389	6.71501	8.20552	7.61564	7.6484	7.77031	9.33103	8.48206	7.46372	7.64121	7.03209	5.4125	6.37755	9.35796	8.57067	7.90408	8.88592	8.47897	10.5518	9.16947	7.96057	7.80185	7.25339	8.13555	8.73881	8.75315	6.83761	9.00306	9.38323	9.97778	9.1265	7.46253	8.92049	7.90336	7.21075	7.41731	8.04242	7.28937	7.29343	7.26595	8.15669
IKBKG-mRNA	8.46012	7.45643	8.49366	7.99268	8.31447	8.52519	8.10986	7.81918	8.12788	7.80177	8.24859	7.86357	7.96128	7.95687	8.48039	8.14102	8.12387	8.04003	7.32582	7.71196	7.38045	7.68565	8.09998	7.73969	8.34719	7.44244	9.52281	8.08974	8.55132	8.14288	8.34359	7.73071	8.11588	7.27644	7.66662	7.41551	7.92685	8.16326	7.82007	8.35374	9.01482	8.04398	7.10626	8.11714	8.3807	7.61573	7.74651	8.24139	8.36873
IL10-mRNA	5.01387	4.58196	4.91967	1.80466	5.01739	4.95028	4.16875	5.34001	3.89266	3.84054	4.81824	5.61564	3.97033	3.46288	2.73443	4.64917	4.29379	4.32732	4.3633	1.87024	4.18863	3.96203	4.62425	4.46667	3.94509	4.742	4.78584	5.80024	3.90746	4.70231	5.2992	4.48785	4.17246	1.67901	1.84325	1.78712	4.67051	3.09718	5.10858	2.25308	6.61792	4.54666	1.39943	4.82436	2.61989	4.38248	2.76251	3.15511	3.38215
IL10RA-mRNA	7.63445	7.80435	7.0452	6.55954	9.13759	8.15973	8.41364	8.05051	7.67402	8.1537	8.93033	7.07507	6.34884	7.1707	5.95682	5.23413	6.64743	6.82982	8.39982	5.05611	7.96927	8.12773	8.17372	7.01099	7.62958	8.53208	7.91512	5.95224	7.31345	7.18036	8.46912	6.90289	6.99559	5.16014	5.59145	5.07005	6.08555	6.46641	6.71739	4.20727	7.51839	7.858	5.50635	7.80621	6.60983	8.91805	7.67223	7.59989	6.91267
IL11-mRNA	6.08426	4.997	4.46023	3.89981	5.05215	4.53524	3.98433	4.81918	5.83126	3.84054	8.36758	5.78556	5.81833	6.03173	4.14947	6.64917	6.12387	5.51494	4.24782	2.94063	3.87988	5.46899	4.49872	4.46667	2.13773	4.96439	7.10777	6.43767	5.1705	3.21688	3.88416	4.75088	7.26644	2.18151	4.07207	3.58067	4.82251	4.59968	6.71739	2.06043	4.71103	4.35904	4.83854	5.12692	5.42724	4.56468	4.22964	3.93938	3.67166
IL11RA-mRNA	6.71431	5.62149	5.46023	5.03173	7.15169	5.82475	7.04059	5.81918	6.16568	5.77343	6.67014	6.2006	5.77768	5.43864	4.88643	5.23413	4.93122	5.20179	6.29706	3.13327	4.82984	6.31402	5.39684	7.88171	7.22519	7.2445	7.41033	5.43767	6.22939	5.47992	4.62113	4.90289	5.22691	4.36083	3.90934	6.28537	6.67051	5.72167	6.83105	4.15997	5.296	6.0346	5.13362	5.69883	5.89291	6.61867	6.06737	4.80536	4.18185
IL12RB2-mRNA	2.2769	5.4995	5.46023	0.930188	4.46719	4.17267	4.27978	5.34001	2.3077	4.52407	6.04565	5.52253	6.32083	6.15591	1.14947	4.23413	4.4458	2.96475	5.14398	8.18494	2.66837	5.23767	4.28722	1.88171	3.94509	4.742	4.66031	4.21527	3.90746	2.47992	6.69151	2.90289	0.472024	1.09405	0.165182	-0.11977	5.08555	1.51221	6.56801	7.78446	5.296	3.51104	1.50635	3.2394	1.77189	7.12498	5.95117	7.64874	6.97599
IL15-mRNA	5.15137	6.87147	4.78216	3.20321	5.76836	6.4946	6.22533	5.54355	3.89266	5.27188	7.16805	6.2595	3.81833	4.55599	3.26495	3.64917	7.25315	4.24485	5.58569	3.50251	4.45387	5.41454	5.73973	5.05163	4.13773	6.15704	4.52281	4.63031	4.58553	4.80185	5.62113	4.58096	3.79395	3.87541	3.39784	3.73821	5.50058	5.09718	3.78665	4.25308	4.71103	5.33886	3.67627	5.40932	4.44996	6.34025	4.90387	5.0186	5.52208
IL16-mRNA	7.3358	7.68816	7.16067	7.07993	10.7015	8.29606	8.55003	7.43517	7.68274	7.87563	7.94047	7.1392	6.04072	6.99894	5.77396	4.9711	5.64743	6.04003	7.63248	4.63577	6.8383	8.06283	8.27769	8.62317	8.40452	8.87128	8.52281	6.08974	8.20024	7.55317	8.99964	7.19567	6.53811	5.11642	6.5575	4.23778	6.67051	6.46641	7.17897	2.83804	6.41147	7.34393	4.38549	8.25286	6.06467	8.75216	7.34393	7.32057	5.77701
IL17A-mRNA	1.69194	1.41204	2.46023	-1.65477	2.46719	2.36532	1.84682	1.88058	1.89266	0.79615	5.99985	5.93757	5.29226	5.70574	2.73443	4.23413	3.12387	2.74235	1.07789	-0.45169	0.227799	-0.285896	0.0392888	1.88171	3.13773	3.15704	6.84473	3.63031	1.58553	3.21688	2.2992	2.16592	0.472024	-1.90595	-2.15675	-0.534807	1.50058	0.512213	5.95658	-0.746925	2.71103	1.99647	-1.30101	-0.0825322	-0.550038	0.682036	-0.324952	0.307109	0.949192
IL18-mRNA	4.39238	6.16692	3.78216	4.22787	6.70423	4.36532	5.96784	5.1536	5.47762	5.98597	6.99207	6.74492	2.97033	4.91354	4.31939	5.45653	7.21133	5.28667	7.75032	1.24875	6.6152	4.35796	5.84664	4.68906	5.78159	6.15704	5.3708	5.80024	4.75546	4.06488	5.2992	4.90289	6.02661	3.61761	4.93072	6.95437	4.30794	4.6415	4.48709	4.95351	5.03296	6.75897	6.55074	6.29251	5.09382	7.59193	6.40976	7.27058	5.16642
IL18R1-mRNA	3.69194	4.31893	1.46023	3.15258	5.56672	6.31951	4.73435	5.05051	4.3077	4.79615	4.10455	2.61564	4.23336	3.72592	2.73443	2.64917	5.3718	2.47932	5.30671	1.54831	3.70585	4.52146	4.68314	5.46667	4.30766	5.32696	5.00823	3.63031	4.58553	3.47992	4.62113	2.90289	3.05699	2.84894	1.01318	2.27255	5.08555	2.83414	3.95658	0.253075	5.03296	3.35904	0.868917	3.61791	3.35685	5.43692	3.58194	4.89207	5.18185
IL1A-mRNA	3.2769	1.41204	1.46023	1.15258	1.65983	1.36532	2.33225	4.20251	2.3077	0.79615	5.43797	5.52253	3.81833	5.07955	2.14947	4.23413	3.4458	2.96475	2.88525	0.355665	0.420444	1.7141	2.03929	2.88171	3.13773	3.15704	5.59319	4.21527	3.1705	1.89496	2.2992	2.58096	1.47202	0.094048	1.01318	1.05016	3.50058	2.09718	5.99611	2.83804	2.71103	4.04709	0.698992	1.50243	2.44996	1.68204	1.4824	2.74007	3.67166
IL1B-mRNA	5.44683	6.08446	5.16067	3.51515	4.7473	4.95028	4.84682	7.40414	5.39516	4.55104	7.14017	7.31608	5.45576	5.76545	3.26495	4.64917	5.29379	4.47932	5.53733	2.3032	3.68723	4.80157	5.20921	3.88171	6.13773	4.47897	7.20088	5.63031	3.1705	4.80185	5.10655	3.90289	3.27938	1.41598	3.01318	3.68759	3.82251	2.51221	6.61954	3.95351	4.296	5.87561	2.09131	5.75036	3.25732	6.18188	3.99698	5.66466	6.40205
IL1R2-mRNA	5.49929	8.34867	4.78216	2.04566	4.90776	7.14668	4.47909	7.67066	3.89266	3.65413	8.16805	10.4068	6.20299	5.55599	2.56451	4.9711	8.71633	5.44279	7.33999	4.89704	6.0425	2.52146	2.36122	5.46667	4.59716	4.96439	4.90132	6.33075	4.90746	3.47992	5.10655	4.58096	5.51642	4.92694	4.01318	4.10905	6.92685	5.15607	6.61954	3.25308	6.7985	3.43704	1.69899	3.3769	2.77189	11.0601	7.0326	7.89957	6.82694
IL1RN-mRNA	6.2155	6.29468	5.70816	1.34523	2.65983	5.45278	4.04846	6.91033	5.43698	5.49659	6.34333	5.42299	4.23336	5.51019	2.37186	4.23413	5.03076	4.15739	5.12229	2.54831	5.2018	5.69138	4.84664	1.88171	5.66129	5.47897	6.59319	6.43767	5.97785	4.21688	5.75863	4.04039	4.05699	3.61761	3.79745	5.13762	4.50058	5.68214	6.74085	7.06686	6.41147	5.11985	2.65319	7.80621	3.53743	5.83178	4.8248	5.3775	6.54015
IL21R-mRNA	4.7794	4.87147	5.16067	3.89981	7.14365	6.06576	5.71472	5.96804	4.70001	5.1537	3.70862	3.93757	2.6484	4.51019	2.56451	4.64917	4.70883	3.96475	5.38167	1.79624	3.09287	5.17354	6.03929	4.20364	4.83817	5.15704	3.20088	3.63031	4.39289	4.47992	5.62113	4.16592	3.47202	1.55348	1.16518	1.46519	4.96002	3.21265	3.95658	2.423	4.296	5.04709	1.50635	5.58989	3.35685	6.50858	4.0326	4.90404	3.87519
IL22RA1-mRNA	4.69194	3.73396	4.26759	1.34523	2.65983	5.53524	3.61236	3.10297	3.62962	2.96608	6.29358	6.56984	4.97033	5.64346	2.37186	4.9711	3.4458	1.15739	2.66286	4.63577	1.00541	2.03603	2.03929	4.46667	2.13773	4.47897	6.72444	5.95224	3.58553	2.47992	4.62113	2.16592	3.05699	1.09405	0.428216	3.12816	1.50058	3.83414	6.76393	3.77664	3.71103	1.77408	1.78646	1.50243	1.03492	3.89149	2.26001	2.79254	1.94919
IL24-mRNA	3.49929	1.997	3.0452	4.15258	1.2448	2.95028	-0.475106	2.29562	2.62962	0.381113	6.63062	4.78556	5.50638	5.28391	2.14947	3.64917	3.4458	2.15739	-0.922106	-1.45169	-2.57956	-0.285896	5.12675	1.88171	1.13773	3.15704	5.4488	3.63031	1.58553	3.70231	2.2992	2.90289	4.37891	3.13844	-1.15675	-2.11977	2.50058	1.09718	6.37161	0.253075	2.71103	3.71267	2.02092	-0.0825322	1.03492	1.00396	0.260011	0.307109	-1.37274
IL2-mRNA	3.01387	2.73396	3.78216	1.34523	3.2448	3.36532	2.98433	1.88058	0.307696	1.60351	6.24205	4.93757	6.04072	5.99894	1.14947	2.64917	3.12387	2.74235	1.07789	-0.129761	0.227799	1.29907	2.03929	4.20364	3.45966	4.742	5.10777	2.63031	3.1705	0.894955	4.62113	3.16592	3.05699	1.09405	1.54369	-0.11977	4.08555	3.31957	6.40136	1.575	5.51839	1.99647	1.15842	2.2394	1.03492	2.14147	1.4824	0.985181	1.21223
IL2RA-mRNA	5.2769	5.62149	7.86963	3.38962	7.40803	6.85717	5.38288	8.54355	4.55562	5.90467	7.06802	6.93757	6.23336	7.45081	3.88643	5.23413	6.33332	4.47932	7.63631	3.90586	4.96734	5.78019	6.72579	5.20364	5.38566	6.15704	6.52281	5.21527	4.58553	4.89496	6.88416	6.19567	6.14445	2.09405	3.77399	3.33966	5.30794	4.15607	6.27851	1.83804	6.17047	5.72827	1.39943	5.84821	2.61989	6.74813	3.26001	5.63623	7.45699
IL2RB-mRNA	6.93987	7.95893	6.70816	5.00344	9.13961	8.30783	9.07756	7.98212	7.49752	8.3603	6.60024	7.86357	5.29226	6.28391	4.69379	4.64917	6.85179	6.36684	7.28735	3.63577	6.13469	7.85366	9.67953	6.9261	6.66129	7.6806	7.50466	5.95224	6.53973	7.74045	8.52802	7.13555	6.47202	4.11642	3.86562	3.9026	4.67051	6.12692	6.76393	4.06043	6.03296	7.43704	3.05654	7.97816	4.25732	9.46503	7.18284	7.36888	5.43462
IL2RG-mRNA	6.2155	6.78707	5.63016	4.55468	9.92662	7.77471	8.07179	8.73025	6.81549	7.72984	7.29358	6.42299	5.40329	6.40148	3.81243	2.64917	6.12387	5.36684	8.05517	3.87024	6.93811	7.48229	7.89727	7.12964	6.564	8.03968	6.8733	5.43767	6.22939	6.84915	7.65675	6.66842	4.55949	4.97669	3.59814	3.27255	4.50058	5.59968	5.91593	2.95351	5.71103	7.47451	4.38549	7.43317	3.53743	9.13531	6.7249	7.81965	6.83184
IL32-mRNA	11.5515	9.21617	8.76402	7.85302	10.1325	11.5748	9.87362	11.166	8.77122	8.84054	12.8866	9.05027	8.86272	8.48968	5.99077	4.23413	11.1126	6.68095	11.1805	6.04816	7.62502	9.21992	9.55696	9.03146	8.61347	10.4745	8.81559	6.80024	8.20024	8.47992	10.2592	9.10452	6.51642	5.22333	5.31899	6.0848	6.02415	8.21612	6.21292	8.20727	7.2346	10.2586	5.44046	10.2562	8.26053	11.2498	8.3261	10.8734	11.6885
IL33-mRNA	4.39238	6.41204	5.46023	4.93019	8.64852	6.65072	8.00871	5.1536	7.15319	6.72689	7.11174	7.44853	6.53104	6.54468	3.95682	4.23413	4.12387	4.85783	4.60146	2.4552	4.26593	6.85366	6.03929	9.59595	7.75244	8.03968	7.57592	6.21527	7.97785	6.75294	7.25339	5.58096	4.55949	1.79449	4.21829	3.20216	3.08555	4.09718	6.83105	3.64539	6.17047	4.61538	2.55697	4.82436	4.69789	5.80098	3.37549	5.02957	4.48525
IL34-mRNA	6.18379	9.86736	8.60998	4.38962	6.11927	6.40971	6.59098	8.19044	5.55562	5.33531	6.98425	10.7552	6.48129	8.58942	5.65197	4.23413	5.82431	4.85783	7.04944	2.94063	4.46484	5.80157	5.24874	7.85899	6.59716	7.28632	6.59319	5.43767	6.97785	4.80185	7.5846	4.66842	5.82958	3.82197	3.39784	3.85751	8.1005	4.90453	6.17897	4.53848	7.2346	4.3184	3.05654	4.72482	4.35685	8.43692	6.8248	8.80775	5.76682
IL4-mRNA	2.69194	1.997	2.46023	-0.0698123	1.65983	4.17267	-0.475106	1.29562	1.3077	-1.20385	4.58997	4.61564	3.45576	2.72592	-0.435494	4.9711	1.12387	2.15739	1.66286	-0.45169	-2.57956	1.29907	2.36122	1.88171	1.13773	2.15704	6.00823	3.63031	1.58553	0.894955	2.2992	2.58096	1.47202	0.094048	-0.571784	-1.11977	3.08555	1.51221	5.17897	2.06043	3.71103	1.51104	-2.30101	-0.0825322	-0.550038	0.682036	-1.32495	-2.01482	1.21223
IL6-mRNA	8.97734	7.08446	6.63016	4.70278	5.86929	7.59414	6.47909	7.95383	8.00118	7.18417	7.39143	6.52253	6.23336	6.72592	2.88643	2.64917	4.93122	3.74235	5.58569	2.83371	4.03515	6.20596	5.39684	8.3895	7.95791	9.49689	6.24527	6.63031	6.1705	5.98242	7.05408	6.07281	1.47202	2.18151	2.70123	2.96769	4.96002	3.09718	6.6693	3.34054	7.17047	4.77408	1.94692	5.00493	3.1504	5.7044	4.10131	5.45279	7.61311
IL6R-mRNA	8.02286	6.9356	7.46023	5.35645	8.30369	8.15973	7.23914	6.86547	7.75064	6.31185	7.16805	6.42299	7.67077	7.18535	4.95682	5.9711	6.64743	7.01537	6.78525	6.17767	5.99409	6.58447	6.59388	6.7886	6.81016	6.61647	6.33016	6.87824	6.90746	5.84915	6.88416	6.48785	5.47202	5.2438	5.11938	6.52769	7.96002	6.40703	6.61954	6.65395	8.49239	6.20034	4.67627	6.53218	6.27014	7.84191	7.96967	6.5436	5.88465
IL7R-mRNA	6.97734	7.41204	6.63016	4.97458	10.8687	8.95778	9.62556	8.9645	7.74232	8.88494	8.09005	7.397	6.00595	7.11824	5.05636	4.23413	6.12387	5.64924	9.88927	3.65683	8.75248	7.4006	8.62049	8.35744	7.04462	8.46082	7.20088	6.71778	6.94308	7.47992	8.20609	7.47578	6.93146	6.37482	3.84325	3.9026	6.58805	7.2057	7.64463	2.25308	5.88096	7.14911	4.37142	7.23035	4.61989	8.70024	7.42659	8.03503	7.90571
INHBA-mRNA	6.3358	8.58696	8.07494	7.98908	5.51781	5.95028	8.12481	7.98911	8.40045	5.86224	7.20888	6.61564	5.34884	8.14471	5.90436	5.45653	6.67846	7.06428	6.81936	3.90586	5.09992	7.08043	8.66134	6.88171	7.66129	6.40497	8.25616	6.21527	7.97785	5.35439	7.82276	8.4636	5.51642	3.3035	5.55061	4.84601	5.82251	5.85206	6.59401	1.575	7.03296	7.82211	2.90845	9.20056	5.30794	7.4797	6.38929	7.63264	6.97599
IRF1-mRNA	9.34299	8.38932	9.0452	6.8727	8.58167	10.5748	9.28811	9.48049	8.18421	8.68793	9.09369	8.12343	7.12413	8.15962	6.64132	6.34961	8.83812	7.55827	8.91078	8.41404	7.66956	9.03378	8.76039	8.07153	7.91909	9.41443	8.03377	8.15387	6.97785	8.20784	9.31042	8.47578	6.05699	7.25644	6.21394	8.19198	8.59862	8.31634	7.78665	7.00127	7.03296	9.28187	6.19085	8.94261	8.07567	10.7968	9.04246	8.90925	9.36451
IRF2-mRNA	6.97734	7.90389	6.8865	7.33107	8.37064	7.61325	7.94696	7.53402	7.83908	7.82957	8.15069	8.0419	6.87722	6.85061	7.42249	8.3216	8.03076	7.99028	7.83945	6.92552	7.52242	7.63297	7.79418	7.9478	7.93215	7.32696	7.3907	7.7596	8.62993	7.95024	8.08056	7.72051	8.63693	7.17886	7.31899	8.19084	5.8929	7.53458	7.61954	7.575	8.20289	7.77408	7.55074	8.13179	7.44432	8.54931	7.75186	7.83537	7.96711
IRF3-mRNA	8.35728	8.36623	9.82218	9.34029	9.01739	8.86516	8.96161	8.70501	9.05924	9.46504	7.47192	8.46113	7.20299	9.75075	9.08414	8.43053	7.96936	8.16862	8.02918	9.2965	8.85872	9.12562	9.46135	8.76435	8.98322	9.0274	8.70867	9.33075	8.95186	8.87795	8.56598	9.62262	8.27938	9.44775	8.14703	8.35394	9.12994	9.04943	9.17897	8.3772	8.99644	8.44178	8.27548	9.03121	9.38365	8.8731	8.14875	8.99431	8.68255
IRF4-mRNA	6.04949	6.82143	7.16067	4.72026	8.06922	8.05182	7.16875	6.1536	6.68274	6.16247	6.41489	5.31608	5.97033	6.66452	1.88643	3.64917	7.10115	5.44279	5.30671	2.24875	4.38623	7.21395	6.46555	7.7146	6.18213	7.36649	8.48628	5.21527	6.39289	6.32122	6.62113	4.90289	3.47202	4.34198	1.42822	1.78712	8.32076	3.76014	6.87411	1.83804	4.71103	7.33886	2.65319	5.12692	2.77189	9.38161	7.83995	5.81173	5.24197
IRF5-mRNA	6.18379	6.4995	6.78216	5.87661	7.02616	7.4946	6.9086	7.46554	6.92241	6.19703	7.09005	6.74492	4.81833	6.37617	5.95682	5.45653	6.16826	6.53243	6.5455	2.67759	5.62502	6.78019	7.36122	5.68906	5.78159	6.32696	7.05886	6.08974	6.62993	6.10441	6.54712	6.62535	6.11588	4.87541	4.54369	4.76287	5.82251	6.24013	5.91593	4.575	7.03296	6.11985	5.22255	6.69883	5.25732	7.12083	6.69742	5.58509	4.71473
IRF7-mRNA	7.29185	8.92379	6.66969	8.19072	8.92193	8.21081	8.73678	8.5624	7.57448	9.80177	7.9283	8.42299	8.54927	6.58942	8.58687	7.23413	5.51619	8.87507	8.1838	8.73566	8.86079	8.58138	10.3084	7.73969	8.58068	8.63277	9.58458	9.50068	7.99492	8.02424	7.94305	8.1432	9.66678	9.98545	8.56435	10.1728	8.74851	10.5511	9.02027	7.70016	6.61792	8.57282	6.54134	8.31407	8.25086	9.89088	8.47109	7.86476	6.50991
IRF8-mRNA	5.54992	6.29468	6.21512	5.96728	9.33226	6.91991	7.50217	6.72188	6.14059	7.16684	7.36758	6.42299	4.34884	5.74582	5.02394	2.64917	5.29379	5.54971	7.02626	4.41868	5.84251	7.16532	7.48223	6.12964	6.66129	6.8009	6.55843	4.63031	5.49242	6.25251	7.88416	5.62535	5.60131	3.84894	4.70123	4.55266	3.82251	5.37019	6.48709	4.20727	6.51839	7.57713	5.34285	7.2662	4.49436	8.69606	6.53303	7.03775	4.60454
IRF9-mRNA	8.84169	9.68583	9.82218	9.59018	8.93596	9.38769	9.81837	10.2643	8.59771	10.3722	8.18861	9.8871	7.76734	8.95046	10.41	7.23413	8.82431	9.32481	9.28857	9.34029	10.4178	9.61497	10.299	9.05163	9.44607	9.94494	9.58026	10.3238	8.95186	9.63642	9.89165	10.1508	8.51094	10.6127	10.0823	11.0303	10.3648	10.7374	9.69053	10.5234	9.67682	9.47913	7.67341	9.17013	8.86992	10.4805	10.2425	9.53833	8.93104
ISG15-mRNA	10.1493	9.40356	8.66969	7.67838	7.94985	9.61325	9.42123	10.7632	8.05589	13.1968	9.88486	9.61564	8.34189	7.73092	7.37829	6.23413	7.51619	9.65524	9.13318	9.39811	11.1435	8.90886	13.051	8.20364	8.85883	10.6287	10.2857	12.3819	8.1705	10.3828	10.2358	11.0291	7.65193	12.8725	9.8429	12.5249	11.1677	12.8553	11.9998	11.0071	9.88096	8.95066	7.45722	10.0403	9.17958	12.4706	11.3859	10.6664	9.56978
ITGA1-mRNA	6.1182	6.98189	5.91967	7.53258	7.39454	6.57477	8.02075	6.72188	7.70858	7.1493	6.98425	7.31608	5.89633	6.04785	7.82189	6.45653	6.07807	7.93875	7.34468	7.17402	7.76363	6.57209	7.19916	8.59595	7.81016	7.98993	8.07124	8.65268	7.65162	7.16174	8.02712	7.32243	7.54884	6.4516	7.203	7.59104	5.67051	6.84313	8.2296	6.74493	6.41147	8.32866	7.31186	7.55409	7.63484	7.85446	8.90987	7.55314	5.42168
ITGA2-mRNA	7.59883	7.04139	6.78216	6.07315	5.65983	5.53524	7.61765	6.81918	6.76713	5.38111	8.47192	7.28807	5.50638	7.11058	5.08807	6.8971	5.64743	6.74235	6.18642	2.35567	4.80415	5.99951	7.08368	7.49642	6.69232	6.8009	5.95576	6.21527	6.62993	5.80185	6.38666	6.04039	4.17246	5.03656	4.11004	6.01466	5.30794	5.51221	7.03458	6.82293	5.88096	6.41793	7.09774	6.3932	6.94182	5.91085	5.28976	6.99081	7.58437
ITGA4-mRNA	8.64031	8.04866	7.81779	6.15901	9.58465	7.90448	8.5417	7.4249	7.79955	7.81296	7.73681	7.56984	6.55529	7.14096	6.66254	5.23413	5.5833	6.36684	7.83612	6.25912	6.72878	7.86385	8.25846	7.52556	7.26701	8.91193	7.55843	7.15387	7.34042	6.89496	8.46912	7.36232	6.66185	5.37945	5.47261	5.88585	7.43132	6.3451	7.03458	5.25308	7.88096	7.38879	4.80752	7.55409	6.30794	8.57382	7.94651	7.24728	5.94919
ITGA6-mRNA	7.80046	9.03774	8.94405	8.66941	7.7313	6.88888	8.39526	8.59483	7.36298	7.03455	9.34333	8.75519	9.84316	9.26852	8.14193	6.1086	6.95676	7.55827	9.78007	5.72822	8.05344	7.39358	6.95815	9.34114	8.39512	8.42383	6.59319	8.60759	8.1705	8.14288	8.63905	6.55824	7.64195	5.44278	7.88491	8.56498	8.38323	6.9216	8.81456	8.79029	8.26562	9.77501	7.97279	8.83633	7.57925	8.42855	10.0441	8.84472	9.82325
ITGAE-mRNA	7.08426	6.98189	7.34288	7.12986	7.38775	7.38769	7.18311	6.63547	6.93705	7.35074	7.31867	6.66003	6.91519	7.93537	6.27875	6.55606	7.4458	7.07625	7.55363	6.07969	7.15515	6.91378	6.88478	6.96917	7.30766	7.06393	7.46766	6.08974	7.25796	7.3379	6.94305	7.67899	7.52731	6.83888	6.49431	6.7506	6.40748	6.08207	5.78665	6.55686	6.7985	6.93058	6.94217	7.23035	6.89291	7.31503	7.13857	6.99361	6.61595
ITGAL-mRNA	6.41986	6.67882	6.36713	6.07993	9.58761	8.29606	8.51074	7.4249	6.5931	7.65102	6.87854	6.42299	5.69279	6.58942	6.23693	3.64917	5.51619	6.08813	7.39982	3.75776	6.66124	7.56585	7.97593	6.58215	6.78159	7.61647	6.59319	5.21527	6.1705	7.49487	8.22993	6.4636	5.51642	6.79795	4.80904	4.16563	6.40748	5.83414	6.24608	6.62811	6.17047	6.64854	3.50635	7.3769	4.69789	8.4797	6.87962	6.80855	5.22718
ITGAM-mRNA	6.52483	7.27002	6.91967	5.00344	6.82976	7.2233	6.89122	8.75095	6.84685	5.81852	7.99985	7.00796	4.55529	6.2142	4.73443	4.23413	6.3718	6.32732	7.66286	2.63577	5.84251	6.2219	6.46555	6.40527	6.81016	6.96439	6.69273	6.33075	6.49242	5.70231	7.75863	6.38831	5.37891	3.09405	3.97254	4.84601	5.40748	6.00407	5.95658	4.80766	6.71103	7.33886	4.02092	7.38507	5.03492	6.78532	6.06737	6.2613	5.97599
ITGAV-mRNA	10.8505	10.743	10.1077	10.1954	9.77097	10.3653	10.3258	10.8153	11.1406	9.59462	11.0745	10.1817	6.62568	10.0185	9.68345	9.60337	10.7182	10.0354	10.0072	9.18221	9.56095	9.65515	9.75525	11.2847	10.4909	10.6648	9.67255	10.0312	10.1286	9.54601	10.2358	10.3458	8.81632	8.39326	9.60148	9.80949	9.87127	8.76251	9.93131	10.5134	10.3184	10.382	10.6338	11.2979	9.97842	9.96049	10.3225	10.6313	11.3842
ITGAX-mRNA	8.43341	8.38932	9.08229	7.36203	8.6822	9.14668	8.93641	8.70501	8.3245	7.85143	8.64557	8.1392	7.63708	8.83908	7.27187	6.45653	8.55013	7.15739	8.6344	5.24875	7.91929	7.84853	8.04491	7.40527	8.43235	8.22313	8.93559	7.5372	8.49242	7.18036	8.85379	7.53515	6.7758	5.7234	6.15614	5.96238	7.11529	7.3764	7.88468	6.08597	9.18677	8.63206	6.20679	9.19359	7.34478	8.86815	8.26189	7.95816	8.37546
ITGB2-mRNA	10.5913	10.8097	10.4057	8.17177	10.7293	10.3597	10.3538	10.8862	9.28784	9.48964	11.1189	10.7577	8.32788	9.86888	8.2545	8.14102	9.27362	9.31978	11.1322	7.23656	9.92873	9.71973	9.84181	8.75207	9.12073	9.83652	9.53179	8.87824	9.43728	8.92286	10.9645	9.72051	8.84271	7.00094	8.1217	6.97034	9.7149	9.37175	8.44486	7.2643	9.5814	10.125	7.82699	10.9357	7.35083	10.507	9.64946	9.28439	8.33117
ITGB3-mRNA	6.24653	6.13996	5.78216	4.93019	4.56672	5.68725	6.00063	5.24981	5.76713	4.81852	6.44938	6.1392	5.04072	5.89584	5.4714	5.23413	4.12387	5.40532	5.50416	4.13327	5.03515	4.52146	5.43161	6.27403	5.53005	5.61647	4.90132	5.21527	6.58553	4.98242	5.10655	5.75088	4.27938	2.67901	4.61144	4.07005	5.20102	2.83414	5.64463	3.06043	7.03296	4.83297	3.86892	6.42526	4.61989	4.40996	5.38929	4.25197	4.18185
ITGB8-mRNA	9.36437	9.84875	8.68905	6.90365	4.98176	7.24796	7.18311	8.69222	4.62962	6.81296	9.74494	9.7603	8.77768	8.90029	4.65197	5.45653	8.83812	6.46117	8.13859	7.02607	6.37464	6.28396	5.89727	7.8359	8.08025	8.56643	6.9288	7.48829	7.34042	6.14288	7.2992	5.33585	4.86434	5.57786	6.31493	10.1803	9.24878	5.31957	7.69354	8.7864	8.49239	7.38387	7.40808	6.68565	8.825	9.42266	9.6988	9.68995	9.49532
ITPK1-mRNA	7.78997	7.53098	8.3791	8.29505	8.4575	7.47384	8.33547	7.57174	8.79955	7.14488	8.30931	7.80546	7.80827	7.83676	8.64665	8.60337	6.82431	8.08813	7.40432	8.49595	6.94792	9.29342	8.82065	8.48162	8.58894	9.00253	9.90132	8.12217	7.88931	8.60231	8.2992	8.52347	10.2874	8.70045	8.35204	8.59018	7.38323	8.88072	7.98632	7.93256	8.41147	9.97538	7.34465	7.54682	7.97352	7.79578	7.82225	8.23429	7.01958
JAG1-mRNA	7.10133	7.69744	5.0452	7.52264	6.8197	6.40971	8.3128	6.5994	8.17806	7.47211	8.30304	7.91942	6.85785	6.31088	8.84991	5.8191	8.93765	7.25542	7.76089	8.69488	7.86131	6.98089	7.70462	8.7272	8.54712	8.66483	7.67661	8.4632	8.18545	7.32122	7.34359	6.92081	7.2922	7.49493	6.69812	7.71312	5.8929	6.80683	8.74665	7.06043	8.46592	8.47683	7.9982	8.90331	8.1504	8.68344	8.41988	11.168	9.83
JAG2-mRNA	5.39238	6.82143	7.39097	3.73754	3.2448	5.53524	4.88245	5.78747	5.35209	3.60351	5.87008	7.10749	5.50638	6.37617	5.6306	5.45653	3.70883	4.24485	4.16536	6.26941	2.9123	4.6683	5.08368	6.40527	5.22519	5.742	6.15507	5.43767	6.04496	5.06488	6.94305	5.79041	6.30491	3.5859	3.67614	3.9026	8.85814	4.68214	6.07205	2.71251	7.92049	5.52896	2.98439	4.08739	5.51605	3.68204	3.71944	4.44461	5.03666
JAK1-mRNA	8.70875	8.89988	9.51552	9.74504	9.92075	9.00194	9.40906	9.22043	9.01506	8.33918	8.62056	8.30214	8.15619	8.9675	9.34914	8.43053	7.55013	8.69267	8.98178	9.33131	8.46961	9.08261	8.75353	9.77653	9.20382	9.64085	9.4909	9.4758	9.66235	9.14762	9.42848	9.05669	8.62177	8.16551	8.48981	7.97299	8.1005	8.96959	9.15734	9.47828	8.90086	8.73601	8.38724	9.69554	8.8657	9.21049	9.04574	8.9992	8.96489
JAK2-mRNA	9.52799	8.76518	8.29312	7.93581	9.01298	8.50487	8.87141	8.79546	7.71709	7.68793	9.47611	9.06685	8.04072	8.27709	6.9739	7.64917	7.55013	7.91228	8.42662	7.27793	7.59162	8.54383	8.88478	8.88171	8.86565	8.96439	9.00823	8.83977	8.56281	9.28727	8.54712	6.73071	8.18627	9.75003	7.57117	8.53308	8.71975	9.12139	8.66317	6.64539	7.46592	7.89647	7.1357	7.91747	8.54536	9.86505	9.3044	8.64874	9.18473
JAK3-mRNA	6.73633	6.96662	6.5477	5.70278	9.71512	8.54523	7.91291	8.2729	6.87755	7.83507	6.16113	6.47362	4.81833	6.33735	5.3974	5.23413	6.03076	5.80125	7.8126	5.15564	6.59786	7.53428	7.84664	7.7886	7.26701	8.8009	6.9288	7.08974	7.25796	6.89496	8.22993	6.41385	5.22691	4.13844	5.03308	4.27255	6.62987	4.76014	6.6693	4.25308	6.7985	6.82574	3.82828	7.00493	5.40416	8.53379	6.98339	6.8149	6.60454
KAT2B-mRNA	8.31399	8.52056	8.01482	7.71155	8.9659	8.21081	8.88245	7.4249	8.39516	7.83232	8.33413	8.1855	8.06625	7.91794	8.91102	7.23413	7.29379	8.68487	7.68892	7.86233	7.40058	7.84853	8.1161	8.67612	8.28748	8.36649	7.96906	7.67471	7.94308	7.21688	7.75863	7.16592	6.73881	6.85892	7.76063	7.76745	6.8929	6.93007	8.04404	7.98439	8.54392	7.46988	6.56627	7.75036	7.82065	8.30592	7.81971	6.91887	6.24932
KDR-mRNA	6.15137	7.24493	5.91967	6.98547	6.46719	7.03774	6.68477	6.52444	7.65642	7.62904	6.1189	7.47362	8.00595	5.51019	6.77396	6.1086	4.5833	7.13467	6.64775	3.87024	7.7791	5.98089	5.99349	8.40527	7.66129	8.40497	7.59319	8.21527	7.51627	7.21688	7.34359	6.75088	5.75743	5.63321	6.32707	6.44247	6.20102	6.21265	7.9262	6.23036	6.41147	7.61538	7.62973	6.9287	7.01982	7.25568	7.38585	6.3732	5.3277
KIF2C-mRNA	7.43341	8.03409	7.56876	5.81283	4.90776	7.61325	5.35778	7.61755	4.89266	7.19275	7.55872	7.47362	7.86757	8.21777	5.17922	4.9711	8.89205	5.44279	7.5455	8.53486	7.23583	4.46899	5.59388	5.34114	4.94509	6.40497	7.33016	6.87824	4.58553	6.84915	7.05408	7.34914	6.11588	6.37017	6.14246	5.21115	6.85814	6.7696	7.24608	5.48189	7.56902	6.11985	7.12526	5.82436	4.65942	7.9012	8.01712	7.91887	7.80468
KIR2DL3-mRNA	3.49929	0.412035	3.46023	0.930188	2.98176	4.36532	2.52489	3.61755	3.3077	1.79615	8.90984	6.78556	5.6026	7.80866	1.56451	5.45653	3.4458	2.47932	2.39982	0.870239	0.742372	-0.285896	2.84664	1.88171	3.94509	3.15704	5.78584	4.95224	4.1705	4.06488	4.88416	3.16592	3.47202	0.415976	1.54369	-0.534807	4.08555	3.09718	7.71739	2.25308	5.71103	2.88955	-0.716045	0.917468	0.449962	1.48939	0.996976	1.79254	1.62726
KIR3DL1-mRNA	4.15137	2.73396	3.0452	0.667153	3.2448	3.68725	2.52489	3.29562	3.11505	1.38111	7.44368	5.31608	4.73586	6.80392	-0.435494	5.23413	2.70883	1.74235	2.77833	0.54831	0.742372	2.03603	1.03929	3.88171	2.13773	3.15704	4.3708	5.43767	2.58553	3.47992	3.88416	2.58096	3.79395	0.679011	-0.156746	0.202158	3.50058	1.09718	6.21292	2.423	5.296	2.18911	0.506347	3.08739	1.77189	2.267	0.996976	1.68562	-1.37274
KIR3DL2-mRNA	2.2769	1.997	2.46023	-0.654775	1.98176	3.36532	1.10986	0.295618	0.307696	0.381113	6.82701	4.78556	3.45576	5.11058	1.56451	2.64917	2.70883	1.74235	0.662856	-0.129761	0.00540669	-0.285896	1.62425	1.88171	1.13773	3.15704	6.72444	3.63031	1.58553	0.894955	3.2992	1.58096	2.05699	0.415976	0.650609	0.88023	1.50058	1.51221	6.07205	-0.746925	4.296	2.35904	-0.716045	1.50243	1.03492	1.85196	0.260011	-2.01482	0.212227
KIT-mRNA	2.69194	8.22582	3.46023	4.51515	4.30369	6.00917	7.85132	6.4249	5.26189	7.214	1.46069	8.62687	8.19529	3.25643	3.4714	4.23413	8.83812	3.96475	7.79214	6.96827	5.90022	5.96203	5.76721	8.07153	6.04462	7.44244	5.72444	4.63031	6.62993	5.98242	7.15718	3.58096	2.79395	2.95203	4.03308	3.05016	5.82251	3.59968	4.37161	6.45275	6.7985	5.5985	2.94692	5.1654	5.20485	5.51493	6.51425	9.10087	8.1876
KLRB1-mRNA	4.93987	5.65996	5.91967	4.07315	7.879	6.88888	7.77282	5.85021	6.28498	6.72096	3.04565	4.78556	2.6484	4.51019	4.02394	2.64917	5.29379	4.32732	6.14398	2.00774	5.57019	5.88403	6.78076	6.96917	4.45966	6.40497	5.3708	4.95224	6.44351	5.84915	6.69151	5.38831	5.60131	2.95203	1.75014	1.58067	4.30794	4.15607	4.87411	0.838038	4.296	5.04709	2.34285	5.89475	3.1504	6.02189	4.06737	5.0937	4.18185
KLRD1-mRNA	5.2769	6.36623	6.36713	4.12658	6.2448	7.09324	7.23914	5.34001	4.89266	4.92543	4.70862	4.78556	3.45576	6.15591	2.14947	2.64917	5.76773	3.61682	6.12229	3.04016	4.82984	5.03603	6.20921	5.20364	4.94509	6.2445	5.10777	3.63031	5.90746	4.89496	6.38666	5.33585	4.05699	3.5859	2.42822	2.40379	7.05517	4.21265	5.59401	2.71251	5.51839	4.7437	1.50635	5.58989	3.90939	6.25947	5.70847	4.58509	3.94919
KLRK1-mRNA	4.59883	4.65996	4.0452	3.10011	7.00856	6.12021	7.45563	5.20251	5.06258	6.40348	6.0754	5.7031	4.23336	6.18535	2.14947	2.64917	5.29379	4.74235	6.78525	2.3032	5.44835	5.92356	6.44868	6.12964	5.72269	5.32696	5.20088	4.21527	4.58553	5.28727	5.88416	4.16592	4.05699	3.4516	2.59814	1.78712	3.82251	4.59968	5.17897	0.838038	2.71103	4.91703	2.15842	5.47206	3.77189	7.39971	5.61756	5.65052	4.43462
KRAS-mRNA	7.99572	10.1003	9.28678	7.9544	8.97498	8.70517	8.73435	8.68794	9.64977	9.44361	8.02293	9.92852	7.51876	9.36335	8.20836	9.54399	10.0605	9.63919	8.42883	7.5313	8.24858	8.64484	9.00796	9.23926	9.13773	7.9384	8.5672	8.91571	8.97785	9.11896	8.97162	9.72816	9.53272	7.60778	8.50503	8.73821	8.58805	8.68963	8.42328	7.428	9.25019	8.38633	8.58774	8.95364	7.33261	8.6636	8.94534	8.16757	8.04089
LAG3-mRNA	6.08426	6.02675	6.31822	3.10011	5.76836	6.65072	6.80102	6.68794	4.62962	6.32753	6.31867	5.78556	3.6484	5.14096	4.08807	4.23413	5.93122	5.01537	6.79899	4.79624	5.13469	5.96203	7.05052	1.88171	4.72269	5.742	5.78584	4.95224	5.04496	4.06488	6.62113	5.66842	4.93146	5.22333	3.51568	5.89704	6.71004	5.79761	5.37161	2.575	6.17047	4.77408	3.05654	5.47206	3.97352	8.40996	6.61169	6.48503	5.3277
LAIR1-mRNA	8.65194	8.24493	7.9838	6.35645	8.39454	8.82475	8.36724	8.26716	7.92241	7.52407	8.91396	7.86357	5.69279	7.71586	6.29243	5.23413	6.87876	7.20179	8.63056	4.9577	7.62012	7.59062	8.15303	6.8359	7.83817	8.22313	7.50466	7.21527	7.22939	6.89496	8.77493	8.32243	6.08673	4.37945	5.78577	5.6217	6.40748	7.31957	6.59401	5.08597	7.92049	8.2471	6.01641	8.55409	6.06467	8.35799	7.74114	7.58881	6.85127
LAMA1-mRNA	6.7794	3.87147	2.46023	3.51515	2.98176	5.27221	5.33225	4.46554	2.89266	2.70304	8.60024	5.78556	5.29226	5.66452	2.56451	2.64917	2.70883	4.15739	2.98478	0.870239	2.66837	4.03603	4.79418	5.46667	4.59716	4.96439	6.15507	3.63031	4.75546	3.89496	3.2992	3.90289	2.79395	1.09405	2.48711	3.43482	4.30794	4.46641	5.64463	1.25308	3.71103	4.096	1.02092	4.96186	4.44996	4.94882	5.75186	4.23311	5.18185
LAMB3-mRNA	10.1266	10.2226	6.50463	5.52513	3.98176	7.6691	8.07179	9.71347	5.98012	5.46858	10.9813	9.6871	7.42976	6.48673	4.20836	6.45653	6.61572	6.78675	8.42441	3.43095	3.42044	6.83305	7.16857	8.75207	6.04462	8.54936	5.90132	6.87824	7.39289	5.84915	8.92855	9.47578	3.79395	1.55348	4.33511	5.22896	8.70026	5.85206	6.48709	7.06043	7.17047	5.78903	6.75698	7.15587	5.00455	7.91326	8.10341	8.93355	10.4586
LAMC2-mRNA	6.24653	8.79141	6.74564	5.21559	5.80958	7.59414	6.54726	8.67932	6.73396	4.88361	8.64557	8.64906	7.67077	6.56722	2.37186	6.73663	7.7963	6.17976	7.46591	1.13327	3.30309	6.53428	6.84664	7.30797	5.38566	7.47897	3.52281	6.95224	6.71482	5.53881	8.86905	7.19567	3.47202	1.41598	5.42822	5.85751	8.43132	3.51221	6.27851	7.78446	7.35489	4.43704	6.47048	6.30979	5.59971	8.34915	8.13857	8.72917	10.2575
LCK-mRNA	4.7794	6.76959	5.46023	3.66715	9.69601	6.17267	7.30625	6.40414	5.51715	6.81852	6.10455	6.61564	5.73586	6.53327	2.88643	2.64917	5.76773	4.74235	6.94826	5.6516	5.67311	6.74753	7.36122	5.68906	5.59716	6.40497	5.84473	4.95224	5.673	6.14288	7.82276	4.97328	5.55949	3.22333	2.36682	1.96769	4.50058	4.97164	6.40136	2.06043	4.71103	5.4559	3.39943	6.20287	1.77189	7.81132	5.11799	6.56638	4.18185
LDHA-mRNA	11.2145	11.8555	10.0187	9.53258	10.0511	10.492	10.7233	12.0269	10.228	10.6147	11.5438	11.5958	11.1322	11.3443	11.0753	11.7887	11.3038	12.2319	12.6772	11.989	10.6109	11.081	10.6233	10.5147	10.5514	10.7193	10.6827	10.5728	10.0933	9.8751	10.7627	11.9219	10.9699	11.9361	11.431	12.7298	8.25547	11.0131	10.6845	12.6066	11.4957	11.1382	11.504	11.0886	10.0729	11.5793	10.9854	12.7918	12.4689
LDHB-mRNA	11.7261	11.3589	12.8364	8.57284	10.9084	11.8196	10.1733	12.0417	10.1453	11.4276	10.8094	11.4767	10.6498	12.4266	9.57992	6.64917	12.2252	9.10284	12.3307	9.00569	10.9017	8.90393	9.23158	10.8732	10.3423	11.3954	9.45827	9.52513	10.4435	10.6006	11.9752	12.5172	8.30491	8.468	8.84607	8.81613	12.2958	8.17755	9.49401	10.8655	12.2228	8.82574	7.70321	9.37074	9.0884	10.721	11.3348	11.5602	12.2809
LGALS9-mRNA	8.74722	9.2097	8.57918	6.51013	9.25229	9.30196	8.66955	9.83671	8.77937	12.0885	8.73449	9.29512	6.50638	7.77516	6.3974	8.07544	7.7963	8.34722	8.99527	5.3938	10.2304	7.67411	9.41867	8.87039	8.36655	9.19046	9.09569	11.2669	9.14778	7.68937	9.80699	8.70508	7.19994	6.12195	7.75465	8.55177	8.75797	10.0754	10.9603	10.4417	8.88096	8.4559	6.3572	9.13905	7.25086	9.36854	8.57138	7.91148	7.48525
LIF-mRNA	7.15137	8.6647	5.70816	4.82096	4.70423	6.45278	6.87362	5.72188	6.49752	6.17119	6.84439	9.96437	7.62568	5.89584	5.6089	5.23413	7.66303	7.8156	4.75032	7.32803	5.02036	5.46899	6.03929	6.05163	7.72269	5.85748	8.17816	6.80024	6.44351	5.14288	5.46912	6.10452	4.47202	3.04824	5.43571	8.20441	7.22851	4.51221	7.82007	7.10482	8.20289	5.11985	4.05654	5.89475	6.03492	6.7695	7.28976	7.8617	9.24657
LILRA1-mRNA	5.01387	4.87147	4.26759	4.07315	6.15169	4.82475	4.73435	4.93947	3.89266	4.08155	8.06432	6.47362	4.97033	6.52178	3.26495	5.23413	4.82431	3.47932	5.26772	2.19217	4.51848	4.6683	4.56285	4.88171	5.22519	4.742	7.59319	4.63031	4.90746	2.89496	3.2992	5.10452	3.47202	2.67901	3.54369	2.92462	3.50058	4.51221	6.80902	3.15997	5.03296	4.80382	2.94692	4.82436	3.1504	5.96744	4.80433	5.18485	3.48525
LILRA3-mRNA	4.01387	4.65996	5.85255	2.80466	5.54248	6.82475	4.91721	3.88058	3.89266	3.18847	6.68951	4.61564	3.97033	4.72592	2.14947	4.64917	4.4458	3.61682	2.88525	2.00774	2.54973	2.52146	2.62425	3.88171	3.72269	2.15704	4.90132	2.63031	3.58553	2.89496	5.75863	3.90289	2.05699	1.09405	1.01318	1.58067	4.08555	2.68214	6.40136	2.575	6.61792	1.99647	1.02092	2.50243	1.03492	1.85196	0.260011	3.15511	3.27112
LILRA5-mRNA	6.24653	5.62149	5.85255	3.15258	4.94524	5.61325	5.25281	5.72188	5.16568	5.06294	7.42647	4.93757	5.6026	6.06379	3.02394	4.64917	4.82431	5.11159	5.38167	3.16302	5.13469	2.03603	4.79418	2.88171	4.83817	5.47897	7.05886	5.43767	5.28597	4.06488	6.20609	4.16592	3.64195	3.22333	2.97254	2.78712	5.58805	5.48949	6.6693	1.575	6.51839	5.58143	2.22255	5.47206	2.90939	5.61277	4.60579	4.99641	5.16642
LILRB2-mRNA	6.44683	6.60186	5.63016	4.25212	6.0861	6.45278	6.50217	6.73856	5.62962	5.60351	7.80942	6.1392	5.6484	6.07955	3.4714	4.64917	5.4458	5.64924	6.62479	3.50251	5.80846	6.17354	6.46555	5.20364	5.89262	6.54936	7.05886	5.43767	5.90746	5.06488	7.42848	5.48785	4.64195	3.13844	3.09118	3.12816	5.50058	5.76014	6.10858	3.423	5.88096	6.72827	2.60588	5.72482	4.53743	7.02189	5.66373	6.0186	5.558
LILRB4-mRNA	8.03179	8.18022	9.03009	6.97458	7.65983	8.90448	8.40448	9.50994	7.71709	7.62587	8.0754	8.09137	5.81833	8.14471	6.75433	6.34961	7.10115	7.14608	8.50625	4.41868	7.00728	7.54699	8.20921	6.68906	7.11501	7.9384	7.80079	7.15387	6.71482	6.72785	9.33262	7.81936	6.47202	4.86223	5.97768	4.66159	7.22851	7.26041	7.03458	4.71251	7.92049	7.83297	4.95638	8.48732	6.09382	8.43191	7.90146	7.44461	7.50071
LOXL2-mRNA	9.25036	6.71582	7.10409	5.75462	5.41472	5.75764	5.88245	7.14111	6.37379	4.55104	6.56921	6.61564	4.6484	6.37617	6.23693	6.34961	5.29379	6.01537	6.41774	5.8151	4.46484	6.18984	5.84664	6.96917	5.89262	7.01502	7.67661	6.87824	6.673	4.70231	7.72546	6.43894	7.26644	4.09405	4.77399	3.81097	7.96002	5.4191	6.69354	4.83804	7.2346	6.75897	5.07403	6.76296	5.30794	6.00396	6.87472	5.8617	4.83672
LRRC32-mRNA	6.2769	7.67882	7.4826	7.80055	7.26716	6.91991	7.9215	7.0638	8.44212	7.49659	7.37358	7.47362	7.07466	6.99062	7.99077	6.23413	6.55013	8.23421	6.79214	6.78193	7.99693	7.6971	8.10538	9.48904	9.24102	9.08778	8.95576	8.35823	9.37344	7.41852	8.02712	7.956	7.41454	5.57786	7.05027	6.7811	6.54498	6.89592	8.46613	6.67934	6.88096	8.19474	5.78646	7.86584	7.21815	7.28937	8.57893	7.63623	5.77701
LTB-mRNA	6.80046	7.69744	8.10409	3.38962	11.0267	10.02	7.7489	11.4879	7.41622	7.92543	6.33106	7.2006	5.6484	6.68528	3.56451	4.64917	5.76773	4.47932	7.08352	3.24875	5.0498	7.6683	8.08368	6.96917	6.99571	9.46082	8.13161	6.08974	7.83346	7.08478	9.79904	7.00722	5.17246	3.79449	1.01318	2.58067	7.58805	7.64664	6.40136	3.25308	7.2346	6.23351	1.60588	6.90615	4.40416	8.25379	4.8845	6.32948	9.77828
LTBP1-mRNA	9.26937	9.40639	9.15372	8.52389	7.58465	8.51507	9.16152	9.65756	7.78343	7.20978	9.23548	8.87303	7.87722	9.1817	8.13056	8.04149	7.12387	8.25015	8.71995	8.83487	7.9113	6.95251	7.93411	9.18549	7.93215	8.98993	8.11974	8.1849	8.24374	6.41852	8.60298	8.80978	5.60131	7.18416	7.42634	7.89285	11.316	8.50657	8.07205	9.03115	8.97782	8.02832	8.29425	8.30549	9.16592	8.07221	8.81843	9.81965	9.4233
LY96-mRNA	7.88176	7.44546	6.63016	6.24004	7.5607	6.75764	7.7048	7.07698	7.11505	6.69097	8.40906	7.2595	6.17196	7.19985	4.95682	5.23413	6.03076	5.96475	7.62864	6.47015	7.17031	6.91378	7.32469	8.3895	7.32756	8.5833	7.80079	5.43767	7.46818	6.91732	8.34359	7.47578	6.55949	4.83552	5.58472	5.57372	4.50058	6.15607	6.80902	5.83804	5.71103	7.70481	6.0956	8.05702	5.94182	8.01519	7.23729	7.2775	6.21223
LY9-mRNA	3.2769	3.58196	3.0452	1.93019	7.52402	4.36532	5.82867	3.29562	4.11505	5.0056	6.36758	6.00796	5.55529	5.70574	2.37186	4.64917	3.70883	2.96475	4.32582	1.71824	4.09287	4.96203	5.16857	5.05163	3.13773	6.61647	6.28834	4.63031	2.58553	4.70231	3.88416	3.38831	3.79395	2.61761	0.843254	1.33966	3.50058	3.76014	6.10858	1.25308	4.296	4.51104	2.34285	4.30979	1.77189	6.25947	4.42994	4.84316	2.94919
LYZ-mRNA	11.3837	11.6992	11.8034	8.38277	12.3505	11.9587	12.8543	13.7735	11.3404	10.5287	13.8988	9.33674	8.54322	11.1656	8.35892	9.36342	10.9819	9.78857	11.6501	9.31567	10.3582	11.8727	13.161	11.2783	10.8434	11.2392	11.5628	9.35823	11.3066	11.1226	13.6737	12.0718	11.0635	7.77177	8.18977	7.44438	8.32076	10.6299	9.04404	7.45275	10.1949	13.3299	9.58659	12.3646	8.01982	12.1646	9.1355	11.6461	9.71406
MAGEA12-mRNA	0.69194	0.412035	8.41443	-0.0698123	1.2448	2.95028	1.52489	6.05051	2.89266	0.79615	5.58997	5.31608	5.04072	7.76545	2.14947	4.23413	1.12387	1.15739	1.39982	8.63312	-0.257628	0.714104	1.03929	3.46667	1.13773	2.15704	5.78584	5.21527	3.1705	0.894955	2.2992	0.580959	4.05699	0.094048	1.30269	1.05016	3.08555	1.51221	4.48709	1.25308	2.71103	-0.810887	1.02092	-0.0825322	1.77189	-0.317964	2.92298	0.570143	0.627264
MAGEA1-mRNA	3.49929	4.31893	7.43751	1.80466	3.65983	3.95028	1.84682	4.68794	3.3077	1.60351	5.92012	6.31608	5.45576	6.43864	3.02394	4.64917	3.4458	3.74235	1.88525	9.81539	0.420444	2.03603	1.62425	1.88171	3.13773	2.15704	7.70867	4.21527	3.58553	3.70231	6.69151	2.90289	3.64195	1.26397	-1.15675	0.88023	5.20102	2.31957	5.69354	2.423	7.95896	2.18911	3.98439	-0.0825322	1.44996	0.682036	-0.324952	1.15511	0.627264
MAGEA3/A6-mRNA	1.69194	2.41204	12.0823	1.34523	1.2448	2.95028	1.52489	8.90295	3.3077	0.79615	6.60024	5.93757	5.85785	11.325	-0.435494	4.23413	3.12387	2.15739	0.0778939	11.2403	-0.257628	-0.285896	1.62425	1.88171	1.13773	3.15704	4.52281	4.21527	3.1705	0.894955	7.75863	0.580959	6.4493	0.415976	0.428216	0.202158	9.34607	2.09718	5.91593	1.25308	11.2307	1.18911	0.283955	1.50243	-0.550038	0.682036	-1.32495	-0.0148195	0.949192
MAGEA4-mRNA	2.2769	6.73396	8.57918	-1.65477	1.2448	3.36532	1.10986	6.78747	2.3077	-0.20385	5.54815	7.68173	5.29226	7.40148	1.56451	4.23413	1.12387	1.74235	0.0778939	1.71824	-1.57956	2.29907	2.62425	1.88171	2.13773	4.742	4.20088	4.21527	2.58553	0.894955	8.52802	0.580959	3.05699	0.094048	0.165182	0.687585	3.82251	2.09718	5.37161	2.25308	9.03296	2.77408	0.283955	1.50243	2.03492	0.266999	0.260011	0.307109	0.627264
MAGEB2-mRNA	1.69194	2.73396	3.46023	-0.654775	1.98176	2.36532	2.10986	2.29562	2.62962	2.49659	6.28087	5.2006	4.6484	4.41397	1.56451	2.64917	3.12387	0.157392	1.66286	8.54054	1.00541	2.7141	2.03929	1.88171	1.13773	2.15704	5.72444	4.63031	2.58553	2.47992	3.2992	3.90289	2.05699	1.55348	-0.156746	1.58067	1.50058	1.09718	5.03458	1.83804	4.71103	2.35904	-0.301008	2.72482	1.03492	2.267	1.67505	1.44461	0.212227
MAGEC1-mRNA	4.01387	5.05589	4.91967	2.34523	1.2448	1.36532	3.61236	3.61755	1.3077	2.38111	5.81824	6.52253	4.97033	5.85977	3.14947	2.64917	5.21133	4.85783	2.66286	5.74307	0.742372	2.7141	3.03929	1.88171	4.13773	3.742	5.20088	4.21527	3.1705	3.21688	2.2992	4.38831	0.472024	3.13844	1.65061	3.27255	1.50058	3.09718	5.43051	2.575	4.296	3.58143	-0.716045	0.917468	0.449962	4.51493	4.37549	2.50874	1.43462
MAGEC2-mRNA	0.69194	0.412035	4.91967	-0.654775	2.98176	1.36532	-0.475106	3.46554	0.307696	1.11808	5.93642	6.2006	5.6026	5.25643	1.14947	3.64917	2.12387	1.74235	-0.922106	8.19217	-1.57956	1.29907	2.03929	3.88171	1.13773	2.15704	6.33016	4.63031	3.1705	0.894955	3.88416	1.58096	1.47202	-0.905952	-2.15675	-0.11977	2.50058	1.83414	5.59401	-0.746925	2.71103	1.77408	0.0209205	-0.0825322	1.44996	1.267	-1.32495	0.792535	-1.37274
MAML2-mRNA	8.00482	8.39503	6.50463	5.40051	7.12744	6.45278	7.42576	6.99606	7.11505	6.22241	8.88065	8.10749	8.67631	6.63281	4.6089	4.64917	7.18996	5.64924	7.33528	3.04016	5.43167	6.34346	6.49872	8.46667	6.81016	7.36649	6.98224	4.95224	6.49242	5.06488	5.75863	5.79041	4.55949	3.79449	5.24413	5.34784	6.67051	5.0668	6.37161	6.86041	6.71103	5.90336	6.45388	6.87166	5.67878	6.80098	7.21421	7.28439	7.05772
MAP3K12-mRNA	5.64614	4.997	5.36713	6.36203	5.33226	5.36532	6.39526	3.29562	5.47762	5.31971	4.81824	5.2006	4.73586	4.60039	7.61979	4.23413	3.70883	6.89886	4.77833	5.57622	5.48114	6.85366	6.654	7.20364	6.75244	6.32696	6.81559	7.02263	6.83346	6.10441	5.46912	5.10452	5.89829	6.0884	6.17864	6.24217	5.20102	6.0668	6.89518	5.62811	6.71103	4.99647	6.20282	4.3769	5.63979	4.89149	5.38929	4.23311	3.3277
MAP3K5-mRNA	6.92076	7.36623	6.81779	6.73754	7.5787	7.51507	7.2596	6.67066	7.92975	6.96608	7.14017	7.10749	5.6026	7.07169	6.59793	7.64917	6.5833	6.56678	7.07225	7.11436	7.39055	6.84339	5.94618	6.52556	7.47758	7.28632	6.28834	7.33075	6.53973	6.35439	7.15718	6.38831	6.33	5.47775	7.31493	7.73666	7.05517	6.46641	7.64463	6.4429	7.41147	6.71267	8.266	7.08739	8.00838	6.98124	7.15078	6.87696	6.80717
MAP3K7-mRNA	9.45349	9.65521	9.4086	9.43666	9.03704	9.79577	9.06793	9.64435	9.33284	9.09192	9.17322	9.397	9.29586	9.63414	9.09003	8.91596	9.77133	8.93875	10.0926	8.84351	9.0425	8.89898	8.28722	9.29956	9.49088	9.95145	9.25073	8.93409	9.8382	8.90618	9.25339	9.01559	9.01506	8.8614	8.10064	9.44628	10.0359	8.43108	9.03458	9.93343	10.2029	10.3197	8.8789	9.60921	9.813	9.63769	9.7283	9.39085	9.82571
MAP3K8-mRNA	6.44683	8.02675	5.78216	7.02118	7.38775	8.00917	8.04059	7.59024	6.49752	8.20978	8.24205	8.27385	6.71449	7.7944	7.60342	6.1086	9.45479	7.04003	8.3771	4.74798	7.63598	8.31402	6.59388	7.8359	7.44151	7.2445	7.41033	7.21527	8.35372	5.84915	7.10655	6.93851	7.71043	6.89171	5.33511	7.88726	6.67051	6.5675	7.44486	7.12959	7.2346	7.69294	6.51277	6.57568	6.13646	7.6507	7.42994	8.07264	8.08259
MAPK10-mRNA	4.15137	1.997	3.46023	3.66715	4.86929	4.82475	4.16875	4.88058	4.70001	5.56433	5.31867	5.42299	5.6484	4.87792	5.73443	7.34961	3.93122	7.00288	2.77833	5.94492	5.66837	4.17354	4.36122	5.58215	3.72269	4.742	6.00823	6.80024	6.28597	2.89496	3.88416	3.38831	5.22691	2.09405	6.20081	3.27255	4.50058	3.76014	7.69354	6.19559	5.51839	1.99647	3.34285	3.82436	5.49436	2.7695	4.50794	1.30711	1.79719
MARCO-mRNA	5.49929	8.63604	9.24159	3.25212	8.53942	9.86516	5.65418	10.9149	5.70001	4.90467	7.68951	7.74492	8.85785	8.49263	2.88643	4.9711	7.66303	6.20179	9.07225	2.3032	5.59037	3.7141	2.36122	4.20364	4.30766	4.96439	4.66031	5.43767	4.58553	5.21688	7.82276	6.60333	4.79395	2.18151	2.65061	-0.11977	7.56667	4.55661	6.87411	3.15997	7.41147	4.86154	3.58164	5.1654	1.44996	8.13325	9.64155	7.7877	10.3851
MB21D1-mRNA	8.71985	8.01195	7.8865	5.45375	6.70423	8.79995	6.82867	8.76322	7.85459	7.90989	8.23218	7.78556	7.36265	7.40774	5.05636	4.9711	7.4458	6.47932	8.90603	8.5462	6.81919	6.52146	7.6392	6.88171	6.49528	7.742	5.84473	7.15387	7.31345	7.67632	7.2992	6.86636	3.93146	7.64479	3.993	5.19311	8.38323	5.03577	6.1442	6.39263	7.296	6.62374	7.82956	6.65893	4.90939	8.24046	7.87962	8.40514	9.34408
MELK-mRNA	8.63445	8.80005	7.34288	6.07315	6.4013	8.02353	5.61236	8.45044	6.66525	7.55437	8.89532	8.245	8.22583	7.35041	6.33269	8.26388	8.60769	6.56678	8.64775	7.44918	7.50658	4.23767	6.73973	6.34114	5.38566	7.36649	8.38079	7.02263	6.673	8.58146	8.5846	7.13555	6.86434	7.77177	6.58135	6.97563	7.84043	8.13426	7.17897	6.11106	8.296	7.57713	8.39161	6.54682	5.00455	8.59642	8.3189	8.73169	8.77574
MET-mRNA	6.71431	8.73846	6.8865	4.80466	5.36027	5.36532	6.75371	7.67932	6.06258	5.52407	9.04189	8.76539	6.17196	7.49263	3.95682	4.23413	5.82431	5.64924	6.97876	6.3198	3.81276	8.04053	5.32469	7.6366	6.18213	7.15704	6.95576	7.3852	6.58553	5.21688	6.2992	3.90289	7.72941	1.9014	3.7259	3.12816	6.14444	4.4191	7.38656	4.89693	7.41147	3.58143	1.94692	6.77545	6.70735	6.4235	7.56987	8.49298	8.83184
MFGE8-mRNA	9.79785	15.5311	10.0339	9.35785	9.16565	9.60372	10.2528	10.198	9.2648	8.47914	9.25835	15.4307	12.459	10.2097	9.18839	8.67154	8.2219	9.36684	10.5985	7.63312	8.79059	9.74753	9.44656	10.7019	9.84509	11.2042	9.58889	8.67471	10.0243	9.07983	11.1541	10.0135	7.83835	7.35614	7.64254	8.80578	12.8337	8.46058	8.6132	7.6194	11.154	10.1771	7.09346	10.4003	9.17958	10.0263	10.335	9.93647	10.8489
MFNG-mRNA	6.15137	6.8383	6.0452	5.1654	8.61112	6.91991	6.95952	6.78747	7.20251	6.36601	6.81824	8.02503	4.97033	5.31088	5.9739	5.23413	5.82431	6.53243	6.26772	4.6144	5.86753	6.38653	6.89727	5.88171	6.86565	6.40497	7.28834	6.71778	7.07739	6.18036	7.2992	6.16592	5.86434	3.87541	4.78577	4.85751	5.30794	6.80683	7.03458	5.20727	6.51839	6.4559	4.3572	6.63171	4.53743	6.7044	5.67505	5.15511	4.53415
MGMT-mRNA	7.95873	7.21939	8.21512	8.62251	8.19899	8.6691	8.40141	8.45044	8.17806	8.3469	7.59512	6.74492	7.51876	7.43864	8.91323	8.1086	8.93122	8.34722	9.04512	4.05611	7.69773	8.73924	8.18904	8.59595	9.31266	8.49689	9.19523	8.56105	9.02848	8.71513	8.46912	8.43894	8.77123	9.25329	8.25476	9.13526	7.52295	9.00807	8.18753	8.68353	9.08607	7.72439	7.11895	8.1654	8.4751	7.34737	8.21227	8.10412	7.96042
MICA-mRNA	6.92076	5.54132	7.21512	6.82096	5.96361	6.45278	6.83778	6.48544	7.06258	5.31971	7.41489	6.2006	6.91519	7.61128	5.56451	4.64917	5.12387	6.54971	6.34468	2.90586	5.35118	6.53428	6.92193	8.20364	7.54712	8.15704	8.477	6.63031	7.0118	6.44954	7.25339	5.90289	4.55949	7.60778	5.86562	6.93822	8.24205	7.59436	7.32581	6.61063	7.51839	8.32866	4.14194	7.04675	8.08296	7.31503	6.99246	6.65761	4.77701
MICB-mRNA	7.53743	5.45643	7.46023	8.11671	6.95445	6.06576	6.80102	7.14111	5.26189	5.96608	7.64557	5.7031	5.23336	7.57836	5.14947	5.23413	6.48142	6.60034	6.83945	7.482	5.45387	6.45557	7.6392	4.88171	5.94509	6.85748	8.3094	6.33075	8.27203	5.75294	7.34359	6.30888	4.99559	6.40239	4.07207	5.72572	7.99244	8.71434	6.54154	7.04749	8.68831	7.87211	8.27925	6.1654	3.53743	7.89878	6.4366	6.1093	5.84643
MKI67-mRNA	10.1432	8.55159	9.13266	8.04219	7.60235	11.618	7.41364	9.93767	7.98718	8.38299	9.5508	7.17023	9.12818	8.75812	7.91765	7.69357	10.6533	7.74235	10.1753	10.4713	8.00353	6.01789	7.41433	6.7886	7.49528	7.77175	9.2343	7.83977	7.62993	9.3828	8.86905	8.90289	7.69119	8.63805	7.58977	8.51867	10.3832	9.04554	7.47315	7.32989	8.97782	9.08393	8.23718	7.55409	6.41575	8.75484	9.72762	9.60357	10.2899
MLANA-mRNA	4.49929	3.41204	4.26759	2.34523	2.98176	5.06576	2.52489	2.29562	2.3077	1.38111	7.06802	7.84446	6.17196	6.55599	2.56451	4.9711	4.4458	4.74235	1.39982	2.75776	1.66837	3.03603	2.84664	4.68906	3.45966	4.47897	5.59319	5.43767	2.58553	1.89496	3.2992	3.38831	3.27938	2.48637	1.65061	2.12816	4.67051	3.21265	6.85274	2.71251	5.296	2.35904	2.02092	3.08739	3.03492	2.267	0.996976	1.68562	2.0867
MLH1-mRNA	9.04509	9.66233	8.86111	8.78817	8.39454	9.10003	8.45858	8.18436	8.59771	9.13377	8.47471	9.89641	8.34884	8.62746	8.71932	9.23413	8.16826	7.97117	7.8658	7.72199	9.14922	8.52789	8.40561	8.62317	8.86565	8.84354	8.70867	8.15387	8.18545	8.70874	8.48902	8.45748	8.01118	8.51611	8.49968	8.43482	8.79521	7.67712	8.38656	7.07325	8.86078	8.47451	8.78778	8.91747	9.21151	8.36152	8.19272	7.91296	7.78208
MMP1-mRNA	5.86186	9.50743	5.63016	6.13313	1.98176	9.53524	3.52489	10.1798	5.11505	1.38111	6.52678	5.93757	6.67077	6.38888	2.56451	3.64917	3.70883	2.15739	7.06658	2.94063	0.420444	4.46899	7.71171	5.05163	4.30766	7.40497	6.75547	2.63031	2.58553	1.89496	9.24171	7.53515	2.79395	1.41598	2.09118	0.465193	3.50058	2.09718	6.03458	0.838038	6.296	5.97047	1.39943	9.36455	2.77189	9.74341	1.26001	9.5823	6.27112
MMP7-mRNA	12.4216	14.0673	12.8483	6.94514	9.44774	9.30783	7.75371	12.2036	5.39516	6.61633	13.1992	12.496	13.1938	12.5988	5.20836	6.45653	7.31369	5.11159	10.6848	3.32967	5.10694	7.23767	6.654	8.7146	5.72269	7.71163	5.3708	5.21527	7.56281	5.70231	10.3545	6.13555	4.47202	1.55348	4.67614	5.71312	10.3461	2.31957	6.64463	3.423	7.7985	7.57713	4.91816	8.83036	5.73536	10.4394	4.84497	13.89	12.8381
MMP9-mRNA	10.7198	10.0862	8.94405	7.1233	9.54858	9.00917	9.43479	11.4891	7.98718	6.97606	5.85301	7.7031	6.85785	8.27367	9.20475	5.45653	7.91829	6.51494	10.2776	6.73566	6.52111	7.05395	8.43161	5.7886	7.67689	10.3469	7.94234	7.15387	8.8047	7.00348	9.61208	7.18087	5.68148	4.92694	6.732	5.93008	7.8929	4.15607	7.51457	5.96732	8.296	8.85445	3.88882	10.7054	5.90939	8.02855	9.59986	7.39457	8.58146
MMRN2-mRNA	6.64614	7.3309	6.9838	6.95625	6.7473	8.51507	8.26636	6.65317	8.0956	6.82957	6.67986	7.44853	6.40329	5.96538	7.09589	5.8191	7.05461	7.5411	5.93587	5.24875	7.03331	6.70279	7.03929	9.10088	8.53861	8.56643	8.05886	7.80024	8.88931	7.67632	8.27648	7.00722	5.64195	5.55348	5.80904	5.70678	6.67051	6.83414	7.61954	6.59293	7.17047	7.2924	6.32104	6.88325	6.19143	6.54622	7.2411	6.12984	4.69335
MRC1-mRNA	6.93987	6.96662	6.50463	4.27596	7.27454	6.95028	7.16875	6.98212	6.26189	5.57751	10.4914	6.86357	6.29226	5.96538	5.73443	4.23413	5.4458	6.89886	7.87879	3.57068	7.40629	7.44881	6.32469	6.12964	7.18213	6.6806	6.28834	6.08974	6.22939	6.21688	8.54712	7.21032	6.22691	3.9014	4.05271	4.52409	6.58805	6.85206	5.31021	4.11106	5.51839	7.42273	4.53188	6.27502	4.25732	6.59493	5.36155	6.10412	6.77192
MRE11-mRNA	8.09282	8.67882	7.26759	7.62367	8.07346	7.79158	8.08714	7.68794	8.48262	8.39978	8.39143	7.72416	8.73586	7.14096	7.22984	8.60337	7.90523	6.93875	7.59753	8.72136	8.03791	8.10642	7.76039	8.67612	7.90592	8.53208	8.38079	7.58451	7.99492	8.0447	7.42848	8.52933	7.76664	7.16014	7.50325	7.23338	8.52295	7.951	7.48709	7.62811	7.88096	7.81116	8.468	7.91182	9.12239	8.27636	8.45968	8.55788	8.26208
MS4A1-mRNA	5.2155	5.41204	5.46023	3.04566	10.0522	6.79158	5.07948	5.29562	5.51715	6.63535	6.42647	6.2006	6.14025	6.32418	3.56451	6.55606	4.82431	4.47932	3.77833	1.71824	2.54973	6.15705	5.49872	6.58215	6.99571	8.54936	6.48628	6.43767	6.04496	5.53881	6.99964	5.10452	4.93146	3.4516	1.30269	2.73821	5.74851	3.59968	6.48709	3.575	6.88096	4.64854	2.02092	4.67236	3.53743	8.05054	4.13448	4.91592	2.62726
MS4A2-mRNA	3.49929	4.11248	3.46023	2.66715	2.2448	4.17267	5.82867	2.29562	4.3077	5.57751	2.26805	4.93757	2.6484	3.55599	2.56451	3.64917	2.12387	1.74235	1.66286	-0.866727	1.2278	5.29907	4.56285	5.20364	3.94509	5.47897	6.00823	4.21527	4.90746	3.21688	3.88416	3.75088	2.47202	2.48637	-0.156746	0.465193	2.50058	2.97164	4.59401	1.25308	4.71103	2.99647	1.02092	3.50243	0.449962	2.48939	-1.32495	-1.01482	-1.37274
MS4A4A-mRNA	7.48636	7.98946	7.80008	6.1654	8.38775	8.4946	8.10232	7.75505	7.49752	7.21821	9.47192	8.62687	7.09134	7.2907	6.35892	5.9711	7.55013	8.11159	9.50416	5.6516	8.38839	7.98089	8.51096	7.09116	7.72269	7.8009	7.59319	7.08974	7.85232	7.35439	9.02712	8.61438	8.58577	6.27892	6.55061	6.71628	6.30794	8.62074	7.74085	5.31916	7.88096	8.37894	7.1105	7.96732	5.825	8.30409	7.75453	7.91592	7.31026
MS4A6A-mRNA	5.2155	5.80435	5.26759	4.80466	6.63711	6.31951	6.18311	5.05051	5.66525	5.78483	7.29358	7.00796	5.23336	6.07955	3.56451	2.64917	4.70883	5.20179	7.11132	4.11817	6.41197	5.73647	6.34307	6.05163	6.04462	6.40497	6.59319	5.21527	5.97785	4.5954	6.62113	5.79041	5.82958	3.87541	4.07207	4.53844	4.08555	5.72167	6.45908	3.34054	5.88096	6.14331	5.23815	5.64539	3.69789	5.69326	5.10131	5.7796	4.62726
MSH2-mRNA	8.37142	8.76959	8.2017	7.68062	7.82474	8.4946	7.80102	8.39365	8.20251	8.29799	8.76675	8.42299	8.75169	9.10481	6.9739	8.3216	9.39533	7.76472	8.66473	8.79624	8.14154	8.23374	8.07271	7.9261	7.90592	8.30679	7.78584	7.58451	7.85232	8.70874	8.32156	8.07281	8.0034	8.7451	7.72895	8.73666	7.50058	8.20918	7.99611	7.501	7.46592	8.49745	9.62343	7.77545	7.96171	8.04179	8.62487	9.58323	9.45302
MSH6-mRNA	8.2618	8.97809	9.13266	7.10011	7.11927	10.5377	7.64384	8.70076	8.29069	8.07227	7.78712	8.55815	9.06625	9.10481	7.00745	8.26388	8.82431	7.55827	8.50835	7.71824	7.33632	7.61497	7.59388	7.37356	7.34719	8.20143	7.67661	8.05658	7.71482	7.80185	8.42848	8.42016	7.02661	7.15474	7.16067	7.61494	9.41945	7.33876	7.74085	7.56141	8.71103	7.97375	8.03661	7.75667	7.80751	7.267	8.33504	8.44256	9.08259
MTOR-mRNA	7.64614	7.81291	8.17448	7.94514	7.92662	8.91221	7.86474	7.52444	7.10211	7.96357	8.31867	7.63801	7.45576	8.22488	7.57013	7.9711	7.70883	7.66519	7.68522	8.57276	8.28695	7.97149	8.09457	7.37356	7.59716	8.13432	8.8733	8.30274	8.09333	7.86074	7.85379	7.47578	8.02661	8.20127	8.09237	7.26393	7.56667	8.5783	8.44486	7.91485	7.56902	7.85089	8.46718	8.18893	8.39541	8.55548	8.65662	8.7885	8.77574
MX1-mRNA	7.16767	8.90389	6.0452	5.87661	7.35332	7.84105	8.12108	9.86737	6.47762	12.2055	8.09369	9.71367	7.69279	6.85977	4.84991	4.9711	6.48142	7.80125	8.60732	6.56512	10.4318	7.05395	10.8223	7.66307	7.59716	10.2708	8.3907	10.146	7.41842	8.90058	8.34359	7.83835	4.37891	10.638	8.92607	11.1179	11.03	11.4884	9.95156	9.65609	8.32574	7.48832	5.50635	8.40531	7.30171	11.3409	10.0315	9.65096	8.44744
MXI1-mRNA	7.40619	8.90789	9.13266	6.53505	6.0861	6.98003	6.91721	7.1158	6.23843	5.75035	7.71808	9.05027	7.6026	8.19624	7.51287	6.34961	6.73858	8.14039	7.41328	8.25308	5.81705	7.76395	6.26811	7.85899	6.78159	5.61647	7.22324	7.5372	9.33373	7.78977	7.88416	7.12012	9.07565	8.0497	7.05757	6.17485	7.08555	6.93007	6.89518	8.13572	8.59368	5.54666	6.75156	6.58989	6.10817	5.4235	6.6694	7.00755	7.65793
MYC-mRNA	10.9002	10.7574	11.9906	8.20476	9.084	12.2139	10.8355	10.8617	8.7753	8.61153	10.5686	11.2863	11.7803	11.6031	8.90658	5.23413	11.6775	7.79402	10.5822	9.065	7.23102	10.6985	10.008	11.4401	9.90922	10.6409	10.2315	8.78006	10.3066	10.0946	10.9028	10.7634	10.1655	8.6225	7.27161	8.78712	12.7726	9.60233	8.5482	7.27544	11.4525	8.67896	7.24974	8.04159	6.87623	10.0967	9.86364	11.4876	12.837
MYCT1-mRNA	4.7794	4.87147	4.78216	4.82096	5.90776	5.68725	5.95116	4.75505	5.76713	5.84054	4.10455	4.61564	3.81833	3.55599	5.29243	5.23413	4.70883	5.64924	4.63248	1.87024	5.46484	4.46899	4.79418	7.46667	6.22519	7.28632	5.84473	7.48829	6.83346	5.06488	5.46912	4.38831	5.11588	4.36083	4.50147	4.7506	4.96002	4.90453	6.61954	5.71251	5.296	5.52896	5.09131	4.67236	5.17788	5.09143	4.96045	4.53977	3.38215
MYD88-mRNA	9.34299	10.2065	10.3275	9.1566	9.98176	10.0164	9.55694	9.72607	9.42664	10.2754	9.64308	10.0503	8.91519	10.2477	9.23516	11.1961	10.3333	9.65125	9.2428	8.24875	9.39951	9.07824	10.2105	9.05163	9.50842	9.14572	8.91512	10.365	10.3202	8.93387	9.90653	9.62262	9.70324	9.0555	9.16349	9.78034	9.40145	9.04943	9.92364	8.3616	10.0861	9.55543	9.60325	10.0685	8.66185	11.2861	9.79593	9.52918	9.44105
NBN-mRNA	9.61675	9.93364	9.14674	8.91982	9.33579	9.4206	9.69357	9.89181	10.3105	10.7467	9.65914	10.1353	8.56726	9.16332	8.63865	9.80904	10.4093	8.89548	8.9171	8.3985	10.1979	9.42146	10.7449	9.53276	9.75612	9.67274	9.51829	9.45049	8.36689	10.2303	9.59382	10.1715	9.55417	10.3138	8.96219	9.7777	9.37095	9.58233	9.32581	8.60401	9.38346	9.8982	9.3288	9.57389	8.96369	10.2931	10.388	9.0479	9.95426
NCAM1-mRNA	2.69194	6.24493	4.0452	2.80466	4.2448	3.95028	5.67464	4.29562	3.3077	2.70304	6.52678	6.1392	6.95218	4.98226	4.69379	4.23413	3.12387	6.63313	4.60146	10.0741	4.62012	3.62099	3.20921	5.20364	5.04462	3.15704	5.3708	7.67471	3.90746	2.47992	6.38666	3.90289	4.86434	3.55348	6.68874	5.50228	6.50058	3.51221	7.09043	6.99454	8.10335	3.27658	5.14194	5.77545	7.77639	3.32589	5.61756	3.3775	5.24197
NCR1-mRNA	4.49929	4.73396	4.26759	1.66715	5.56672	6.17267	4.61236	3.88058	2.62962	3.44001	7.16113	5.31608	3.97033	5.91354	2.37186	4.64917	4.4458	3.15739	4.3633	0.54831	1.87988	3.62099	4.43161	4.20364	4.45966	5.47897	4.52281	5.21527	5.28597	4.80185	4.62113	3.38831	3.64195	1.09405	0.650609	1.33966	4.30794	3.09718	6.10858	2.83804	5.51839	3.35904	0.868917	3.50243	2.03492	5.267	3.19861	3.19463	2.53415
NDUFA4L2-mRNA	7.93987	7.23221	9.44323	6.42204	6.10278	7.40971	6.81951	6.61755	8.3356	7.04408	7.43223	8.72416	8.26311	8.78721	9.06236	8.60337	6.95676	8.77944	7.83278	10.5592	7.52242	6.20596	6.68314	8.88171	7.73764	8.46082	9.31462	10.2228	7.22939	7.35439	8.69151	6.80978	8.63693	6.20257	8.07207	7.05765	8.55587	8.1811	9.69655	7.84926	10.1949	6.98353	6.42009	6.99428	8.44714	8.14147	9.46946	8.17747	6.98482
NECTIN1-mRNA	7.15137	8.2824	8.80008	6.86092	7.97725	8.82475	8.34507	9.45549	8.29638	8.46326	9.27126	8.69246	7.74643	8.85749	7.27187	8.79892	8.48142	7.97757	7.9171	9.04915	8.08667	7.78557	7.43161	9.10088	8.12642	7.98993	8.80079	8.41167	8.673	7.37069	8.25339	8.33585	8.90248	7.86719	8.55836	8.0401	9.6554	8.65176	8.17036	9.87604	7.7985	8.93395	8.7011	9.05189	9.25248	9.26512	9.68488	9.68865	9.90803
NECTIN2-mRNA	9.20369	10.2433	10.8675	11.2903	10.5248	9.65994	10.1867	10.7965	10.4789	10.8994	8.95655	10.3091	9.63139	10.0062	11.6841	9.27853	9.09541	10.1489	9.7792	11.7441	10.7971	10.6157	10.5381	10.2393	10.9547	10.1228	10.5889	11.3133	10.1817	11.4097	10.2299	10.5539	10.2858	11.7227	10.8924	11.3416	10.9163	10.9829	10.809	11.0088	10.0774	11.8611	10.287	11.0999	10.6715	9.85071	9.8784	10.2248	11.052
NEIL1-mRNA	4.15137	5.96662	5.63016	6.81283	7.42802	6.17267	7.04846	5.4249	7.78343	6.84054	6.44938	7.00796	6.45576	6.14096	6.92206	8.04149	6.40927	7.63313	5.26772	1.94063	6.67074	8.78557	6.28722	6.88171	6.83817	6.06393	7.22324	8.27417	7.58553	6.89496	6.20609	6.25338	8.30491	7.38867	6.76509	7.31486	4.82251	6.7696	8.17036	6.66247	7.10335	7.83657	8.12001	6.00493	7.88875	7.01295	6.2971	5.88	4.83672
NF1-mRNA	8.2769	8.23858	8.76402	8.36203	7.33226	7.74036	8.41668	8.3509	7.98012	9.14819	8.01911	7.99068	7.15619	8.74334	6.93083	7.45653	7.35269	7.87164	7.72895	8.00672	9.0548	8.51824	8.87849	8.34114	8.63758	8.42383	8.98224	7.27417	8.10909	8.12377	7.75863	9.37862	8.46071	8.4058	7.87943	8.33453	9.33979	8.85873	7.63214	6.18381	8.81956	7.64032	7.09774	8.36041	8.53211	7.63332	8.37375	7.52046	7.26389
NFAM1-mRNA	6.2155	6.82143	5.46023	4.12658	6.5787	6.79158	6.56929	7.24981	6.16568	5.1537	7.54815	7.63801	7.04072	6.07955	4.99077	6.23413	6.67846	6.36684	5.96054	4.24875	5.80846	5.78019	6.34307	5.20364	5.89262	5.32696	7.46766	7.21527	6.90746	4.98242	7.46912	5.43894	6.4493	3.3035	4.1831	3.23778	6.74851	5.79761	7.68147	3.575	7.2346	6.10798	2.74339	6.30979	5.78981	6.06574	5.06737	5.36022	4.75655
NFATC2-mRNA	5.93987	6.76959	6.26759	6.85302	8.25975	6.17267	8.31606	6.67066	7.11505	6.85143	7.20216	7.28807	5.6484	7.35689	6.54179	3.64917	5.70883	6.44279	7.21232	7.1667	5.88397	7.00873	7.07271	8.55413	7.85198	8.06393	7.69273	6.43767	6.49242	6.18036	6.88416	5.93851	5.51642	4.02479	5.06242	5.65502	6.30794	6.94684	6.71739	4.89693	7.03296	6.46524	4.9374	6.76296	5.78981	7.72643	6.99246	6.47703	4.96711
NFIL3-mRNA	10.4165	9.37782	9.70341	7.31677	6.82976	9.54523	8.51074	9.44537	8.88134	8.28198	9.69071	8.81531	10.7854	9.6072	7.23693	7.69357	9.44128	8.02158	9.94363	8.41172	8.17199	7.67411	7.12675	10.1201	9.11501	9.54074	8.24527	8.15387	8.327	7.02424	8.65675	8.21758	6.17246	7.16283	7.96738	8.15635	8.9518	6.78834	8.39398	9.72068	10.7825	6.90336	8.02092	8.12204	7.78981	9.17289	9.12729	9.2176	9.66481
NFKB1-mRNA	9.00935	8.91586	8.52632	9.25737	9.31268	9.60849	9.37976	9.79546	9.15005	9.38111	9.41052	8.397	9.09961	8.69042	9.59793	8.69357	9.01261	8.63313	9.06089	8.40396	8.74237	8.8965	8.80084	9.59595	9.28239	9.09955	8.60176	10.2002	9.19286	8.68937	9.04066	9.08875	8.59096	7.85394	8.15727	9.00629	8.38323	8.64407	9.83378	9.26988	7.88096	9.27259	8.02879	9.48922	8.72376	9.46585	8.82733	9.02889	9.70475
NFKB2-mRNA	10.0429	9.43718	10.3057	8.30812	9.71376	12.145	9.31768	10.5636	9.05924	8.9357	9.90777	9.44853	9.63139	9.57558	7.86829	8.07544	10.6688	8.93875	9.31988	8.73937	7.78458	8.9879	8.81408	8.97974	8.78878	9.34686	9.46766	8.80024	9.20024	8.31281	9.54712	8.40114	8.0034	7.82197	7.08881	7.90675	9.4431	9.38258	8.76393	8.71864	9.38346	8.98515	7.32104	8.76296	8.30483	9.07005	8.19665	9.20737	10.8858
NFKBIA-mRNA	11.0307	12.1761	10.6842	10.8989	11.8029	11.6805	12.5842	12.8815	10.2706	11.5185	11.9771	12.8582	11.0418	10.8015	11.6055	10.7472	12.9077	11.8972	12.1096	9.96273	11.0093	11.1529	11.8611	12.2081	11.0204	10.4378	11.3981	10.5845	12.0107	10.3868	11.7749	11.6731	11.8951	12.4317	9.85203	11.4601	10.475	11.547	10.5315	11.216	12.1012	11.0303	9.1036	10.928	9.94382	11.3369	10.4703	11.0955	12.8844
NFKBIE-mRNA	6.18379	6.4995	6.16067	5.47451	6.8197	7.27221	6.29308	7.74683	6.47762	6.22241	6.87854	6.66003	6.26311	6.03173	5.23693	5.64917	6.25315	6.04003	6.59359	5.47312	5.5651	5.7585	5.73973	4.88171	5.99571	6.47897	6.52281	6.21527	5.58553	5.5954	6.20609	5.62535	5.17246	4.48637	5.48711	5.64178	5.30794	6.2671	5.78665	6.62811	6.17047	6.84732	4.94692	6.77545	5.3807	7.55855	5.59391	6.56261	7.1703
NGFR-mRNA	7.44683	6.47812	6.74564	5.47451	6.46719	7.19821	7.67464	5.65317	7.11505	6.48265	7.16805	6.93757	4.34884	4.80392	5.4714	5.64917	3.70883	5.47932	3.24782	3.04016	5.5651	5.98089	6.24874	9.04158	7.72269	9.00253	8.40055	6.71778	6.83346	5.47992	6.82276	5.2814	3.05699	2.95203	4.38241	5.93551	8.4431	5.55661	7.69354	5.55686	7.41147	3.35904	3.84874	4.2394	6.67878	5.25189	7.59689	3.65761	4.05353
NID2-mRNA	7.54992	8.57191	9.0452	7.89212	7.29646	9.20452	8.41059	7.88058	9.06258	7.39978	6.29358	7.00796	6.29226	7.95687	7.88192	5.9711	5.51619	7.43352	7.60928	5.50251	7.32733	7.59675	8.23405	9.75822	9.50405	9.29659	9.34554	8.02263	8.8047	7.41852	9.52802	8.65242	6.17246	5.52868	6.16067	6.55266	7.28194	6.779	7.68147	6.575	8.03296	9.41191	5.60588	9.76609	7.42151	7.87186	8.44819	7.83693	6.84158
NKG7-mRNA	8.42665	7.6312	7.60998	5.07315	8.31447	9.38213	9.23914	9.34819	6.75064	7.73866	6.88696	6.93757	5.10783	6.58942	3.73443	3.64917	7.61572	5.68095	9.28613	4.96616	6.36002	7.62099	8.75353	7.01099	6.99571	7.2445	7.3708	4.95224	7.10909	8.21688	9.08056	7.18087	5.60131	4.41598	4.2862	3.37208	6.78599	6.3577	6.43051	3.83804	6.7985	6.79644	3.53188	7.50992	4.97352	9.1928	7.59986	6.91887	6.82202
NLRC5-mRNA	7.10133	7.25753	7.8865	5.92265	8.78395	8.62271	8.06793	8.10297	7.33006	8.51211	6.93642	6.7031	5.50638	7.59491	6.0723	5.8191	8.82431	6.61682	8.11407	6.72074	6.88601	7.26869	8.31541	7.60963	7.32756	7.96439	8.07124	7.02263	6.22939	7.06488	8.20609	7.77078	6.40276	7.7234	5.49431	6.9026	6.85814	8.42809	7.21292	7.38236	7.17047	7.48832	4.03884	7.05702	6.19143	9.29121	8.90146	8.12729	6.5639
NLRP3-mRNA	6.01387	6.16692	6.26759	4.01765	5.41472	7.61325	6.86474	5.88058	5.06258	4.288	7.39143	6.61564	5.77768	6.1707	3.56451	4.64917	5.64743	4.47932	5.18642	2.35567	4.18863	4.7585	5.68314	6.12964	5.89262	5.61647	7.10777	3.63031	6.22939	5.06488	6.20609	4.90289	2.47202	1.9014	3.33511	3.08968	6.08555	4.21265	6.59401	1.83804	7.03296	4.61538	1.94692	4.91747	4.73536	5.02189	4.13448	3.62904	4.96711
NOD2-mRNA	5.59883	6.31893	6.8865	4.51515	5.33226	7.27221	6.01675	6.52444	4.83126	4.79615	7.29358	6.47362	5.50638	7.41397	3.65197	4.64917	8.88542	6.06428	7.5455	3.43095	4.30309	5.52146	6.03929	4.46667	4.59716	5.32696	5.00823	3.63031	7.28597	5.80185	6.2992	5.2814	4.17246	4.83552	3.05271	6.72572	5.74851	5.86976	6.59401	7.04749	5.71103	4.83297	5.49989	6.18425	3.25732	7.00396	6.05875	6.64696	5.90339
NOS2-mRNA	0.69194	2.997	3.46023	1.93019	4.1834	2.95028	1.84682	2.61755	2.89266	1.11808	5.34333	4.61564	4.23336	4.41397	2.88643	3.64917	1.12387	3.15739	0.0778939	0.718235	3.03515	-0.285896	0.0392888	3.88171	3.45966	3.15704	5.95576	4.95224	2.58553	1.89496	2.2992	0.580959	1.47202	1.41598	2.09118	1.33966	3.50058	1.09718	7.09043	2.71251	3.71103	2.64854	0.0209205	1.50243	1.44996	1.267	3.13448	1.89207	1.43462
NOTCH1-mRNA	9.95168	9.7181	10.2084	7.44851	8.56672	8.84913	7.7048	9.87682	8.92608	7.3698	9.48167	9.2006	9.24086	9.68914	7.11909	8.29303	8.08965	7.77944	10.1792	6.83602	6.73106	7.7141	7.66134	8.70189	8.23576	10.5875	9.16666	7.98786	8.07739	7.12377	9.99964	7.43894	6.70084	5.56978	6.993	6.81097	10.0968	7.04359	8.19604	7.04098	10.2267	8.19193	6.80752	7.73125	9.01792	8.79187	8.7572	8.57577	8.79343
NOTCH2-mRNA	11.2184	11.3993	10.4743	9.91223	9.60674	10.5893	10.2714	10.5948	10.5873	9.96545	10.606	10.9688	9.55529	10.3324	9.7269	10.5195	9.83812	9.50833	10.3964	8.07481	9.69511	10.1797	10.153	10.5856	9.97378	9.5833	10.4417	10.6692	10.795	10.2547	10.2879	10.6658	10.1585	9.78361	10.0736	8.92326	11.295	10.3971	10.3603	10.0644	10.5814	10.2321	9.80882	10.8452	10.8939	10.0533	9.99416	10.1836	9.97211
NRAS-mRNA	10.2465	11.2386	10.2547	8.33958	8.65983	9.01637	9.58559	9.76322	9.31051	10.1761	10.1331	10.971	9.05779	9.9014	8.31939	8.53181	9.61972	9.35952	9.36214	9.46643	9.21567	8.97149	10.2585	9.53992	8.64553	8.98993	9.39563	9.25967	10.1208	10.2415	9.95025	11.1432	10.1638	9.59589	8.01943	7.72258	9.18709	9.74223	9.62586	9.37461	10.6768	9.16496	8.94038	9.66398	9.76171	9.59866	9.89965	9.71777	9.28904
NT5E-mRNA	5.93987	9.04503	5.70816	5.76308	5.84966	6.00917	7.6898	6.67066	7.56508	6.8783	6.33106	7.88243	5.77768	6.40148	5.05636	5.45653	5.5833	6.47932	6.00863	2.40629	5.94792	6.17354	7.41433	8.2911	6.94509	7.64889	6.98224	5.63031	6.97785	6.28727	6.54712	6.41385	4.79395	4.61761	5.39015	5.59448	7.30794	6.83414	6.31021	3.83804	5.71103	6.30805	3.42691	8.19824	5.47233	7.59193	6.92298	6.14505	4.67166
OAS1-mRNA	7.62268	8.91586	7.91967	6.90365	7.97725	8.54523	8.6097	8.83478	8.63413	10.872	8.93237	9.59863	7.59091	7.32418	5.95682	5.64917	6.51619	9.28151	8.41552	6.12951	9.67606	7.47566	11.0547	7.52556	8.24626	9.75695	9.14924	10.2885	7.31345	8.02424	8.94305	9.33918	6.19994	11.4353	8.9796	12.071	8.41945	11.062	10.1508	9.82767	8.41147	8.1778	6.67627	9.21668	7.79869	10.6725	9.73777	9.56638	8.43784
OAS2-mRNA	8.10979	8.63604	7.46023	6.62135	9.47041	8.75764	8.94906	9.3509	9.40836	11.4664	8.94652	8.99068	7.75692	7.77516	5.42249	4.64917	6.82431	9.19357	9.11269	4.67759	10.6134	7.45557	11.2242	7.9261	8.83817	9.7495	9.29891	10.2742	7.85232	7.18036	9.02712	9.54096	5.93146	11.8746	9.66503	11.7649	9.50058	11.5604	10.166	10.0644	7.56902	8.75707	6.42009	9.32474	7.75374	11.392	10.026	10.3613	9.15572
OAS3-mRNA	9.10133	8.30685	7.96803	6.32822	7.61984	8.37655	8.11735	8.88808	7.56508	9.9946	9.14017	8.67092	8.57321	7.35689	6.04024	6.64917	7.10115	8.56253	7.99676	7.37486	9.16612	6.7141	10.008	6.88171	7.75244	8.46082	8.60176	9.79018	7.75546	7.47992	8.38666	8.92525	5.89829	10.7138	8.32707	10.465	8.66046	8.83414	9.35271	8.65182	7.92049	8.3515	5.57551	7.90615	7.29545	10.1172	8.94183	8.87468	8.31726
OASL-mRNA	8.69194	5.27002	5.85255	4.10011	5.15169	6.00917	5.73435	7.14111	5.35209	9.01411	7.28724	6.74492	5.97033	5.76545	3.56451	5.45653	5.4458	6.84389	6.61705	3.19217	7.89516	4.80157	8.24874	4.20364	4.94509	6.54936	6.69273	8.1849	4.75546	5.35439	6.82276	6.55824	3.47202	8.70045	5.94654	9.51685	7.43132	8.61288	7.86347	6.77664	6.51839	5.43704	3.42691	6.04675	4.65942	8.56468	7.42659	7.8291	7.46647
OLFML2B-mRNA	7.72536	8.72492	8.30572	7.44851	6.85951	7.74036	7.87804	7.67066	8.61148	6.37358	7.57443	6.90104	6.17196	7.42636	6.75433	5.64917	6.73858	6.26592	8.13589	5.97876	7.42466	7.48889	6.88478	8.66307	8.73764	7.96439	8.78584	6.87824	9.40571	6.44954	7.46912	8.38186	7.17246	4.48637	5.51568	5.49494	6.40748	5.59968	6.74085	5.61063	7.17047	8.21425	5.52554	9.1654	5.3807	6.98124	6.90867	7.58881	6.04512
OLR1-mRNA	5.01387	5.4995	7.34288	6.65811	4.90776	5.82475	6.87362	6.77135	7.17806	5.66651	7.63062	6.86357	2.6484	6.42636	6.29243	6.23413	5.76773	6.68095	6.55363	1.54831	7.69307	6.31402	6.76721	5.05163	5.04462	5.32696	6.75547	7.87824	5.39289	3.47992	7.15718	6.93851	4.99559	3.70876	6.83761	5.67465	4.30794	5.88725	6.99611	5.501	6.296	7.99324	6.24589	8.28379	5.55849	7.44026	7.28238	6.90702	5.70408
OTOA-mRNA	3.69194	2.41204	3.0452	2.98908	3.56672	2.95028	2.69482	2.29562	2.89266	1.60351	1.46069	4.2006	1.6484	1.87792	2.56451	3.64917	3.4458	2.47932	1.88525	0.355665	0.227799	2.29907	2.03929	1.88171	2.13773	4.15704	3.52281	4.95224	2.58553	2.89496	4.88416	2.58096	2.79395	1.67901	1.01318	0.202158	4.82251	2.51221	3.10858	1.83804	6.03296	1.77408	-0.716045	2.2394	2.77189	1.48939	1.26001	0.985181	2.0867
P2RY13-mRNA	5.2769	6.34277	5.9838	5.63063	7.54248	6.00917	7.18311	5.91033	5.86228	5.71501	7.6991	8.27385	6.40329	6.42636	4.65197	3.64917	5.87876	5.68095	5.43545	3.24875	4.24062	6.72533	7.41433	5.68906	7.02037	4.96439	6.62714	4.95224	6.90746	5.75294	6.75863	5.2814	5.60131	2.34198	4.89854	3.76287	5.30794	5.37019	6.83105	3.501	5.51839	5.61538	3.58164	6.06721	4.03492	6.53379	5.21421	5.44461	3.87519
P4HA1-mRNA	8.20764	8.61661	6.5477	7.45375	6.73665	6.27221	7.03269	7.29562	7.02194	8.96858	8.64308	8.09137	7.29226	8.30419	8.08021	8.93457	7.07807	8.52371	8.75032	8.18765	8.9128	7.84853	8.49872	7.58215	7.83817	8.30679	7.46766	7.87824	7.10909	6.41852	7.34359	7.89384	7.63189	10.1799	8.86909	9.23062	7.02415	7.61024	7.88468	9.80574	8.06859	7.6362	9.23912	8.13664	8.52945	9.11771	9.11695	9.18792	8.77065
P4HA2-mRNA	7.1182	7.24493	5.46023	5.56439	3.82976	4.82475	6.40754	6.12851	6.33006	6.0056	6.83573	7.54638	5.55529	5.87792	5.54179	5.9711	3.93122	6.56678	7.11681	6.56512	6.29389	5.92356	5.92193	6.7886	6.564	6.6806	6.41033	5.95224	5.04496	6.02424	5.46912	6.07281	4.17246	6.04824	6.28205	7.09212	5.58805	6.75062	6.21292	7.2643	5.71103	7.08998	7.04107	6.90615	6.90939	5.34025	6.06737	7.17253	6.99359
PALMD-mRNA	8.80046	8.26378	7.18816	6.77985	7.51158	9.05182	8.42274	8.32352	9.06592	7.33143	8.29041	7.42299	6.00595	6.9397	6.87739	7.29303	7.76773	6.36684	6.2578	2.67759	7.42607	7.07166	6.20921	9.46667	8.34719	8.97722	8.3708	8.35823	9.21489	7.06488	8.18184	6.80978	5.64195	5.14933	6.732	5.16563	6.45478	6.3451	8.51457	7.2587	7.35489	6.32866	8.70251	6.76296	7.5637	8.41675	8.19468	7.01032	6.58146
PARP12-mRNA	7.15137	7.08446	7.60998	6.41669	7.77877	7.4946	7.60704	8.32904	7.14059	8.85414	9.09187	7.78556	6.97033	7.96538	6.76418	6.23413	7.31369	7.45201	8.09748	7.88147	8.16948	8.12773	8.23896	7.16711	7.22519	7.91193	7.70867	7.43767	6.87094	7.26999	7.38666	7.65777	7.2922	8.28757	7.36877	9.38555	7.30794	8.66196	7.84193	7.84179	7.296	7.9606	8.03327	8.02076	7.19816	10.2231	8.62487	9.1362	8.82571
PARP4-mRNA	7.53743	8.8341	6.26759	7.37313	8.34983	8.30783	7.91291	8.63101	7.44725	7.61633	8.92421	8.96437	8.04928	7.24249	7.65197	8.79892	8.77492	7.38621	8.99078	5.83371	7.05344	7.57829	7.89104	7.7886	7.69232	7.61647	7.74004	6.80024	8.43102	8.62967	8.27648	7.81936	8.17938	7.32527	5.92007	6.88866	6.99244	7.18464	6.61954	7.07962	8.41147	8.04398	6.03438	8.36455	6.39248	8.85821	8.54849	8.20918	8.27472
PARP9-mRNA	7.35015	8.72037	7.24159	7.03173	7.79938	7.29606	8.64902	8.65317	7.51715	9.80107	8.34027	8.245	7.38987	7.40148	7.98236	7.23413	7.3718	8.52808	8.32819	8.09231	9.25492	8.35073	9.39464	7.9261	7.91909	8.36649	7.85909	8.6964	7.14012	8.05483	8.36529	8.66311	6.93146	9.57383	8.63034	10.4878	7.96002	9.77196	8.78665	9.43049	7.17047	8.21978	7.34825	8.59695	8.0122	9.99605	8.78227	9.1995	7.87756
PCK2-mRNA	7.43341	9.45095	9.99939	8.53752	8.54553	7.00917	8.03665	9.79347	8.85844	8.83781	7.28087	9.7603	7.21826	8.97385	9.50995	8.37709	5.21133	7.95181	9.45076	8.919	8.52897	8.50201	8.53514	6.9261	8.58068	7.11124	9.93897	8.71778	7.87094	8.91176	9.57532	8.60333	8.25993	8.70323	8.03431	8.35292	8.75797	9.36396	8.23786	9.5081	9.20289	9.0346	7.52077	7.66566	6.35685	8.57837	9.67082	8.47	8.53265
PC-mRNA	8.46673	9.40921	9.00713	7.71373	7.63711	10.2931	8.05628	9.06049	8.83517	7.86493	7.92012	9.78556	8.4363	8.23547	8.05235	7.04149	9.5375	7.43352	7.62093	6.7006	7.41338	7.19792	7.42299	8.60963	9.02037	9.89175	9.2343	9.15387	8.52805	9.39081	8.77493	7.21032	6.88141	6.18681	7.51214	8.69	9.8315	8.71434	8.73502	7.7084	8.7985	7.23896	7.9867	7.30979	8.58439	6.9535	8.2468	7.27058	7.43784
PDCD1LG2-mRNA	4.93987	5.05589	3.78216	4.12658	5.56672	5.88888	6.1396	6.17826	4.39516	5.23909	6.0606	3.61564	2.6484	4.46288	3.37186	3.64917	4.82431	4.40532	6.18642	1.4552	4.49726	5.92356	6.01657	6.58215	5.04462	5.742	4.00823	4.63031	5.49242	4.98242	6.20609	5.2814	4.64195	3.4516	3.67614	3.96769	4.67051	2.97164	4.37161	2.25308	5.296	6.36902	2.39943	6.2394	2.77189	7.09989	5.08444	5.80536	4.40862
PDCD1-mRNA	5.2155	3.58196	4.91967	1.93019	5.90776	5.53524	5.79168	4.68794	3.62962	4.88361	6.20216	5.2006	4.6484	4.25643	3.02394	4.9711	4.4458	3.32732	5.39982	1.79624	3.46484	4.46899	4.84664	4.20364	4.30766	3.742	6.66031	3.63031	3.90746	4.98242	4.88416	3.58096	4.05699	3.09405	2.23557	3.60815	4.50058	4.15607	6.27851	1.83804	4.296	3.71267	0.283955	3.91747	2.25732	6.32589	4.28976	4.07264	2.3277
PDGFA-mRNA	6.69194	6.58196	7.13266	6.84108	5.99968	6.45278	6.77282	5.65317	7.71709	5.42551	6.82701	6.93757	5.81833	6.71586	7.29922	7.29303	8.25315	8.15739	6.15471	6.3812	6.02407	6.25326	6.20921	8.12964	6.99571	7.47897	7.3708	7.7596	8.04496	6.06488	7.62113	6.93851	6.81187	4.67901	6.51214	6.05016	7.40748	6.02001	7.56801	6.73689	7.99644	6.81116	5.29891	6.56132	6.57925	6.2056	7.41988	6.17994	5.46015
PDGFB-mRNA	6.30665	7.3309	6.16067	7.48733	5.44119	5.82475	6.58018	5.1536	6.75064	6.18847	6.28087	6.97319	5.10783	6.29746	7.67825	6.34961	4.93122	7.64924	5.58569	5.82443	6.0129	5.86385	6.26811	6.12964	5.72269	6.742	6.78584	6.5372	7.94308	6.80185	7.20609	6.38831	7.96388	6.3035	5.993	6.35191	7.33347	6.15607	6.9364	6.21886	7.84032	7.29764	5.95166	6.88325	6.34478	6.4634	7.06737	6.15009	4.71473
PDGFRB-mRNA	8.86186	9.7979	9.48814	9.74877	9.02397	10.2722	10.2348	9.2843	10.3521	9.32753	8.41779	8.55815	8.31374	9.16886	10.2075	8.91596	7.3718	9.6086	9.16137	7.88927	9.3198	9.37944	9.94166	11.5111	10.7488	10.5451	10.4512	10.4377	11.0714	9.50598	10.5184	10.2445	8.87716	7.4516	8.44317	8.71865	9.64524	8.86976	10.4196	8.85113	10.6768	10.1821	7.69051	10.9419	9.47787	9.23758	10.4274	8.64874	8.11912
PDK1-mRNA	7.16767	7.98946	7.21512	6.68952	7.84966	6.72287	7.4849	7.63547	7.73396	7.46149	7.31867	7.59292	7.87722	9.20165	7.78851	8.55606	8.20069	8.41006	8.32107	8.04317	7.57146	7.61497	6.82065	5.88171	7.13773	7.47897	5.28834	7.80024	7.07739	6.87224	7.91391	6.62535	7.22691	7.26397	7.394	8.79536	6.71004	5.62074	7.91593	8.07325	9.42528	7.94066	8.82053	6.85998	7.70263	8.99151	8.49203	8.67343	8.92647
PDZK1IP1-mRNA	8.10133	8.59691	9.85255	3.20321	1.2448	7.88888	5.69482	9.85786	7.04916	5.136	7.7599	9.1855	8.97483	9.27195	-0.435494	4.64917	7.35269	3.15739	10.393	1.94063	1.50791	6.89401	4.43161	7.40527	5.89262	8.11124	7.4297	4.63031	6.10909	3.89496	7.88416	3.58096	5.22691	1.09405	5.77399	7.40966	7.08555	6.86094	6.89518	7.93607	7.95896	6.14331	6.71022	8.28379	9.37774	8.73596	8.56835	10.5574	9.74036
PECAM1-mRNA	7.92076	8.55669	8.07494	8.38414	10.503	8.46335	9.59233	8.13482	9.83322	9.06411	9.07908	8.1855	7.42976	8.07563	8.17922	9.00672	6.98185	8.37171	9.17856	6.20652	9.50625	8.67121	9.11343	11.308	9.72269	10.2069	9.70867	8.60759	9.37995	8.75294	9.43875	8.61438	8.03427	7.42496	8.87943	8.02361	6.85814	8.62856	9.17036	8.0113	7.61792	9.91788	8.15123	9.09738	8.14345	9.63113	9.49123	8.80056	6.88936
PF4-mRNA	4.2769	1.41204	3.46023	0.930188	1.98176	3.36532	1.84682	2.29562	3.11505	0.79615	5.39143	4.78556	4.23336	3.36335	0.564506	4.9711	2.70883	2.47932	2.07789	0.718235	0.00540669	1.7141	2.03929	1.88171	3.45966	3.15704	7.15507	4.21527	4.58553	1.89496	3.2992	2.58096	2.47202	0.094048	-0.571784	0.88023	4.30794	2.31957	5.78665	2.423	5.51839	2.51104	-0.301008	-0.0825322	1.44996	0.682036	-0.324952	0.570143	1.43462
PFKFB3-mRNA	8.29927	8.51532	8.14674	7.94328	7.06922	8.3426	8.23225	7.48544	7.8234	6.6479	7.37358	8.61564	6.42976	8.38572	7.3127	6.55606	6.21133	7.40532	7.18118	7.8837	7.0679	7.35073	8.51907	7.34114	8.89928	7.32696	8.55843	7.21527	8.06127	6.82569	8.02712	7.4636	6.11588	6.91103	7.53325	8.33144	7.58805	6.478	7.80902	7.7569	9.296	7.11985	7.2048	7.19359	7.04988	6.6009	7.0929	8.53497	8.97267
PFKM-mRNA	4.15137	6.11248	6.46023	5.98185	6.75787	6.65072	7.23914	6.36171	6.70001	7.5577	6.99985	7.34356	7.15619	7.28391	7.00745	8.00672	7.93122	7.61682	6.85925	3.77713	7.42747	6.79092	7.62425	7.58215	6.99571	6.54936	7.67661	7.63031	7.81435	7.41852	6.38666	6.25338	8.33621	6.53284	7.13787	6.63512	5.74851	7.90023	7.85274	8.50337	7.41147	6.502	7.64004	6.3769	5.71675	6.2212	6.15078	6.7434	7.09894
PGPEP1-mRNA	6.54992	7.88777	6.21512	6.5449	7.45425	6.65072	7.38288	6.72188	7.36298	6.47563	7.48306	8.72416	7.05779	6.35041	7.29243	5.9711	5.03076	7.24485	6.07789	8.17858	5.90022	7.78557	6.6975	7.7146	7.58068	6.40497	8.60176	8.1849	8.28597	7.0447	6.10655	6.53515	8.39684	5.52031	6.54716	6.97299	5.82251	7.75062	7.99611	7.05398	7.92049	6.2444	6.26505	6.76296	7.3866	6.00396	6.57591	4.27058	4.15083
PIAS4-mRNA	8.92556	8.97046	8.50463	8.9046	8.72861	8.59414	8.57474	8.58102	9.27348	8.56268	8.83138	8.98196	8.82831	8.29746	8.52161	9.23413	8.42765	8.70814	8.24782	9.76748	8.21079	8.6683	8.79083	8.01099	8.45966	7.96439	9.58026	9.84948	8.89842	8.67632	8.42848	9.2814	8.71043	7.96133	8.10652	8.26501	8.9844	9.12692	9.58431	9.09228	8.71103	8.28187	9.12526	8.90899	10.1426	8.23854	8.42659	8.6118	8.74101
PIK3CA-mRNA	6.44683	8.3309	6.66969	6.96361	7.26716	5.88888	7.44376	8.22636	6.64755	7.34304	8.1852	8.27385	7.18756	7.19985	6.67303	6.73663	5.93122	7.20179	8.7766	7.57898	7.56765	7.32881	7.87218	8.05163	7.62958	7.2445	5.78584	6.21527	7.49242	7.40275	6.46912	7.04039	7.2922	9.64431	7.1584	7.87741	5.50058	6.85206	7.35651	7.18971	7.10335	7.30285	7.47213	7.28379	7.31415	8.15979	8.50794	7.96103	8.41843
PIK3CD-mRNA	6.82122	7.02675	7.26759	5.61201	8.79938	9.79158	7.3641	7.93947	6.16568	6.79615	6.80054	6.2595	5.77768	6.29746	5.11909	4.9711	6.12387	5.91228	7.22764	4.537	6.16864	6.65662	6.80747	6.27403	6.49528	7.47897	7.24527	5.43767	7.0118	6.02424	7.69151	6.00722	4.99559	4.04824	5.19198	4.33966	7.76737	5.44295	6.51457	4.501	7.84032	6.16639	4.20679	6.42526	6.1504	7.62162	6.98339	7.32948	7.39545
PIK3CG-mRNA	5.15137	6.21939	4.26759	4.80466	8.03921	5.27221	7.02474	5.58102	5.47762	6.27188	8.06802	6.78556	5.6484	6.76545	3.88643	2.64917	5.03076	5.40532	6.49575	2.50251	5.73333	6.08914	7.07271	6.12964	6.04462	6.85748	6.95576	5.21527	5.49242	5.14288	5.99964	5.04039	4.93146	3.70876	4.23557	4.10905	4.08555	4.83414	6.61954	4.25308	2.71103	6.30805	3.86892	6.34373	3.44996	7.60388	6.27496	6.16011	3.75655
PIK3R1-mRNA	9.59883	8.60679	7.4826	7.19385	8.63425	7.98003	9.30789	8.12851	8.51227	7.75035	8.63062	8.17023	7.73586	7.19262	6.02394	8.3216	6.70883	7.61682	7.77486	6.86572	7.36442	8.16119	8.20921	10.2126	8.85883	8.742	8.17816	8.71778	8.98641	7.89496	7.85379	7.43894	6.89829	7.30106	7.86145	8.51141	7.92685	8.90238	8.23786	8.67093	8.32574	8.20592	10.3725	9.62137	10.7284	7.4235	8.51425	7.84472	7.27832
PIK3R2-mRNA	10.4945	10.1484	10.9299	9.57104	9.84719	11.0949	9.26973	9.84058	10.0012	8.99582	9.4394	10.2559	9.03642	9.84831	9.59655	11.8659	10.3789	9.33481	8.85925	10.1955	8.88192	9.66247	9.98034	9.27403	9.12642	8.40497	9.57156	11.0566	10.1892	9.7928	10.1634	9.27793	10.465	9.65724	8.79599	8.48571	10.6705	9.72045	10.8648	9.40536	12.444	9.5323	9.58812	10.1866	10.0084	8.37203	8.34924	9.19097	9.90048
PIK3R5-mRNA	6.41986	6.34277	6.10409	5.77149	8.03052	7.14668	7.83778	6.96804	6.92241	6.8783	8.72982	7.31608	6.55529	6.57836	5.69379	5.64917	6.73858	7.17976	7.77833	6.69552	7.39342	7.38653	7.57845	6.52556	6.59716	5.32696	7.91512	5.63031	6.94308	6.44954	7.20609	6.90289	7.24021	5.32287	6.13787	5.14702	5.67051	6.83414	6.80902	4.64539	6.51839	7.37894	5.29891	7.47206	5.03492	7.60981	7.53303	6.48104	5.82694
PKM-mRNA	13.0443	12.3553	11.9084	10.8067	10.8453	11.991	11.4663	11.8843	11.1555	10.8084	12.8171	12.0832	11.2886	11.872	11.3815	12.3251	11.8695	12.361	11.974	11.6527	10.9549	12.2413	11.5145	11.2193	11.0788	11.7078	11.3055	12.6303	12.547	11.5307	12.2106	12.0358	11.9299	12.1804	12.2685	11.3926	12.3609	11.583	12.2644	15.1786	12.3692	12.0754	12.0954	12.4376	11.5348	11.9042	11.0329	12.0681	12.5209
PLA1A-mRNA	3.2769	4.11248	3.46023	2.66715	6.15169	3.95028	5.22533	4.10297	3.47762	4.49659	6.31867	5.78556	5.04072	5.43864	3.73443	5.8191	4.29379	4.24485	4.39982	1.4552	5.23423	3.96203	4.68314	3.88171	3.72269	5.47897	4.20088	4.63031	4.39289	4.98242	5.46912	2.90289	3.27938	3.97669	3.16518	3.05016	4.08555	3.83414	5.99611	2.575	4.296	5.022	2.60588	4.61791	3.77189	5.02189	4.67505	3.07264	3.01958
PLA2G2A-mRNA	6.95873	10.1535	8.13266	4.78817	6.46719	13.2805	5.73435	8.93947	9.30205	5.5104	6.10455	4.2006	5.29226	6.06379	1.14947	4.9711	5.4458	4.85783	5.63248	0.133273	3.35118	5.10642	3.03929	5.34114	5.78159	10.3017	8.24527	4.63031	6.28597	5.41852	7.05408	4.90289	0.472024	-0.905952	0.650609	2.20216	3.08555	4.76014	6.1442	3.06043	3.71103	3.64854	1.28395	6.80011	5.67878	5.25189	2.37549	5.34273	1.21223
PLOD2-mRNA	9.96806	10.0933	7.95209	7.7461	5.30369	7.03774	7.54726	8.78346	7.27348	7.47563	8.48306	8.90104	8.14025	8.43864	7.35892	7.23413	6.61572	8.09403	8.58569	8.76566	7.53158	6.31402	7.12675	6.7886	6.78159	7.61647	6.3708	6.5372	7.73528	7.35439	7.75863	8.38186	6.35467	6.95823	6.26111	5.90814	7.43132	6.12692	6.07205	9.25448	8.59368	7.76276	8.11895	8.05189	8.21483	8.04398	8.57893	8.25898	8.26208
PMS2-mRNA	7.3213	6.34277	6.46023	7.46417	7.70423	6.82475	7.18311	7.19044	7.36298	7.91249	7.92012	6.86357	6.95218	7.37617	7.48337	7.8971	7.40927	7.23421	7.52084	6.89704	7.41197	7.94772	7.07271	7.68906	7.49528	7.36649	7.55843	6.71778	6.87094	7.43411	6.62113	7.34914	7.82958	7.61565	7.99427	7.89704	7.14444	7.6415	6.9364	7.5477	6.88096	6.98353	8.12211	7.23035	8.50795	6.86691	7.68348	7.8338	7.15474
PNOC-mRNA	2.69194	3.21939	4.91967	1.51515	5.30369	4.95028	3.22533	1.29562	4.11505	1.96608	5.21558	3.93757	2.6484	2.72592	1.56451	4.23413	2.70883	1.74235	2.39982	-0.129761	0.00540669	2.03603	2.36122	1.88171	3.13773	3.15704	6.52281	2.63031	3.90746	0.894955	3.88416	0.580959	0.472024	0.679011	-1.15675	1.05016	5.08555	2.09718	5.59401	-0.746925	4.296	2.18911	-0.716045	1.50243	3.77189	4.17389	2.67505	1.15511	2.3277
POLD1-mRNA	7.75803	7.02675	8.21512	5.89981	6.50532	7.53524	6.41971	7.32904	6.96591	6.82957	7.18861	7.31608	6.55529	7.93103	6.56451	7.73663	7.12387	5.58366	6.29706	7.71196	5.778	5.88403	6.6975	6.27403	6.26701	7.98993	8.57592	6.80024	7.07739	7.40275	7.69151	7.42645	6.58055	6.50768	5.82625	5.67465	9.1005	7.80223	6.6693	5.3616	8.75543	6.68097	5.05654	6.04675	6.29545	6.99492	6.86487	6.5436	7.79719
PPARGC1B-mRNA	7.4733	7.65044	7.96803	4.85302	6.06922	8.30783	6.22533	6.99606	6.68274	5.73866	7.54284	8.1548	7.07466	7.98645	5.05636	6.45653	7.31369	6.04003	7.05517	4.60359	5.44281	5.64484	5.76721	7.16711	6.45966	7.44244	6.84473	7.91571	7.04496	5.93935	7.50865	5.58096	5.47202	4.02479	5.98791	4.84601	7.97632	6.39486	7.52812	5.501	8.20289	5.944	6.31738	6.18425	6.83367	6.71546	6.66373	7.13239	7.20091
PPARG-mRNA	5.2769	5.16692	6.50463	5.48478	6.75787	6.00917	5.96784	5.85021	7.63861	6.0056	6.55872	6.31608	5.73586	7.15591	4.37186	6.8971	4.82431	6.04003	5.05517	2.87024	5.40913	6.05395	5.32469	8.18549	8.3374	7.51459	7.33016	4.95224	8.327	6.28727	7.20609	5.79041	4.17246	3.04824	5.3431	4.10905	4.67051	5.0668	6.85274	3.06043	6.51839	5.61538	7.67341	6.02599	2.61989	6.73188	6.92298	5.73337	3.15083
PRF1-mRNA	5.2769	4.80435	4.91967	3.29942	6.92662	6.61325	6.96784	6.10297	5.5931	5.52407	5.95254	6.2006	3.97033	4.72592	5.92206	4.9711	5.64743	4.91228	6.76439	2.5927	4.61027	5.52146	6.72579	5.58215	4.45966	4.96439	5.72444	5.95224	5.39289	5.84915	6.99964	4.82889	4.05699	2.79449	2.79745	2.58067	5.40748	4.31957	5.87411	3.89693	5.296	4.39857	2.34285	4.87166	1.44996	6.53379	5.22964	4.74007	4.53415
PRKAA2-mRNA	3.49929	5.62149	3.78216	5.63063	3.11927	2.36532	5.52489	2.61755	6.19034	6.53086	5.18861	6.00796	6.17196	5.28391	7.38468	8.53181	5.03076	5.51494	3.88525	5.49668	5.37464	6.82263	3.94618	5.46667	5.13773	3.15704	5.90132	8.08974	6.53973	6.62288	5.75863	3.90289	8.33	1.55348	7.22696	6.17025	4.96002	5.70204	8.31021	6.85299	5.51839	5.11985	4.28395	5.12692	4.03492	4.81132	4.69742	5.51656	4.89405
PRKACB-mRNA	8.25418	6.9356	6.31822	7.28774	8.42802	6.4946	8.40141	6.78747	7.72555	8.06294	8.44083	6.78556	5.97033	5.91354	6.92206	8.55606	6.3718	7.47932	7.30671	7.97038	7.58912	11.1974	7.76039	8.76435	7.45966	8.15704	6.41033	8.27417	7.34042	7.3379	8.02712	7.97328	10.162	5.98887	7.93204	5.81097	5.40748	6.54564	8.08127	8.70016	7.296	7.62374	8.24396	10.8452	7.81191	7.72643	7.20253	7.31834	6.07021
PRKCA-mRNA	9.07132	6.75189	7.93597	5.97458	7.79938	7.31951	6.60171	6.31799	7.06258	5.73866	9.03812	6.00796	8.39659	8.27709	6.35892	2.64917	7.99423	7.32732	6.22764	5.26941	6.49191	5.54699	5.73973	6.05163	6.34719	7.28632	5.28834	6.80024	5.75546	5.5954	5.46912	4.97328	5.33	4.78055	6.25264	5.60815	6.14444	5.37019	6.71739	5.74493	6.95896	6.33886	5.55074	6.50243	8.03116	6.65358	7.14672	6.2188	8.70408
PRKX-mRNA	4.49929	5.997	6.41443	3.80466	5.21442	5.82475	3.98433	2.61755	4.11505	1.60351	5.26805	6.66003	5.89633	6.09515	3.14947	4.64917	5.4458	4.68095	2.53733	1.35567	1.2278	3.96203	4.03929	5.05163	4.13773	4.742	5.72444	4.21527	4.39289	2.89496	5.99964	3.38831	1.47202	2.84894	2.23557	1.96769	5.67051	3.76014	4.69354	2.25308	6.17047	1.18911	1.60588	3.72482	3.53743	4.23663	4.78357	5.62904	5.98482
PRLR-mRNA	8.12657	7.76076	7.36713	9.23092	7.22208	6.98003	7.3641	7.87305	6.95155	7.85414	9.24041	7.47362	6.83822	8.33735	9.66779	8.48206	6.87876	9.11739	6.47021	4.35567	8.74687	9.02244	7.4905	7.7886	8.81721	5.15704	8.90132	8.21527	9.82871	8.55317	6.62113	9.49982	8.15852	8.27396	9.72704	9.84818	6.92685	9.74343	8.36408	12.6533	6.71103	8.34646	9.35229	8.91182	8.25409	6.92996	8.84873	6.7796	8.67711
PROM1-mRNA	6.4733	10.4468	9.75025	3.86879	6.54248	8.97265	7.16875	9.53641	3.47762	9.64556	8.90363	9.88243	9.73055	10.4325	1.88643	4.9711	9.88542	4.32732	10.0189	9.25437	9.47335	5.14037	4.73973	6.58215	3.72269	9.16827	5.3708	4.95224	7.07739	4.47992	8.5846	2.58096	6.51642	1.9014	3.51568	4.35596	9.96411	3.21265	5.99611	7.12959	7.41147	4.83297	7.19684	0.917468	5.53743	9.91386	9.86734	10.0756	10.5836
PRR5-mRNA	5.3358	6.58196	6.58952	6.80466	7.2448	7.61325	7.16152	7.12851	7.52686	6.84054	6.48306	7.47362	6.10783	6.51019	7.20113	6.73663	6.87876	6.89886	6.83278	7.92769	6.28772	6.37232	7.07271	7.90408	8.03255	6.61647	8.74777	7.15387	7.99492	7.10441	7.15718	6.73071	7.07194	5.70876	6.68874	7.07005	5.67051	7.24692	7.1265	6.51046	6.61792	6.39857	4.66478	6.9287	6.64963	6.68766	6.69186	7.13493	7.06189
PSMB10-mRNA	8.69194	8.58696	8.41443	7.82298	9.5607	9.88495	9.41668	9.52444	9.20856	9.1237	8.90156	8.86357	6.45576	8.0236	7.85913	8.77845	8.39066	7.94529	9.54957	6.95345	7.97311	8.7748	9.30373	7.85899	8.21455	8.75695	8.64382	8.5372	7.81435	8.05483	8.97162	8.04856	7.36684	8.21299	7.14246	7.59791	7.02415	8.63375	8.6132	7.8641	6.296	9.1035	7.26885	9.03641	7.01982	9.82095	8.68348	8.42916	7.47589
PSMB5-mRNA	10.08	10.7805	9.72702	9.19619	9.17947	10.9596	10.0699	11.4094	9.66084	10.0664	9.58739	11.8055	9.91049	10.1642	10.1181	9.80904	10.8821	10.0911	10.6267	10.1246	9.58252	9.44881	10.1916	9.69549	9.55136	9.48796	10.2288	10.2597	9.92983	10.0345	10.6958	10.0301	9.92735	9.79232	9.89106	9.24272	9.05517	10.3601	10.0346	10.8248	11.1581	9.65977	9.29518	9.87602	8.75602	10.5916	10.5291	10.2807	10.236
PSMB8-mRNA	9.64614	10.0026	9.34288	7.31101	9.59352	10.1034	10.0881	10.6499	9.49752	10.5713	9.14017	10.0544	7.50638	8.9397	8.10754	8.64917	9.68611	8.88871	10.1812	9.77563	9.21201	9.11285	10.388	8.99023	7.97062	9.46082	9.24527	9.93409	8.57422	9.72785	10.4025	8.83835	8.57006	10.5066	7.11004	8.80801	8.81347	10.7619	9.70552	9.65182	9.34039	10.111	6.50956	9.36455	7.65942	10.5169	9.13038	9.47	8.32249
PSMB9-mRNA	9.96574	9.45095	9.47146	6.41669	9.22969	10.6805	9.55969	9.99259	8.12788	9.846	9.12958	9.42942	6.67077	8.32748	6.14947	6.1086	9.2988	7.46117	9.12365	8.82327	7.93614	8.98323	10.1839	8.48162	7.62958	9.19046	8.4488	8.51296	7.25796	8.61605	9.66552	9.07681	7.27938	8.93797	6.43571	8.17944	8.22851	9.54839	8.58755	7.428	8.35489	8.80198	4.69899	9.01813	7.01982	10.5022	8.95117	8.93428	7.94694
PTCD2-mRNA	5.3358	4.9356	5.0452	4.80466	6.19899	5.06576	5.84682	4.68794	5.16568	5.25558	7.05315	5.42299	5.23336	6.45081	4.77396	5.23413	5.82431	6.22348	5.77833	4.49082	5.95572	6.01789	5.97003	4.88171	6.30766	5.96439	5.84473	5.21527	5.04496	5.53881	5.88416	5.16592	6.14445	6.38867	5.62461	6.96769	4.96002	6.03577	6.99611	4.86778	6.03296	5.69691	7.1357	5.67236	6.42724	5.92044	6.35453	5.73337	6.0023
PTEN-mRNA	7.08426	8.65044	5.16067	7.30812	8.19511	6.82475	8.06405	6.1536	8.45744	7.72984	8.18861	8.21555	7.23336	5.93103	7.42869	7.29303	7.83812	8.554	6.87231	7.61709	7.65646	7.65662	8.1161	8.88171	7.94509	7.32696	8.17816	7.43767	8.61896	8.46481	6.75863	7.2952	8.24681	8.04533	7.74563	6.23338	5.8929	8.64407	7.76393	7.51046	6.17047	7.87561	7.23815	7.28379	6.44996	7.48617	7.97654	6.24728	4.71473
PTGER4-mRNA	7.46012	6.78707	7.13266	6.09342	8.26716	8.14668	8.21139	7.76322	7.26189	6.96608	9.30931	7.28807	5.23336	7.03981	5.88643	6.45653	8.00651	6.40532	7.39078	8.27026	6.81705	7.14873	7.80747	8.40527	8.22519	7.5833	8.74004	7.43767	8.46818	6.67632	8.22993	6.2814	5.93146	4.02479	5.63116	5.0799	6.08555	5.76014	7.65702	5.74493	8.06859	7.20034	4.61786	7.59695	6.04988	7.82669	6.54541	6.39457	7.39214
PTGS2-mRNA	6.41986	8.78272	2.46023	3.43269	4.2448	4.68725	4.73435	6.36171	4.47762	4.55104	7.3855	7.23035	9.73321	5.87792	2.88643	2.64917	5.76773	3.74235	6.17593	3.1029	4.58032	5.52146	4.20921	5.88171	5.78159	5.96439	6.72444	6.08974	5.75546	4.89496	5.2992	3.38831	3.05699	1.41598	2.09118	4.07005	3.82251	1.09718	6.45908	1.83804	7.75543	2.64854	1.94692	3.50243	2.44996	3.07435	7.66089	2.62904	8.30674
PTPN11-mRNA	11.034	10.9904	10.5503	9.23016	9.85459	10.7251	10.0919	9.61529	9.99769	10.1498	10.5835	11.1625	9.74116	10.2106	9.46537	10.293	10.2583	10.0748	9.43764	10.3653	9.70179	9.55645	10.085	10.1578	9.82773	9.92522	10.3633	10.6856	9.96057	9.72785	9.99268	10.1162	9.57531	10.1133	8.69266	9.54734	11.4284	10.2604	10.3412	9.79804	10.6997	9.54336	9.44172	9.25062	9.43865	9.37203	9.45723	9.81807	10.9601
PTPRC-mRNA	6.90139	7.02675	6.8865	5.22787	9.98851	8.10679	8.00063	7.827	6.86228	7.82957	7.36156	6.2595	4.10783	5.99894	4.88643	5.45653	6.40927	6.30714	7.62093	4.3812	6.74012	7.19792	7.57845	6.73969	6.49528	8.46082	6.48628	5.43767	6.62993	6.50967	8.54712	6.80978	6.49439	4.64864	4.33511	4.32317	5.58805	6.12692	5.54154	3.95351	6.88096	7.20034	4.23815	7.03641	4.65942	8.22507	6.4824	6.75667	6.18185
PVRIG-mRNA	6.7794	7.07025	6.85255	7.20941	9.09655	7.57477	6.97611	7.03709	7.84685	7.56102	7.49961	6.52253	7.09134	7.03173	6.56451	6.8971	6.67846	6.15739	6.73611	5.43095	6.32433	7.48889	7.87218	7.12964	7.34719	6.32696	8.78584	7.95224	7.6079	6.98242	6.69151	6.53515	7.39089	6.48637	5.6698	7.02744	7.94353	8.05911	8.41601	6.24176	6.7985	6.97047	6.32104	6.65893	7.46677	7.99492	6.75186	6.53593	5.97599
PVR-mRNA	8.2844	7.2824	9.4086	6.51515	6.0861	7.91991	7.05628	7.95383	7.79151	6.72096	7.41489	7.80546	8.3349	8.9526	7.04024	5.9711	7.75323	6.82982	6.97876	9.30236	6.13125	7.2298	7.22911	6.8359	6.81016	8.15704	7.85909	6.95224	7.39289	6.56738	8.75863	7.59219	7.34239	7.43612	6.15614	5.97826	10.1765	7.7696	7.2296	6.79997	9.72226	7.102	5.1502	6.34373	6.10817	8.30042	8.26376	7.70114	7.88936
RAD50-mRNA	7.86186	7.97428	6.9838	7.68062	7.66546	7.24796	8.20085	7.46554	8.14059	8.33531	8.72982	7.99068	7.09134	7.70065	7.21556	7.73663	7.72378	7.71963	8.46376	7.59816	8.39844	8.83045	8.46974	8.34114	8.45061	8.56643	8.46766	7.58451	7.25796	8.9448	7.10655	7.74083	8.37289	8.60679	7.99681	8.75444	6.25547	8.41308	8.31803	8.00462	6.51839	8.98515	8.8411	8.61444	9.32494	8.58441	8.78227	8.49891	7.77447
RAD51C-mRNA	8.26937	7.62149	7.60998	6.31101	7.28919	6.40971	6.92577	6.88058	6.41622	6.95602	7.40321	8.05858	7.72522	6.55599	8.63597	7.64917	3.93122	7.21267	5.67781	6.72822	6.53158	6.52146	7.18904	8.22156	6.78159	7.28632	8.4488	6.63031	7.85232	7.10441	7.85379	7.74083	6.99559	6.87213	9.10476	6.02998	8.52295	8.22646	6.83105	7.57049	8.56902	6.42752	5.8789	5.96186	5.59971	5.73732	6.0326	6.33391	6.69873
RAD51-mRNA	6.1182	7.18022	6.10409	4.25212	4.86929	7.38769	5.07948	6.31799	5.62962	6.85685	6.85301	7.2006	5.9338	6.86888	4.26495	7.1086	8.88542	6.80125	6.48728	5.84293	6.18863	4.03603	5.71171	2.88171	4.72269	4.47897	6.90132	6.21527	5.28597	7.40275	6.20609	6.82889	7.42622	6.67525	5.84325	6.0994	7.05517	6.58903	6.1442	4.15997	6.03296	7.0346	6.77313	5.20287	3.44996	6.86691	7.09711	6.66466	6.29969
RASAL1-mRNA	4.93987	6.96662	5.16067	0.667153	2.46719	4.68725	3.84682	5.05051	4.11505	2.38111	7.72279	7.90104	5.6026	6.22842	2.37186	4.64917	6.85179	5.44279	4.96054	6.71573	1.50791	2.29907	3.03929	2.88171	2.72269	4.15704	6.9288	5.43767	1.58553	2.89496	4.88416	4.38831	3.05699	1.09405	4.01318	3.85751	2.50058	2.97164	6.21292	4.00796	5.51839	3.43704	2.02092	0.917468	3.35685	4.32589	4.94183	6.39881	6.47901
RASGRF1-mRNA	0.69194	5.54132	4.26759	5.10011	5.27454	4.36532	4.77282	4.10297	5.43698	6.52407	6.35551	6.56984	5.45576	5.74582	1.14947	7.40406	2.12387	6.01537	3.93587	2.87024	7.00916	4.52146	2.36122	4.20364	4.30766	7.06393	4.66031	7.21527	4.39289	0.894955	2.2992	2.16592	6.33	2.55348	7.62297	8.5919	5.30794	0.512213	7.52812	5.25308	3.71103	4.27658	6.49341	3.61791	6.16421	6.61867	5.89422	5.23311	5.61595
RB1-mRNA	7.75803	7.84666	6.70816	8.37589	8.42138	7.91991	8.66445	7.21448	8.67838	8.48789	8.65298	7.74492	5.69279	6.98226	7.54179	7.8191	7.5996	7.90558	7.41774	6.35567	8.55487	7.91868	8.90038	8.48162	8.3374	8.44244	8.45827	8.27417	7.85232	8.62288	7.34359	8.5176	7.55949	8.02034	7.45612	8.32214	5.67051	8.49805	7.88468	7.73286	6.88096	8.84732	8.83854	8.64198	8.09742	8.84443	8.22194	7.63264	6.15083
RBL2-mRNA	8.16767	8.73396	7.74564	9.72244	10.468	8.2233	9.84795	8.81918	9.58149	9.59867	8.81604	8.54638	7.51876	8.45081	9.9579	9.68259	8.40927	9.64924	9.2578	8.25567	9.20426	9.00182	10.0421	9.4363	9.13209	8.97722	9.51829	8.7596	9.87094	9.16642	8.56598	9.49385	8.71995	9.65199	8.4329	8.50137	6.92685	10.1352	8.99611	9.99201	8.1373	9.12722	9.81143	9.18425	9.23132	9.29583	9.80304	9.32726	8.80717
RELA-mRNA	9.3358	10.2016	9.07494	9.5214	9.59647	10.5941	9.88903	9.94308	9.38718	9.6322	9.45504	10.2667	9.28865	9.39834	10.2967	9.60337	10.8086	10.5805	9.25157	8.73752	9.379	9.2219	9.58811	9.66307	9.53434	8.81525	9.58026	9.64154	10.7827	9.65651	10.1001	9.5117	10.0794	9.49866	9.21067	9.76897	9.05517	9.78134	9.65084	9.30156	10.9542	9.39978	9.04218	9.63686	9.12062	9.26888	9.06844	9.2798	9.76169
RELB-mRNA	7.37844	7.61171	7.43751	5.93019	7.99522	8.19821	7.31931	9.16598	6.73396	7.10449	8.66281	7.52253	8.04928	7.47486	4.95682	4.9711	7.94405	6.78675	8.02334	7.52559	6.15176	7.16532	6.89727	6.9261	6.83817	8.15704	7.3708	6.63031	6.90746	6.35439	7.15718	6.60333	5.89829	4.80829	5.41311	7.00693	6.82251	7.10467	6.69354	7.56596	6.95896	7.84375	5.99361	7.45663	7.16421	8.30409	6.83995	8.46496	9.9903
RELN-mRNA	3.2769	3.41204	3.46023	3.77149	4.7473	4.17267	5.35778	3.61755	2.3077	4.44001	4.16113	2.61564	2.6484	0.555993	2.14947	3.64917	2.70883	3.32732	-0.922106	4.94063	1.81276	3.96203	5.68314	7.16711	4.59716	5.742	3.20088	6.21527	5.58553	4.80185	4.62113	3.58096	2.05699	3.61761	7.52273	0.88023	3.50058	1.51221	6.07205	1.83804	4.71103	2.35904	0.0209205	2.72482	4.77189	3.72643	4.1669	1.68562	0.212227
REN-mRNA	3.01387	1.41204	3.46023	0.345225	2.2448	1.36532	1.84682	1.29562	1.89266	1.96608	1.04565	3.2006	2.6484	-0.444007	1.56451	2.64917	2.70883	1.15739	0.662856	-0.45169	0.879876	-0.285896	2.03929	1.88171	2.72269	3.15704	2.78584	4.21527	2.58553	0.894955	4.62113	2.58096	1.47202	1.09405	1.84325	0.465193	3.50058	2.09718	3.37161	2.06043	3.71103	0.774075	0.868917	2.2394	0.449962	0.682036	0.675048	-0.0148195	0.949192
RICTOR-mRNA	7.46012	7.86325	7.21512	8.24004	8.7124	7.85717	8.41668	7.67066	7.87755	8.23494	8.73681	7.52253	6.95218	8.23195	8.24046	7.55606	8.69373	8.30714	8.08352	8.85665	8.36149	8.16119	7.93411	8.2911	8.23576	8.01502	8.02106	7.71778	8.39289	8.31281	7.50865	8.19567	8.47765	8.47126	7.75764	8.8154	7.65033	8.14521	7.94652	8.66247	8.06859	8.66889	8.99304	7.65893	7.61989	8.64926	8.33147	7.9596	8.22532
RIPK1-mRNA	7.75803	7.13996	7.34288	7.94141	8.18731	7.55514	8.12852	7.91033	8.76302	8.31382	7.84871	7.56984	7.86757	6.92232	7.39105	7.9711	7.25315	7.89886	7.40432	8.20026	7.707	7.97149	7.94016	8.67612	7.90592	8.97722	8.82293	8.5372	7.51627	7.93935	8.22993	7.58096	7.24021	8.06846	7.89038	7.48941	8.35857	8.26041	8.44486	6.72068	7.56902	8.47451	7.79175	7.55409	8.29231	8.44691	8.40297	7.63623	7.35858
RIPK2-mRNA	8.4733	7.89585	7.70816	6.34523	6.99075	8.14668	7.32579	8.71768	6.86228	8.18201	9.19878	7.44853	7.04072	7.56162	6.14947	7.50715	9.10686	6.68095	8.06374	5.2965	8.23982	6.6683	7.45714	7.30797	6.72269	6.742	6.59319	6.95224	6.83346	8.12377	7.97162	8.0808	6.30491	8.20649	7.30063	7.3979	8.21483	6.48949	6.61954	6.6018	8.20289	8.39368	8.12001	7.38507	6.29545	9.13015	8.70985	7.87392	9.79091
RIPK3-mRNA	3.49929	5.8383	4.0452	7.01765	5.76836	5.75764	6.18311	4.54355	6.41622	5.136	5.41489	5.7031	4.45576	4.31088	6.59793	3.64917	2.12387	5.47932	5.03209	5.43705	4.44281	6.81214	5.28722	5.88171	6.04462	6.32696	5.00823	5.43767	5.39289	6.96104	5.2992	4.38831	3.64195	2.48637	2.88765	5.9026	4.67051	3.97164	4.37161	5.48189	5.296	6.70481	4.71022	5.47206	4.03492	5.61277	4.62924	4.36022	3.15083
RNLS-mRNA	7.08426	5.62149	3.78216	6.22787	5.72592	5.61325	5.27978	4.54355	7.00814	5.36601	7.65052	5.93757	6.00595	4.19985	5.81243	5.64917	4.12387	3.96475	3.77833	5.97038	5.45387	6.74753	5.49872	6.8359	4.72269	6.2445	7.22324	5.95224	5.39289	4.5954	5.62113	5.33585	5.33	5.69396	5.71977	2.96769	4.96002	6.40703	6.34124	6.40282	5.51839	5.9573	5.09131	5.12692	3.25732	5.32589	5.10131	3.27058	1.43462
ROBO4-mRNA	5.49929	6.13996	5.78216	5.90747	6.2448	6.12021	6.51358	6.12851	6.71709	6.58405	5.61044	6.07507	4.55529	4.87792	6.48337	4.9711	3.93122	6.15739	6.15471	3.40629	6.25649	5.7141	5.87218	8.46667	7.34719	7.47897	6.90132	7.08974	6.90746	6.14288	6.46912	6.00722	5.71995	4.26397	5.37464	5.56673	4.50058	5.59968	7.16169	6.45275	6.17047	7.16639	5.7269	6.08739	5.90939	5.80098	7.21421	4.95096	4.43462
ROCK1-mRNA	7.90139	8.47812	6.63016	7.5884	7.5607	7.40971	8.31931	7.62654	8.29069	8.06761	7.97639	8.55815	7.07466	7.15591	6.82189	8.00672	6.4458	7.46117	7.43104	7.66984	7.09816	7.59675	8.15823	8.22156	7.64553	7.51459	7.24527	7.27417	7.81435	8.10441	7.5846	7.66842	7.43781	6.42048	6.98281	7.36203	6.35857	7.14157	7.75244	7.34583	8.1373	7.57282	7.13153	8.3769	7.78088	8.09355	8.15886	7.73001	7.94015
ROR2-mRNA	10.1432	7.71582	7.58952	7.57404	4.36027	8.8967	8.52771	8.95383	8.89266	6.35839	9.70386	6.78556	7.46858	7.48081	4.81243	5.23413	6.82431	6.85783	7.52911	7.93955	5.38623	7.59062	7.87849	9.58215	9.22519	8.46082	8.59319	5.43767	8.88015	6.14288	7.69151	8.60333	4.17246	7.37714	4.16518	8.68436	7.33347	5.79761	6.85274	7.90771	6.17047	7.57713	1.15842	8.87166	5.84228	7.4634	7.2449	7.5739	7.36536
RORC-mRNA	4.49929	7.89585	4.63016	6.50004	5.11927	6.68725	6.27978	4.54355	4.89266	4.11808	5.52678	7.91942	4.89633	5.57836	6.72438	5.23413	7.14624	7.06428	1.39982	0.718235	4.48653	7.73091	5.39684	5.68906	6.66129	5.742	4.20088	5.80024	6.94308	5.75294	4.62113	5.10452	7.05699	5.8556	6.49789	6.94363	8.59862	4.86976	5.69354	6.48189	4.71103	5.63206	7.35004	5.12692	6.25732	6.2056	6.20643	3.79254	2.79719
RPL23-mRNA	13.2037	14.7031	13.7603	12.521	14.3431	13.0937	13.4575	14.0074	12.6467	16.2176	12.9636	14.476	14.3371	13.3313	13.8536	15.4632	13.7159	12.8984	13.8022	12.3739	15.846	13.6149	13.4439	13.8919	13.57	13.5838	13.8546	15.0931	14.2959	13.7527	13.5202	13.2928	14.8215	13.093	12.4354	13.3335	13.2832	13.7499	14.7123	11.4986	14.1114	12.7141	15.6038	13.7649	13.0524	12.2379	12.3782	13.1666	13.672
RPL7A-mRNA	12.8328	14.2882	13.4082	12.8938	13.8441	12.6759	13.5151	13.6414	13.2416	13.6557	13.017	14.801	13.8164	13.3975	12.5701	14.7048	13.8546	12.6158	14.2083	12.0573	12.9603	13.5434	13.664	13.9155	13.482	13.3119	13.0573	13.2742	13.4613	13.5467	14.0263	12.8389	14.4375	13.1236	13.2117	13.2304	12.0676	12.649	13.1714	11.5924	14.4283	13.2242	13.1557	13.6303	12.4596	12.7582	12.3936	13.2374	13.4374
RPS6KB1-mRNA	7.80046	7.1934	7.0452	8.08163	8.42471	6.88888	8.64124	6.88058	8.57448	8.00072	9.32333	7.74492	7.72522	7.9397	9.05836	8.73663	7.23239	8.7573	6.82609	7.21542	8.2462	7.90886	8.63175	7.7886	8.14896	6.47897	7.98224	7.91571	8.40571	8.85496	7.15718	8.23917	9.18627	8.12747	7.23127	8.11025	7.84043	7.54012	9.16169	7.98439	7.88096	8.42273	7.36433	9.30333	8.79426	7.68204	7.11799	7.06467	6.74101
RPTOR-mRNA	8.61675	7.16692	7.0452	7.93019	8.25602	8.30783	8.21139	7.34001	8.36839	8.94208	8.10455	7.54638	8.07466	7.16332	8.68345	8.69357	8.59148	8.40057	7.08352	7.76627	8.47708	7.74753	8.38358	8.18549	7.64553	9.09955	9.2065	7.21527	8.53973	8.26128	7.82276	8.89384	8.46071	7.5879	6.70434	6.95972	8.91844	8.30338	7.74085	8.18085	8.51839	6.86859	6.55386	7.40128	8.02361	7.3894	7.90387	6.8149	7.48213
RRM2-mRNA	10.3889	8.85498	10.5344	8.33958	8.80958	11.1483	7.9925	10.3684	10.411	9.34593	9.30461	8.67092	9.96355	10.2026	9.68085	10.1649	10.6494	9.31978	9.76089	10.6653	9.5988	5.46899	7.78076	7.81245	8.08025	9.52336	9.88738	9.25967	8.85232	10.4263	10.3271	9.80737	8.69119	9.16081	8.84537	9.22397	11.4736	9.48232	9.08586	8.28374	10.8506	10.0502	11.4003	9.31193	9.00263	10.9057	11.4387	9.67692	9.44665
RSAD2-mRNA	8.5623	8.22582	7.74564	6.34523	6.59057	8.65994	7.8103	9.29843	6.83126	11.0019	8.44653	7.84446	7.41658	7.68528	4.08807	2.64917	6.67846	7.82273	7.71089	6.00364	9.2177	6.52146	10.1121	7.46667	8.38566	8.98993	8.77073	9.35823	7.36689	6.25251	8.25339	8.85242	4.79395	9.3473	7.79162	12.0434	9.40748	9.65048	9.38656	8.12035	7.7985	7.20592	4.51917	9.18191	7.66428	10.7774	9.52523	9.23251	8.30674
RUNX3-mRNA	6.01387	7.92774	8.11845	3.73754	8.61112	6.88888	7.12481	7.5624	6.49752	6.24736	6.63062	6.78556	4.55529	8.14096	3.14947	4.23413	10.2087	5.44279	6.4616	6.16302	5.51848	6.01789	6.99349	6.34114	4.45966	7.11124	6.15507	5.21527	5.90746	6.10441	7.69151	5.04039	5.17246	3.34198	4.47261	2.83443	5.58805	4.68214	6.34124	3.83804	6.71103	6.3184	2.65319	6.12692	1.44996	7.69606	5.73033	8.0241	6.99795
S100A12-mRNA	3.49929	3.21939	1.46023	-0.654775	2.98176	3.95028	2.98433	4.20251	3.11505	2.11808	6.87854	6.2595	6.29226	6.07955	1.56451	4.9711	5.51619	4.15739	5.28735	3.00774	4.03515	-0.285896	2.03929	3.46667	2.13773	2.15704	6.55843	5.21527	1.58553	2.89496	2.2992	3.16592	5.22691	3.26397	2.97254	3.55266	5.08555	1.51221	6.37161	0.838038	4.71103	3.83297	0.283955	1.91747	1.44996	1.68204	0.260011	2.89207	2.3277
S100A8-mRNA	8.14315	8.26378	9.58952	3.73754	4.61403	8.02353	6.31931	9.50751	5.92241	6.48265	6.96849	7.397	8.4876	9.35041	4.26495	6.34961	8.30378	7.86475	8.91867	5.26941	6.9163	3.29907	3.94618	5.7886	4.59716	5.61647	5.95576	5.80024	4.1705	4.35439	6.94305	5.43894	6.70084	5.18151	5.74412	6.05516	6.96002	3.83414	6.54154	4.575	5.296	6.52896	5.07403	7.64539	4.09382	11.567	9.92298	7.90106	6.95818
S100A9-mRNA	10.0864	9.45095	9.41443	4.25212	6.71512	9.50487	8.53612	10.6933	6.14059	8.73132	8.5666	8.67092	9.6084	9.18353	4.5187	5.9711	8.7963	8.96796	10.6083	6.49668	8.81812	4.84339	5.36122	6.46667	6.22519	7.61647	4.90132	7.27417	4.75546	5.64984	7.69151	6.53515	6.94776	6.16014	6.90125	7.09212	7.80437	5.29357	6.74085	7.06043	6.17047	8.04398	6.56008	8.32261	7.14345	12.5618	11.5922	9.85477	8.88936
SAMD9-mRNA	6.7794	7.72492	5.9838	5.5449	7.85459	6.2233	7.70977	7.67932	7.28498	9.16684	8.25185	8.245	6.57914	6.96538	5.77396	5.64917	5.5833	7.06428	7.55767	6.6278	7.73219	6.88403	8.98766	6.96917	6.564	7.91193	7.70867	8.87824	6.94308	7.66314	6.88416	7.48785	5.11588	8.13844	6.97254	9.97826	7.28194	9.50515	8.86347	7.18971	7.41147	7.2444	5.53188	7.79398	6.55849	9.34203	8.3598	7.75336	6.46015
SAMSN1-mRNA	6.44683	6.16692	6.16067	5.08669	7.5787	7.14668	7.04846	6.65317	6.33006	6.94081	7.84871	6.2595	5.40329	5.82278	4.77396	5.45653	6.48142	5.61682	8.54142	5.12574	7.41762	6.65662	6.62425	6.58215	6.04462	7.77175	6.15507	5.63031	5.39289	5.53881	6.75863	6.80978	5.60131	4.83552	6.02813	5.95169	4.82251	5.779	6.17897	4.77664	6.296	7.2444	5.12526	6.93984	5.35685	7.84443	7.47595	6.82438	6.64963
SBNO2-mRNA	8.09282	9.35748	8.16067	8.5656	7.9125	8.24796	7.85581	8.7427	8.13424	7.74159	8.35854	9.1392	8.6026	8.59217	7.75433	8.29303	6.64743	7.60034	8.33764	8.40084	7.2985	8.57519	8.37468	8.32465	7.95791	8.03968	8.51376	8.27417	8.18545	7.90618	7.79105	8.04039	8.92735	7.2438	8.19309	7.91228	7.60911	8.07063	8.35651	7.96043	8.1373	8.76276	8.35004	7.68565	8.35685	8.51017	7.81204	8.61999	8.93788
SELE-mRNA	4.39238	4.31893	2.46023	3.43269	3.82976	5.61325	4.38288	7.14111	5.66525	5.17119	7.40321	6.2006	6.62568	5.91354	2.56451	4.23413	4.29379	3.32732	6.07789	1.13327	3.59037	4.23767	3.03929	6.8359	6.42313	7.28632	6.28834	5.21527	5.58553	4.80185	5.10655	3.75088	3.64195	1.67901	1.16518	2.20216	4.30794	2.97164	6.10858	2.25308	5.296	2.99647	1.02092	3.91747	3.03492	4.74813	4.10131	5.58509	10.0836
SELL-mRNA	5.01387	5.76959	5.46023	3.59315	10.1517	7.19821	6.55832	5.50507	6.86228	8.18847	7.28724	6.07507	6.23336	6.7359	3.14947	5.45653	5.12387	5.24485	6.72895	2.54831	7.73106	6.1235	7.32469	6.34114	7.18213	7.28632	7.15507	6.43767	5.97785	6.64984	7.94305	6.00722	5.96388	4.67901	4.44317	8.10061	4.30794	5.18464	6.61954	5.79223	6.03296	5.23351	3.84874	5.61791	2.90939	8.47157	7.04137	6.32948	5.29969
SELP-mRNA	2.69194	4.4995	4.46023	3.86879	5.6822	4.36532	5.50217	4.61755	5.92241	4.88361	1.46069	4.2006	2.23336	1.55599	2.14947	3.64917	3.12387	2.47932	3.93587	0.133273	3.74237	4.92356	3.84664	7.46667	5.53005	6.96439	4.66031	3.63031	5.673	4.06488	5.75863	4.2814	1.47202	2.09405	1.75014	1.68759	2.50058	2.68214	4.10858	2.06043	4.296	1.18911	0.868917	2.50243	3.1504	4.38248	0.996976	3.44461	1.62726
SERPINA1-mRNA	7.2769	7.05589	6.46023	5.82904	5.94524	6.98003	7.26636	8.50507	5.51715	6.11808	8.6871	6.42299	5.40329	6.32418	7.73443	6.1086	6.5833	6.01537	8.54142	11.3236	6.59037	6.65662	7.40561	6.58215	6.66129	6.47897	6.15507	7.08974	5.39289	7.84915	7.69151	6.25338	8.20673	7.5245	6.50147	8.26393	4.82251	8.22989	6.48709	11.4825	6.41147	8.20592	4.94692	7.81833	5.44996	8.00847	6.89905	7.2164	6.95369
SERPINB5-mRNA	5.08426	11.5738	11.1397	3.59315	3.98176	7.6691	6.62293	8.6965	5.3077	3.55104	4.04565	11.2523	7.98825	10.9701	4.37186	7.45653	9.46372	6.17976	7.4745	1.00774	0.00540669	4.84339	5.76721	7.49642	5.53005	9.54074	5.3708	6.33075	6.90746	5.06488	10.6301	4.82889	3.93146	1.55348	1.54369	3.98875	8.34607	4.76014	4.78665	6.2865	9.91071	7.53341	1.15842	5.30979	3.03492	7.77743	7.3189	9.32614	8.80344
SERPINH1-mRNA	8.41304	9.29773	7.74564	8.93113	7.94524	8.44213	9.64384	9.19346	9.26189	9.58568	8.30304	8.5345	9.0321	8.2907	8.50702	8.26388	8.96936	9.09403	10.1916	6.71824	9.47505	8.01789	9.7064	10.1249	10.2358	9.48796	10.5781	8.5372	9.86166	8.47992	9.16956	9.29176	8.54349	8.18945	8.96414	9.38505	6.82251	10.4123	9.25833	9.08597	9.76632	10.0432	8.67054	10.6454	7.80751	10.2236	10.3755	10.6461	9.75655
SFRP1-mRNA	9.22332	10.7696	9.52632	6.40592	6.0861	9.77046	9.80218	10.0013	7.66525	7.39234	10.1706	10.3537	11.3057	9.01952	2.73443	2.64917	10.266	5.11159	9.37022	0.133273	1.66837	8.06725	8.2192	11.3816	9.52575	9.50577	8.11974	4.21527	9.65162	8.20784	10.7911	6.25338	3.27938	0.679011	4.39784	2.88023	10.6401	4.2671	5.83105	2.06043	11.4693	4.77408	0.868917	4.1654	3.44996	8.68906	9.78096	9.33943	9.87697
SFRP4-mRNA	8.39238	10.1636	10.3641	9.50762	8.40803	9.99831	11.9673	9.13797	11.3677	8.78909	6.48306	7.54638	5.77768	8.46888	7.19386	6.64917	4.93122	5.88531	5.94826	1.71824	8.05435	9.07166	8.93107	11.9082	10.9801	10.9052	10.1108	8.95224	9.78521	8.43411	6.99964	8.21758	4.64195	4.4516	6.03308	4.71312	5.58805	8.27376	8.34124	3.501	5.71103	8.46988	2.22255	10.7054	8.80531	9.23663	8.53147	7.81332	6.19712
SFXN1-mRNA	7.99572	7.1934	8.28041	6.94141	7.5787	6.88888	7.47326	7.59024	7.38451	7.86493	8.23218	7.56984	8.29945	8.45384	7.55886	7.04149	7.48142	7.92558	8.71452	9.59782	8.07418	9.27061	7.16857	7.30797	7.59716	8.08778	7.78584	8.08974	7.04496	7.63642	7.85379	7.82889	8.34239	8.7352	7.83194	8.53128	6.71004	7.52344	8.17036	8.41295	8.56902	8.40343	8.41753	7.72482	8.37774	8.19971	8.09711	8.26479	8.17223
SGK1-mRNA	10.1203	10.7903	10.0225	8.21713	8.71783	10.8532	10.6223	9.36171	9.37379	8.56929	9.18691	10.8588	11.1837	9.61263	9.02394	9.24908	11.7767	9.58575	8.64395	6.72573	9.0157	8.60892	9.08641	10.9876	9.9926	9.72689	9.50466	10.0897	10.0285	8.67632	10.6435	9.89837	8.79395	6.86554	8.04047	8.60218	9.3771	7.98389	9.98878	7.5292	12.3257	8.3414	7.75563	9.74084	8.46119	8.29306	9.15786	8.30259	8.70941
SH2D1A-mRNA	5.7794	4.9356	5.5477	2.98908	8.17159	6.95028	7.20437	6.34001	5.16568	6.43277	5.61044	5.78556	5.10783	5.33735	2.56451	2.64917	4.12387	3.61682	5.97271	1.94063	4.48653	6.17354	6.71171	5.46667	5.38566	7.28632	5.4488	4.63031	4.39289	5.70231	6.82276	4.97328	4.47202	2.34198	1.42822	0.465193	4.50058	4.46641	5.43051	1.25308	4.296	4.80382	0.868917	5.61791	2.44996	7.23663	5.10131	5.12473	4.0867
SHC2-mRNA	5.86186	6.08446	7.68905	9.11589	7.19122	5.45278	6.62293	6.22636	8.54132	5.77343	5.58997	6.00796	4.73586	7.33735	8.39423	7.40406	3.4458	7.56678	4.72175	8.94759	5.9163	8.1529	5.654	8.8359	8.40452	7.64889	6.75547	7.95224	8.0118	7.32122	6.10655	6.33585	6.64195	4.92694	7.51568	7.92189	6.25547	7.08207	7.40136	7.65395	6.51839	8.12575	7.50151	7.1654	10.6649	6.18188	6.91822	4.39457	3.75655
SIGLEC1-mRNA	7.93034	7.79574	8.2017	5.77985	8.67385	8.46335	8.02075	8.29562	7.47762	8.15809	8.51326	7.76539	5.45576	7.01542	5.26495	4.64917	6.98185	8.29694	8.07789	3.73814	8.43586	6.99951	8.64662	6.52556	7.30766	7.8009	8.46766	7.5372	8.18545	6.06488	8.40772	8.26746	6.49439	6.01291	6.39015	6.62842	7.11529	8.50939	7.70552	5.575	8.03296	7.98677	5.51917	8.13664	6.20485	8.40314	8.25436	7.32726	6.66618
SIGLEC5-mRNA	4.93987	4.31893	4.78216	2.15258	4.65983	5.17267	3.84682	3.46554	3.3077	3.25558	6.87008	5.2006	5.34884	6.56722	2.37186	4.64917	4.93122	3.47932	4.63248	1.71824	2.50791	2.7141	4.56285	2.88171	3.45966	4.15704	5.28834	5.21527	3.1705	3.21688	2.2992	4.2814	3.27938	2.09405	3.36682	1.96769	4.30794	3.59968	6.56801	2.25308	3.71103	3.096	0.283955	3.72482	1.03492	3.38248	1.4824	2.57014	3.0867
SIGLEC8-mRNA	2.2769	1.41204	1.46023	3.10011	3.11927	3.95028	3.43178	2.29562	2.62962	3.11808	5.26805	4.93757	3.45576	4.19985	3.56451	4.64917	4.12387	4.24485	2.88525	0.54831	3.76029	3.17354	4.03929	2.88171	2.13773	3.15704	5.78584	2.63031	2.58553	2.47992	2.2992	3.16592	4.71995	2.41598	4.20081	3.46519	1.50058	4.2671	5.17897	2.423	5.51839	2.99647	3.53188	3.82436	1.44996	3.68204	4.94183	2.50874	0.212227
SIRPA-mRNA	6.75803	6.24493	4.78216	6.17177	6.72592	6.88888	7.81951	7.73856	6.43698	6.92543	9.44511	6.82509	7.81833	6.04785	6.08807	4.64917	7.69373	7.74235	8.66661	4.67759	7.15854	6.79092	7.17884	7.90408	6.97062	7.2445	6.98224	5.80024	7.51627	6.14288	7.65675	6.99035	6.64195	4.5859	7.35501	5.98352	3.08555	6.37019	6.6693	6.51046	7.46592	7.944	5.92781	8.02076	6.49436	7.87433	7.44654	8.43845	8.95706
SIRPB2-mRNA	5.49929	5.11248	4.91967	4.32251	5.2448	5.36532	5.30625	5.58102	5.06258	4.86224	7.02293	5.2006	4.55529	5.31088	4.20836	2.64917	4.93122	4.32732	6.56171	1.79624	5.44835	4.88403	5.32469	4.20364	4.83817	5.32696	5.66031	5.43767	3.58553	4.5954	5.88416	4.66842	5.05699	2.67901	3.93072	3.63512	5.08555	4.4191	5.95658	3.64539	5.03296	5.29764	3.37142	5.30979	3.61989	5.00396	4.4824	4.25197	3.94919
SLAMF7-mRNA	4.7794	5.96662	5.9838	3.55468	6.31805	6.27221	7.46153	6.83478	5.79955	5.95602	6.18861	6.00796	5.81833	6.58942	3.02394	3.64917	4.82431	4.32732	5.73611	3.88816	4.46484	6.57209	6.57845	5.05163	5.38566	5.85748	5.66031	3.63031	6.1705	6.06488	6.75863	5.04039	3.93146	3.3035	1.65061	2.05016	5.20102	4.86976	5.54154	2.06043	5.51839	6.502	2.55697	5.75036	2.77189	8.26888	6.12626	5.9277	3.15083
SLC11A1-mRNA	8.04067	7.34277	7.63016	5.52513	4.94524	7.29606	4.73435	7.94667	5.43698	5.96608	9.84655	7.47362	6.6026	7.42636	6.61979	6.1086	7.89205	7.79402	8.65343	5.05611	7.65885	4.88403	5.12675	5.05163	5.22519	6.2445	6.59319	7.02263	4.39289	3.47992	7.42848	6.90289	6.51642	5.46037	6.71362	6.01978	6.62987	6.43108	7.27851	5.00796	9.21883	7.21148	5.9374	7.32686	6.44996	7.13736	7.80433	6.84937	7.98482
SLC16A1-mRNA	9.92316	8.62635	8.03009	5.20321	6.11927	7.3426	6.44376	8.86167	6.64755	5.55104	10.448	8.60432	8.4363	8.37298	5.90436	6.55606	8.56681	7.85783	9.09191	6.03615	6.02777	5.80157	6.03929	6.20364	6.94509	7.47897	7.10777	7.3852	7.04496	5.89496	9.15718	7.63624	5.27938	6.75583	5.32707	6.36405	7.43132	7.01206	7.76393	5.88243	9.6299	7.00289	8.10944	6.91747	5.95776	7.93706	7.63215	10.0469	9.99359
SLC1A5-mRNA	8.25418	10.5719	8.86963	9.14693	9.451	8.62271	9.10609	9.61077	9.71071	10.4382	8.13665	10.7501	9.64275	9.14845	9.41625	9.44359	8.25315	9.2841	9.75473	11.3623	10.3972	10.2859	8.12144	9.24803	9.50842	9.23385	9.95576	9.4632	8.81435	9.67632	9.91391	10.2302	10.2252	10.7464	9.85971	10.6007	8.79521	10.1829	9.25833	10.8646	9.75543	10.3727	10.3417	8.89475	7.5689	9.05163	8.84622	10.2932	10.5232
SLC2A1-mRNA	7.83149	7.997	8.94405	5.94514	5.1834	6.17267	5.16875	7.24981	6.47762	6.08155	6.74609	7.97319	6.79815	8.31088	6.72438	7.55606	6.29379	6.61682	5.30671	6.6278	5.09287	5.59675	5.20921	5.96917	4.59716	5.32696	7.85909	7.48829	6.10909	6.41852	7.85379	5.90289	5.47202	6.00694	5.56435	5.57372	6.58805	6.37019	7.75244	7.02126	9.38346	5.68097	6.1666	5.44103	5.53743	5.92044	6.15886	6.28439	6.69335
SLC7A5-mRNA	10.6374	8.26378	8.90318	7.11341	7.60235	10.879	7.83778	9.72188	7.72555	8.20978	10.6505	8.38382	7.15619	8.69298	9.28218	7.17273	12.1281	8.80485	9.31988	9.00158	8.09199	6.72533	8.07271	5.34114	5.22519	8.46082	7.70867	8.05658	6.04496	6.67632	9.62113	7.82889	7.92323	9.56674	6.75614	6.6451	8.30794	8.54012	8.02506	10.859	9.56902	9.86947	7.03438	6.30979	8.38365	9.92283	11.4755	11.151	9.90919
SMAD5-mRNA	7.53743	9.29773	6.46023	7.9544	8.12336	5.88888	9.30461	7.20251	9.37109	8.38861	8.37955	8.89176	6.55529	7.2907	7.40371	8.79892	7.69373	9.04613	7.83945	7.66855	7.55872	8.72812	9.28484	9.37356	8.82423	7.47897	8.79333	8.6964	8.89842	9.17108	7.15718	8.57531	9.75511	7.8506	8.19971	8.69	5.67051	8.79298	8.88994	7.44783	7.51839	8.30285	7.9374	8.63857	7.49981	8.20167	8.13653	7.77471	7.26389
SMAP1-mRNA	8.84169	9.19011	9.23502	8.37727	8.05644	8.84913	8.39526	8.55771	8.86994	8.74452	8.61044	8.92852	8.6484	9.28731	8.0033	8.04149	8.5585	8.11739	9.26153	9.6278	8.66718	8.39006	7.87218	8.7886	8.69997	8.96439	8.53179	9.12217	8.29978	8.49487	8.97162	8.92081	8.10865	8.4516	6.94129	8.40477	8.70026	7.91309	8.8688	9.2657	9.10335	7.93058	8.33652	8.76296	9.20485	8.77082	9.27031	9.29636	9.24657
SNAI1-mRNA	7.96806	7.3309	7.95209	6.28774	5.84966	7.79158	6.74406	7.3509	7.35209	6.09077	6.55872	7.76539	6.81833	7.24948	6.45932	7.17273	6.4458	6.72725	6.00863	6.21365	5.28463	5.49546	6.28722	7.01099	6.94509	8.34686	7.95576	7.3852	7.0118	5.53881	7.88416	6.82889	7.13024	4.64864	5.4055	4.64841	7.96002	5.779	7.55484	5.40282	8.88096	6.16639	4.90845	6.2394	5.77189	6.75885	6.39615	6.83693	6.7253
SNCA-mRNA	5.73633	5.21939	5.91967	5.08669	4.70423	5.17267	6.00063	5.1536	4.62962	4.96608	7.44938	6.97319	6.48129	6.58942	5.67303	5.45653	6.61572	6.84389	6.08912	5.81041	5.1278	4.7141	4.84664	6.6366	5.72269	5.96439	6.41033	5.95224	4.90746	3.70231	6.20609	4.97328	6.14445	4.78055	6.6698	5.38802	5.40748	4.46641	6.78665	5.59293	7.35489	5.54666	5.47378	5.72482	6.42724	5.1083	5.8146	4.53977	4.01958
SOCS1-mRNA	6.95873	6.02675	5.26759	3.80466	8.24855	6.53524	7.02474	6.80341	4.47762	6.57751	8.50508	5.42299	4.97033	4.98226	3.95682	5.9711	5.29379	6.06428	6.55363	7.34597	6.29696	5.54699	6.48223	5.96917	5.78159	5.96439	6.69273	5.95224	6.1705	5.84915	7.62113	6.00722	6.19994	4.53699	5.57796	5.68759	4.67051	5.39486	7.03458	6.46253	7.03296	5.80382	4.68768	6.02599	4.49436	7.89392	6.56987	5.95672	6.65517
SOX10-mRNA	9.21942	11.54	8.65006	4.59315	4.51781	6.95028	8.26299	10.5424	3.76713	5.72689	7.21558	11.5405	11.0975	7.95687	4.5187	5.8191	2.70883	6.34722	10.1707	2.3032	1.94401	5.92356	6.10538	9.30797	5.38566	7.98993	6.33016	6.21527	8.14012	6.62288	10.2181	3.90289	4.93146	1.67901	5.35895	5.86891	9.55043	2.31957	6.43051	6.61063	11.8196	3.35904	3.22255	2.50243	5.06467	2.85196	4.42994	9.54073	10.468
SOX11-mRNA	3.86186	5.90389	6.10409	3.89981	9.04138	8.23568	4.04846	6.77135	4.62962	7.27188	5.61044	5.93757	6.85785	6.04785	3.88643	10.3287	8.89866	4.06428	7.00271	6.65422	7.61397	0.714104	3.03929	3.88171	2.72269	6.06393	5.72444	9.07326	4.75546	2.89496	6.2992	3.58096	3.79395	1.41598	7.67298	3.23778	6.74851	3.31957	8.74085	6.41295	7.75543	5.35904	10.0999	6.45663	6.04988	6.39628	8.70019	7.05932	7.24197
SOX2-mRNA	3.01387	3.87147	3.0452	1.34523	7.9406	2.95028	6.50217	3.29562	6.3077	2.38111	6.83573	6.31608	5.04072	4.01542	6.29243	6.23413	3.93122	6.93875	1.07789	8.60495	3.64926	3.41454	6.16857	2.88171	2.72269	2.15704	5.66031	8.4632	4.58553	4.70231	3.2992	2.16592	5.11588	5.52868	6.10064	5.56673	6.45478	4.4191	8.16169	5.15997	8.35489	3.096	8.95107	3.08739	7.29545	1.267	6.04137	0.307109	4.40862
SPIB-mRNA	8.61675	5.11248	3.78216	2.98908	8.91013	7.72287	5.25281	10.7354	4.11505	5.22241	11.7616	6.00796	5.6026	4.68528	1.88643	4.23413	6.48142	2.96475	5.00863	1.54831	1.42044	4.92356	5.94618	4.20364	4.83817	5.85748	4.78584	5.21527	5.39289	4.35439	5.99964	4.2814	3.05699	1.55348	0.428216	1.78712	3.82251	3.51221	5.17897	2.06043	5.71103	4.23351	1.02092	3.08739	1.77189	6.36152	2.67505	6.78931	10.2047
SPP1-mRNA	13.662	13.5148	13.6292	8.38962	8.90776	12.1235	9.43329	12.1961	9.53411	11.1828	13.8111	13.8701	10.5249	13.8402	10.7041	11.149	12.3748	12.397	13.5258	10.928	11.0533	9.68565	10.4561	9.37356	11.3051	9.09955	11.1002	11.9635	8.8047	7.21688	12.8719	13.1711	9.61413	9.00094	11.8805	11.0547	10.8886	11.2503	11.7625	11.6406	14.5506	11.4161	11.589	13.8896	11.664	11.7537	13.7111	11.6009	11.9243
SPRY4-mRNA	7.08426	6.34277	6.50463	7.18443	7.02616	7.57477	7.05628	6.63547	8.29069	8.3942	7.28724	6.74492	6.32083	6.86888	8.336	8.53181	7.48142	7.90558	7.00863	7.16486	8.99882	6.14037	6.90965	7.9478	8.81721	7.51459	8.33016	8.1849	7.51627	7.10441	7.94305	6.73071	7.24021	5.83552	8.61474	9.19934	5.50058	5.48949	8.34124	7.78446	8.2346	7.19474	7.25358	6.91747	7.01982	6.68766	7.70295	6.062	6.40205
SREBF1-mRNA	9.62858	9.42606	10.5155	10.3211	10.9429	8.59414	10.2923	9.76118	11.4123	11.0994	9.9119	9.41654	8.77252	10.1944	9.63463	10.7472	8.16826	10.4793	9.42773	9.20339	10.9069	12.3676	10.9544	9.80057	10.3928	9.71928	10.7858	11.428	9.92983	11.0447	8.74214	11.5831	11.7229	11.0086	9.96252	10.8922	9.00043	11.6762	11.0558	10.8897	10.0947	11.476	11.0384	10.8818	13.0671	11.4042	11.8795	9.97209	9.11611
SRP54-mRNA	7.04949	8.4995	6.78216	8.51765	7.04354	6.27221	8.20085	7.77135	7.6914	8.67879	7.54284	8.54638	7.36265	7.43864	8.59793	7.34961	7.00651	7.51494	7.63248	8.25739	8.49926	7.88403	9.82065	7.66307	7.79594	7.36649	7.57592	7.80024	6.75546	7.75294	7.69151	7.75088	7.76664	10.9925	7.69188	8.41064	6.40748	8.42211	7.98632	8.2615	8.06859	8.06256	7.95284	8.12692	8.11885	8.69466	8.8387	8.12473	7.97156
STAT1-mRNA	10.0296	9.72037	9.11845	8.70278	10.6739	11.2692	10.6841	10.7774	8.91132	10.9367	9.91602	9.35035	8.06625	9.87227	8.68604	8.14102	11.8112	9.95667	10.467	8.83198	10.5562	10.1032	11.4776	8.8359	9.09193	9.75695	9.66848	9.93409	9.76544	10.102	11.1384	10.7064	9.59096	11.6446	9.9596	11.8983	9.61433	10.8353	10.0131	10.2713	10.2809	10.2719	8.41152	10.4302	8.67637	12.6669	10.5369	11.0306	9.76233
STAT2-mRNA	8.89651	9.64085	9.48814	10.5378	9.63854	9.59894	10.3128	9.63769	9.90389	10.5598	9.46491	8.91942	9.95446	9.04182	10.1267	8.55606	8.32354	9.85088	9.60146	8.81041	10.424	9.78288	10.6457	10.3493	10.1264	11.2042	10.4417	9.91571	9.92983	9.35439	9.75041	9.49982	8.67659	10.9188	10.1433	10.55	10.324	10.1084	9.95156	9.74593	8.92049	9.97865	9.56743	10.4123	10.587	11.0473	10.343	10.2224	9.07848
STAT3-mRNA	10.1077	10.3633	9.99551	9.37796	9.45425	8.38769	10.6816	9.76932	9.80155	10.028	10.749	10.4035	9.62568	9.88691	9.03007	8.26388	8.10115	10.6189	9.78353	9.76384	9.52111	10.1787	10.6072	10.489	10.2976	10.2123	9.45354	9.20017	9.75546	9.35848	9.92855	9.92747	10.3033	9.57181	9.12344	10.5507	6.8929	10.0821	9.46965	9.6292	9.59368	9.4559	11.565	10.5514	9.93277	10.0068	9.54464	10.3054	9.6994
STAT4-mRNA	5.3358	4.997	4.46023	4.36759	8.01298	6.06576	6.95952	5.29562	4.00814	6.33531	7.03812	5.93757	5.17196	6.14096	2.56451	2.64917	4.4458	4.24485	5.96054	3.13327	6.06069	5.90393	6.26811	6.6366	5.53005	6.91193	6.33016	5.21527	5.58553	5.14288	5.62113	4.66842	5.05699	2.48637	2.79745	4.63512	4.82251	4.90453	6.61954	2.71251	5.296	5.16639	2.15842	5.40932	4.61989	6.88661	5.19861	5.83693	5.7253
STC1-mRNA	9.46673	6.27002	6.5477	4.61201	6.70423	6.2233	8.28645	6.31799	6.76713	5.1537	9.21223	7.28807	7.18756	6.91354	6.74441	10.3565	6.48142	8.90558	5.61705	3.5927	5.42607	6.23767	6.24874	7.7886	6.69232	6.2445	5.95576	9.52513	6.04496	5.64984	6.54712	5.58096	7.66185	6.37945	6.68874	7.7506	5.58805	5.2671	9.56144	7.48669	7.296	8.26325	8.1179	5.82436	5.80751	6.3894	6.84997	4.67168	5.74621
SYK-mRNA	7.08426	8.2824	7.29312	7.09677	8.67385	8.10679	7.63864	8.32352	8.27348	8.1493	8.46069	7.49828	7.95218	7.50436	5.88643	7.45653	8.06638	6.47932	7.94826	8.35808	7.62746	7.95728	8.21421	6.68906	7.62958	8.03968	7.22324	5.63031	7.49242	7.0447	8.54712	6.64705	5.75743	6.98887	5.05271	7.41939	7.40748	6.38258	6.27851	6.25308	6.41147	7.40828	5.85886	7.92309	5.90939	8.30592	8.21614	7.73505	7.71473
TAF3-mRNA	5.01387	5.36623	5.46023	4.80466	5.7473	4.82475	5.38288	4.93947	5.43698	5.31971	6.53751	7.0419	5.40329	7.10289	5.37186	5.23413	5.82431	5.11159	4.24782	5.44918	4.87166	4.96203	5.12675	5.05163	5.38566	5.47897	6.48628	5.43767	4.58553	4.70231	4.2992	5.2814	4.99559	5.9014	4.86562	5.61494	5.40748	5.66196	6.74085	4.34054	6.296	4.91703	5.11684	4.61791	3.97352	4.98582	4.69742	5.41145	5.44744
TAP1-mRNA	9.29185	10.0286	9.91145	7.03173	9.02178	10.8145	9.7489	11.29	8.41098	10.4748	9.34791	10.234	7.29226	9.08151	7.02394	6.8191	11.305	8.93875	10.4105	8.96035	8.69657	9.09997	10.0393	8.16711	7.79594	9.00253	8.34043	9.92493	8.27203	9.16174	10.3867	9.61163	8.93146	10.4568	8.07207	9.18857	8.80437	10.2239	9.36408	9.53848	8.32574	9.53119	5.71022	9.51179	7.17106	11.739	9.44323	10.1158	9.47979
TAP2-mRNA	9.5623	9.36332	9.92376	6.78402	9.10692	11.0466	9.03071	10.7915	8.29069	10.1045	9.34791	9.1548	8.49389	9.74087	7.46537	6.55606	11.2232	8.44279	9.93898	8.91845	8.80792	8.19792	9.87218	8.51106	8.13773	9.27598	8.80821	8.4632	8.48035	8.4572	10.4387	9.16967	7.42622	9.71839	7.47806	8.47175	9.24205	9.57156	8.56144	9.15846	9.75543	9.10798	5.75427	8.73445	7.73073	11.3525	9.66444	9.7148	9.50838
TAPBPL-mRNA	7.94933	7.54132	8.66969	6.73754	7.43462	9.05182	7.86474	9.00298	7.3077	6.69702	8.0606	7.44853	8.04928	8.23547	7.50702	5.9711	7.69373	6.60034	8.8126	6.79861	6.28772	7.56585	6.79418	8.07153	7.04462	7.82946	7.3708	6.87824	7.04496	6.82569	8.13209	7.25338	6.73881	6.03656	7.06967	7.10182	7.96002	7.18464	7.40136	5.55686	7.92049	7.81847	6.46718	7.20287	7.44996	8.12083	7.77308	7.98518	8.31201
TAPBP-mRNA	11.1108	10.9628	11.1882	10.4012	10.8428	12.2426	11.1341	12.2875	10.5521	10.3993	11.2995	11.0272	10.3575	10.7328	11.0609	8.95295	11.0693	10.8913	11.9341	10.0684	9.86624	10.5399	10.6503	10.308	9.98322	10.5707	10.8339	10.0649	10.8382	11.1711	11.5869	10.7459	9.2826	10.5959	8.53848	10.1645	10.4431	11.3212	9.81456	11.3316	10.3184	11.5822	8.93381	11.1529	10.5539	11.9666	10.9436	11.1148	11.8598
TBX21-mRNA	4.39238	3.73396	4.26759	2.34523	5.46719	5.27221	4.91721	4.38308	3.11505	4.04408	6.13312	4.93757	3.6484	4.64346	1.56451	3.64917	3.93122	3.15739	4.20718	1.13327	3.32733	4.17354	3.94618	2.88171	3.72269	3.742	5.3708	5.21527	4.39289	4.06488	4.62113	2.16592	3.47202	1.41598	-0.156746	1.20216	4.30794	2.83414	6.10858	2.575	5.51839	3.18911	0.0209205	3.82436	2.25732	5.07435	3.3189	3.30711	1.62726
TBXAS1-mRNA	7.62268	7.16692	7.18816	6.37865	7.46073	7.74036	7.30625	7.85786	7.55562	6.37358	9.00565	7.42299	5.6026	6.41397	6.88643	6.55606	6.3718	6.89886	7.87556	5.24875	7.38045	7.32143	6.95815	6.52556	6.89262	7.32696	7.52281	7.5372	6.79499	5.93935	8.13209	7.10452	6.64195	4.56978	5.9254	6.31068	6.71004	7.14157	7.29445	7.3772	7.10335	7.66485	5.81273	7.65218	5.47233	7.14556	6.85992	6.62181	6.87519
TCF3-mRNA	8.56846	8.45643	9.58436	8.79747	9.93479	8.96523	8.53612	9.43517	9.61831	9.56599	8.37657	8.0419	9.17196	9.37617	7.8999	9.82908	9.10686	8.36196	9.38623	8.53486	8.97886	7.89898	9.36572	9.15783	9.3374	9.06393	10.3327	9.45049	9.68882	8.80784	8.97162	8.96898	8.03427	8.37829	8.45704	9.01658	8.34607	9.47944	9.50433	8.97246	8.7334	9.11837	9.57474	8.94261	8.36883	9.305	9.31529	9.98165	10.2584
TCL1A-mRNA	1.69194	5.05589	3.78216	-0.0698123	8.67664	5.75764	4.91721	3.29562	1.3077	5.99582	2.04565	3.2006	1.6484	2.72592	0.564506	2.64917	1.12387	2.15739	1.66286	-0.866727	0.227799	2.7141	4.68314	2.88171	3.45966	5.742	3.78584	4.63031	2.58553	3.47992	5.62113	0.580959	2.05699	0.094048	0.165182	1.05016	2.50058	1.09718	2.78665	0.838038	4.71103	2.77408	-0.716045	1.50243	1.44996	5.54002	2.4824	2.84316	2.43462
TDO2-mRNA	8.10133	7.4995	5.26759	3.66715	5.54248	6.27221	4.33225	7.00986	4.89266	8.28198	2.26805	4.93757	2.97033	4.55599	2.73443	7.29303	3.93122	4.32732	6.28735	2.67759	8.4442	3.88403	4.94618	4.46667	3.72269	6.8009	3.52281	7.95224	5.04496	5.5954	6.46912	4.75088	3.47202	3.82197	2.36682	4.66159	5.58805	4.4191	7.51457	7.2865	5.51839	5.81847	8.66044	3.50243	1.77189	5.95816	5.41652	6.77634	6.91728
TGFB1-mRNA	10.7267	10.5994	11.5972	10.3117	10.7533	12.0898	10.7858	10.6142	10.8671	9.66806	10.1189	10.1625	8.57914	10.224	10.1382	9.84884	9.51619	10.2262	9.87798	9.01744	9.38442	10.1837	10.8555	10.7303	10.896	10.3369	10.6827	10.8152	10.8192	9.7837	11.4285	10.232	8.88988	7.5432	8.75764	9.40868	10.2045	9.87963	10.3489	8.79611	11.4626	10.2579	7.5523	11.2701	8.85935	10.0006	10.2074	9.07397	9.3971
TGFB2-mRNA	9.71153	7.02675	4.26759	5.11341	3.90776	4.36532	7.05628	6.12851	4.21459	4.72689	11.5345	7.34356	4.45576	5.22842	5.17922	3.64917	3.12387	5.91228	5.76439	3.8151	5.73786	5.20596	5.12675	6.40527	5.94509	6.47897	4.66031	5.80024	7.41842	3.21688	5.62113	7.41385	4.93146	3.55348	5.61144	5.96769	6.78599	4.90453	5.91593	4.95351	7.10335	5.63206	5.00277	7.78165	8.75602	6.72643	7.9206	7.12984	6.36873
TGFB3-mRNA	9.90383	8.56178	8.3306	9.2611	9.02834	8.84913	9.73435	7.63547	9.68707	8.65102	7.7781	8.21555	7.68182	7.48673	9.31102	8.40406	5.98185	9.00601	6.97876	7.94599	7.14836	8.57829	9.90811	10.7644	11.0729	10.2339	11.136	9.08974	10.619	7.90618	8.48902	8.87098	7.4493	6.33722	8.18755	9.40281	8.97632	9.89376	9.02506	8.44043	9.08607	8.08393	6.1502	9.74719	9.05359	7.75081	8.95582	7.17747	7.4119
TGFBR1-mRNA	8.91594	9.89786	8.77312	8.82399	9.03921	8.57477	9.73921	8.8231	9.33836	9.69021	9.82044	9.30214	8.83328	9.29409	8.27187	9.68259	10.1953	9.26592	9.24907	8.11722	9.74012	8.90146	9.19916	9.34114	9.60534	8.84354	8.55843	8.05658	9.87094	8.51701	9.47911	11.4027	8.72469	8.59787	8.48531	8.82274	7.80437	7.779	8.26239	8.61502	9.46592	9.45003	9.34104	10.669	8.79648	9.37116	9.21711	9.74548	8.57124
TGFBR2-mRNA	6.62268	7.3309	6.21512	7.08332	8.69326	7.47384	8.50217	7.00986	8.15319	7.37358	7.65052	6.93757	6.48129	6.06379	6.71425	5.45653	5.21133	7.14608	8.26277	4.79624	8.067	7.7585	7.73278	9.56821	8.57236	9.11124	7.46766	6.71778	7.673	7.35439	8.05408	7.22481	6.14445	5.75226	6.33511	6.54201	4.96002	7.478	6.95658	6.06043	7.296	8.00289	7.50474	8.4605	6.78981	8.31866	7.5268	7.49298	5.86567
THBD-mRNA	6.92076	7.35455	6.41443	6.10678	7.10278	7.06576	7.29968	6.22636	7.55562	6.49659	7.05315	6.90104	6.04072	6.58942	6.17922	5.9711	5.76773	7.13467	6.3633	4.87024	6.11044	6.4006	6.26811	7.9478	7.81016	8.08778	7.84473	6.87824	6.94308	6.32122	7.99964	6.55824	4.05699	2.95203	5.07207	6.06014	5.50058	5.779	7.31021	6.02126	6.95896	6.4559	3.39943	6.57568	5.30794	6.34737	6.73033	4.85555	5.95818
THBS1-mRNA	9.66348	12.1029	10.7663	11.1662	10.5077	10.3455	12.056	10.9268	11.4757	10.252	11.1886	10.2845	11.5318	11.3642	9.99077	8.67154	9.39999	10.3286	11.1825	7.95239	11.0818	11.0722	11.9589	12.1555	11.5827	11.7532	11.6407	10.513	11.3454	10.8213	11.8109	12.6594	9.91082	10.5599	10.1427	9.8337	12.0074	10.7678	10.5515	9.09228	11.5628	12.8867	9.38067	13.1532	10.1813	12.5623	11.4057	12.4055	10.3059
THY1-mRNA	8.63445	9.84666	9.00713	9.63812	8.67942	9.45278	9.5263	8.89553	10.4057	8.80738	7.40321	8.59292	6.79815	8.32748	9.37347	6.64917	6.95676	8.03391	8.64014	8.26599	9.1135	8.15705	9.10538	10.8761	10.8295	11.2889	10.1839	9.79018	9.31345	8.82569	9.78301	10.214	7.60131	6.85227	8.22046	8.26069	7.90998	6.98795	9.22128	8.54999	7.99644	10.4251	7.88758	11.1391	8.64472	9.73052	9.72217	8.82281	6.66069
TICAM1-mRNA	6.54992	7.45643	6.46023	6.42204	6.48001	6.57477	6.33225	6.80341	6.66525	6.4472	7.87854	8.245	7.12413	6.8414	5.69379	7.23413	6.70883	6.91228	6.22764	6.51121	5.83407	6.34346	6.87218	6.46667	6.66129	5.32696	7.08352	7.02263	7.10909	6.75294	7.10655	6.79041	6.86434	6.09967	5.87116	6.81097	5.40748	7.21957	7.19604	6.24176	7.17047	7.14331	6.60588	7.10729	6.65942	6.78532	6.28976	6.84937	6.80717
TIE1-mRNA	6.84169	7.05589	7.65006	6.53998	7.21442	7.91991	7.06405	6.46554	7.7753	6.48265	6.26805	6.82509	6.07466	6.54468	6.71425	6.23413	4.82431	6.17976	5.76439	3.88816	6.65885	5.84339	6.32469	8.56821	7.70759	7.36649	7.70867	7.48829	7.85232	6.72785	7.54712	6.92081	4.79395	4.53699	4.92007	5.08968	7.54498	6.11213	7.96656	6.12344	7.2346	6.81116	5.56318	6.14629	6.64963	5.83178	6.05875	5.48503	4.75655
TIGIT-mRNA	5.2155	5.76959	5.0452	2.34523	7.77358	6.75764	7.17595	6.07698	5.51715	6.8783	6.51597	6.52253	5.40329	5.96538	1.56451	2.64917	4.93122	4.47932	5.67781	1.94063	3.61027	6.60892	7.58618	3.88171	5.22519	6.32696	5.10777	4.63031	5.90746	6.41852	6.88416	6.07281	5.27938	3.13844	1.65061	0.202158	1.50058	3.21265	5.99611	0.838038	5.296	5.04709	1.15842	6.68565	2.25732	7.44359	5.40297	5.63623	4.67166
TLR1-mRNA	5.82122	6.91983	6.5477	4.78817	6.54248	6.06576	5.43178	6.34001	4.39516	4.88361	7.77357	6.56984	4.81833	7.33735	4.14947	4.23413	7.18996	5.54971	6.47877	4.79624	5.86753	5.49546	5.32469	3.88171	5.99571	6.32696	4.90132	6.21527	5.83346	3.70231	5.62113	5.2814	5.05699	2.95203	4.59814	5.33966	5.40748	4.31957	6.83105	5.83804	2.71103	6.4559	4.56936	5.67236	4.40416	6.83685	6.22964	6.74673	7.14296
TLR2-mRNA	8.19179	8.3129	6.81779	6.71591	6.22969	7.98003	7.71965	8.92497	6.3077	6.67267	9.89844	8.12343	8.0321	7.07169	6.79332	6.45653	8.16826	7.56678	9.66192	4.22074	7.38189	6.94292	7.20921	7.20364	6.91909	8.17941	7.78584	7.3852	6.87094	5.64984	8.38666	7.21032	7.08673	5.65629	6.86562	6.78411	7.7294	6.779	7.40136	6.23036	8.46592	7.27658	5.39943	7.55409	7.19143	8.11458	7.8146	7.81965	8.1151
TLR3-mRNA	6.3358	6.87147	5.9838	4.75462	4.41472	6.2233	6.79168	6.05051	6.45744	7.37735	6.14719	6.31608	4.10783	5.46288	3.81243	5.64917	5.82431	5.61682	5.64775	2.75776	5.92029	6.38653	6.82065	6.9261	6.34719	7.32696	6.62714	6.43767	5.49242	6.02424	6.99964	6.43894	5.33	6.14933	5.19198	7.92872	5.50058	8.09718	6.54154	5.79223	7.10335	6.61538	3.45388	6.56132	6.21815	7.13325	6.90867	6.88303	5.28548
TLR4-mRNA	7.91111	8.16692	8.35505	7.18443	8.0861	8.92756	8.44674	8.36171	8.12148	7.59381	9.08091	7.66003	6.45576	7.68528	6.87739	6.1086	7.56681	8.05826	8.43984	5.34921	8.04889	7.93327	8.37468	8.16711	8.21455	7.82946	8.73226	8.02263	8.82394	7.47992	8.54712	7.98184	7.57006	5.54526	6.8931	5.77505	7.05517	8.13792	8.29445	5.15997	8.43895	8.0533	5.8639	8.80925	7.10101	8.27823	7.9902	7.42605	6.74101
TLR5-mRNA	6.71431	7.07025	6.31822	5.37865	6.22969	5.61325	6.07948	8.1158	7.12788	5.70304	9.32951	7.07507	6.79815	6.33735	4.65197	5.64917	5.76773	5.64924	6.94826	2.67759	6.28153	6.23767	5.53114	4.88171	7.09193	5.47897	7.48628	5.80024	4.90746	3.70231	6.62113	4.58096	5.71995	4.86223	4.71362	7.7147	4.96002	6.40703	6.43051	6.46253	6.17047	5.69691	6.59986	5.27502	7.21815	5.83178	5.98793	7.1873	6.24932
TLR7-mRNA	5.3358	5.4995	5.46023	4.68508	5.80958	6.45278	5.35778	5.24981	4.39516	5.1537	7.10455	6.7031	5.23336	4.94831	4.37186	4.23413	3.93122	4.74235	4.07789	2.13327	3.86339	5.38653	5.654	4.88171	5.45966	5.47897	6.4488	5.63031	6.22939	4.21688	6.10655	5.16592	5.64195	2.18151	4.33511	3.83443	5.30794	3.83414	6.07205	2.83804	5.71103	4.91703	3.48035	5.69883	3.44996	5.87186	5.49523	4.61454	2.43462
TLR8-mRNA	9.49607	10.4205	9.82218	7.12001	6.1834	8.43141	8.6898	8.96095	7.83908	7.42551	8.54815	11.4845	5.45576	9.59079	7.42249	7.04149	10.5438	9.73104	7.98478	2.90586	6.80631	7.39358	8.07821	8.23926	9.59306	7.2445	9.02106	6.08974	7.28597	8.10441	7.38666	9.5028	5.47202	8.35966	7.13097	8.93348	7.50058	8.55934	7.2296	7.78055	7.84032	8.19474	4.56936	6.06721	5.3807	10.1542	9.95466	8.14253	6.68796
TLR9-mRNA	4.59883	4.73396	4.46023	3.63063	6.37408	4.68725	4.61236	4.20251	4.55562	4.65413	5.85301	5.7031	4.10783	5.01542	3.81243	5.23413	4.4458	2.96475	4.07789	2.50251	4.25333	4.35796	4.20921	3.88171	3.94509	5.85748	6.3708	6.08974	3.90746	3.70231	4.62113	3.38831	4.93146	2.67901	2.79745	3.20216	4.08555	1.09718	6.45908	2.95351	4.71103	3.71267	2.82828	3.50243	4.30794	5.4235	4.19861	3.02957	2.43462
TMEM140-mRNA	7.44683	7.01195	7.50463	6.07315	7.28189	8.17267	7.90427	7.79546	7.41622	7.48964	7.05315	7.42299	5.40329	6.74582	5.31939	4.64917	6.25315	6.47932	7.2578	4.90586	6.63719	6.91378	7.774	7.40527	7.32756	7.36649	7.95576	7.15387	7.41842	6.35439	7.65675	6.86636	5.82958	6.06559	5.93601	7.89565	6.40748	7.40096	7.35651	7.55228	8.1373	6.92382	4.61786	7.65893	5.65942	8.43525	7.28238	6.73337	6.0867
TMEM173-mRNA	9.17576	9.31592	8.58952	7.48478	8.80704	8.55514	8.83551	9.04716	8.66525	8.30196	8.35551	8.7031	7.79815	7.51599	7.72941	7.04149	6.55013	7.16862	8.20718	7.02809	7.79004	8.59675	8.46135	9.36552	8.73764	9.35671	8.64382	8.63031	8.21489	7.72785	9.02712	8.34914	6.19994	6.56978	7.44873	8.45955	7.92685	8.07827	7.90559	8.09543	7.296	8.64238	6.13778	8.77234	7.57925	8.67922	7.91822	7.65052	7.98262
TNFAIP3-mRNA	6.4733	6.82143	6.46023	4.89981	8.36027	7.70517	7.86028	7.64435	5.89266	6.4182	8.20888	7.0419	6.83822	7.05584	4.69379	5.23413	7.7963	6.01537	8.37022	5.57068	6.32733	6.63297	6.82065	7.37356	6.49528	6.6806	6.20088	6.08974	6.53973	5.93935	7.62113	5.97328	5.17246	4.09405	4.36682	6.37208	5.74851	5.53458	7.05344	4.95351	6.95896	6.30805	6.03438	6.18425	5.63979	7.22507	6.07593	7.11704	8.61026
TNFAIP6-mRNA	10.3784	6.87147	6.41443	7.33675	4.56672	6.4946	7.95116	8.00298	7.62058	6.53762	7.1189	6.1392	6.00595	6.81338	6.22272	4.23413	6.12387	5.51494	6.77833	4.44313	5.78239	6.05395	7.15823	8.05163	8.69997	8.88496	8.13161	7.27417	7.10909	5.98242	7.05408	7.08875	3.79395	4.20257	4.82053	6.24217	4.67051	5.00407	7.64463	4.64539	5.296	7.91021	4.55697	7.75036	7.00455	6.98124	7.69742	7.83224	7.69066
TNF-mRNA	4.49929	7.08446	5.26759	3.59315	7.2448	5.61325	5.75371	9.15671	4.39516	4.72689	7.71336	9.10749	8.01472	6.09515	3.26495	4.9711	5.93122	7.23421	8.09748	2.07187	4.26593	4.88403	5.24874	2.88171	5.38566	4.96439	7.75547	5.63031	7.1705	4.89496	7.10655	4.58096	4.37891	2.34198	2.88765	3.66159	6.99244	5.48949	6.83105	5.3616	6.17047	5.99647	2.39943	6.04675	3.77189	7.46011	4.86487	7.04317	9.14493
TNFRSF10B-mRNA	8.85685	6.85498	7.13266	7.40322	7.5787	7.77471	6.80102	8.18436	7.33006	6.33531	9.09732	7.47362	7.9338	7.3952	7.73943	8.53181	7.69373	7.00288	8.01453	3.57068	5.9163	8.37588	6.51502	7.7146	7.49528	8.6806	7.50466	7.7596	7.1705	6.84915	7.20609	6.68948	8.37891	6.17086	7.09828	7.01978	8.79521	6.71189	7.89518	7.09857	7.51839	6.87561	6.28019	6.95089	7.13646	7.34025	6.92298	7.27289	8.37546
TNFRSF10C-mRNA	2.69194	3.21939	1.46023	6.43798	3.98176	3.36532	4.33225	4.54355	5.86228	4.70304	6.28087	5.07507	4.89633	2.72592	6.94821	6.9711	5.12387	4.32732	4.83278	0.870239	4.67783	6.58447	3.49872	1.88171	5.04462	3.15704	2.78584	6.87824	4.39289	0.894955	2.2992	1.58096	7.18627	3.41598	3.09118	6.28111	4.30794	2.09718	6.99611	4.11106	3.71103	4.47451	4.65319	4.50243	4.30794	4.4634	5.21421	3.53977	3.71473
TNFRSF10D-mRNA	4.69194	4.997	5.85255	4.25212	6.41472	5.68725	5.38288	6.10297	5.47762	4.49659	5.31867	6.1392	5.97033	5.38888	5.6306	5.8191	3.93122	4.06428	6.14398	1.71824	4.72422	4.35796	3.94618	5.96917	5.22519	5.47897	6.20088	5.43767	5.75546	2.89496	5.99964	3.58096	4.37891	2.48637	3.09118	2.20216	7.11529	3.21265	6.74085	3.25308	6.296	4.80382	4.23815	4.56132	4.87623	5.14147	5.27496	4.7131	5.0023
TNFRSF11A-mRNA	8.65194	8.27622	6.36713	4.57404	7.41472	6.40971	6.86474	8.09003	6.26189	5.82957	9.35702	8.37053	5.81833	6.54468	6.55319	7.23413	5.51619	6.99028	7.48304	8.80629	5.82559	6.84339	6.22911	6.20364	7.58068	5.15704	5.28834	5.95224	7.28597	5.14288	7.20609	5.53515	5.79395	2.41598	5.44317	7.59104	4.30794	6.96342	6.43051	6.66247	7.10335	5.41793	3.25358	6.53218	3.35685	6.18983	6.57591	7.2164	8.16254
TNFRSF11B-mRNA	4.39238	9.11594	6.16067	4.45375	5.51781	6.31951	5.38288	8.12851	5.51715	4.79615	6.76447	7.56984	6.34884	6.11058	5.71425	5.9711	5.3718	6.7721	6.47021	7.51121	6.33931	4.41454	4.36122	5.46667	7.44151	6.47897	6.20088	7.08974	5.58553	4.5954	5.99964	4.75088	3.79395	3.9014	4.7259	6.59104	6.14444	5.90453	7.24608	4.9255	6.7985	3.35904	3.86892	5.56132	6.70735	5.63623	4.3189	5.0186	9.99085
TNFRSF14-mRNA	9.21942	8.6312	8.56876	8.94141	9.9313	9.16622	9.01675	9.12534	8.95875	8.81435	9.07724	7.91942	7.41658	8.41397	9.1056	7.40406	7.29379	7.25542	9.05946	8.58311	7.86131	9.624	8.69034	9.92063	9.21455	9.03968	9.34554	8.85913	8.85232	8.27866	8.86905	7.12012	8.40866	8.70045	8.719	8.46425	7.71004	6.93848	9.01547	9.68666	8.32574	9.09751	7.59835	8.50992	10.4379	10.35	9.27682	8.42812	7.94241
TNFRSF17-mRNA	2.69194	4.58196	4.78216	2.66715	5.63711	4.53524	6.16875	2.61755	5.21459	4.0056	1.04565	1.61564	0.6484	4.72592	1.56451	2.64917	2.12387	3.85783	3.24782	2.4552	4.21486	5.10642	5.16857	4.68906	3.94509	4.47897	2.20088	4.63031	5.1705	5.14288	4.62113	1.58096	4.17246	2.9014	-0.571784	0.687585	5.82251	2.97164	2.78665	-0.746925	5.296	5.11985	2.74339	2.72482	2.03492	7.54002	6.34747	4.69943	1.62726
TNFRSF18-mRNA	5.97734	5.11248	7.43751	3.51515	4.61403	6.61325	4.95116	6.07698	4.00814	3.38111	4.16113	5.52253	2.6484	6.01542	5.34587	5.23413	4.29379	4.24485	3.47021	1.00774	2.00541	6.89401	4.49872	2.88171	3.72269	5.96439	6.00823	4.95224	1.58553	5.5954	5.46912	6.79041	4.27938	4.07133	1.54369	2.46519	5.30794	5.24013	3.59401	3.34054	6.03296	3.71267	2.28395	4.72482	3.1504	6.99945	7.09711	5.18485	3.91267
TNFRSF1A-mRNA	10.539	10.0595	10.1813	9.12084	8.99522	9.48426	9.49068	9.89924	9.86228	8.81852	9.94148	9.83964	9.2814	9.99686	9.24223	8.64917	8.5585	8.8613	9.49469	6.35244	8.85037	9.4006	8.95218	10.2911	9.73392	10.0579	9.88036	9.33075	9.70965	8.82569	9.57532	9.94071	8.27292	8.01589	8.72742	8.82201	8.84043	8.9593	8.85274	8.06365	9.65355	9.2087	8.26123	9.71513	9.62489	9.75484	9.90086	9.87962	9.52964
TNFRSF1B-mRNA	8.06698	8.46188	8.18816	6.38962	8.85951	8.84913	8.79869	8.90664	8.01506	7.77343	7.97639	7.95549	6.34884	7.16332	6.54179	5.64917	7.21133	7.38621	8.07507	5.2418	7.49325	7.74201	8.57456	8.23926	8.28748	8.64889	7.75547	7.87824	7.94308	7.49487	9.09361	7.75088	6.25338	4.9014	5.58472	5.41161	6.71004	7.12692	7.69354	5.89693	8.1373	7.56415	5.36433	7.93984	5.42724	8.46011	6.69186	7.33169	7.26026
TNFRSF25-mRNA	5.82122	7.6312	7.41443	8.17653	8.88142	8.6691	7.10986	7.48544	7.61148	7.5577	5.87008	7.10749	5.81833	7.44474	6.9739	5.8191	6.25315	6.74235	7.33056	7.93309	6.2278	8.515	6.92193	7.52556	6.38566	8.97722	7.62714	8.48829	8.22939	6.32122	7.46912	5.90289	9.69844	5.46909	6.10535	5.61494	9.21483	6.05137	8.36408	6.17194	6.7985	6.90336	5.44046	6.27502	8.03492	7.75081	7.15886	7.61999	6.37546
TNFRSF4-mRNA	4.01387	3.73396	4.0452	2.73754	5.2448	5.06576	4.04846	4.20251	3.89266	3.96608	5.87008	4.78556	3.45576	4.41397	2.37186	2.64917	3.12387	3.32732	2.77833	0.355665	1.66837	3.80157	4.43161	3.46667	4.30766	4.742	7.00823	4.63031	3.58553	3.21688	5.62113	3.38831	3.93146	1.26397	1.16518	1.88023	4.30794	3.4191	6.10858	2.423	5.03296	4.99647	1.39943	4.56132	3.1504	4.61277	1.99698	2.98518	2.71473
TNFRSF8-mRNA	3.01387	4.41204	5.16067	2.43269	4.05215	3.68725	2.84682	3.75505	2.3077	2.79615	6.13312	5.93757	4.23336	5.01542	2.14947	3.64917	1.12387	2.74235	2.98478	-0.45169	0.879876	2.52146	2.84664	3.88171	3.13773	2.15704	7.55843	3.63031	1.58553	0.894955	2.2992	3.58096	3.27938	0.679011	0.428216	0.687585	3.82251	2.31957	6.37161	1.83804	3.71103	2.35904	0.283955	2.91747	2.90939	4.51493	1.26001	3.30711	1.43462
TNFRSF9-mRNA	5.3358	4.4995	4.78216	1.34523	6.10278	5.17267	5.52489	6.12851	2.3077	4.0056	5.13312	4.78556	1.6484	3.46288	1.88643	2.64917	4.29379	2.74235	5.50416	1.63577	1.94401	5.17354	5.43161	3.46667	3.94509	6.06393	3.78584	4.21527	2.58553	4.35439	5.62113	5.16592	3.64195	1.79449	-2.15675	1.05016	3.08555	3.90453	2.78665	2.06043	5.51839	4.86154	0.506347	5.56132	1.03492	6.53379	3.62924	4.9277	4.58146
TNFSF10-mRNA	7.10133	11.5166	7.86963	7.49243	9.12131	8.62271	9.12295	10.9547	11.7371	10.0512	8.46912	11.3264	7.65963	7.65928	9.70278	9.69357	7.85179	9.11449	8.30431	7.50396	9.35303	11.0837	9.30138	9.84749	8.73019	9.21232	8.24527	9.70713	9.37995	9.37069	7.94305	9.30206	7.73881	9.32707	9.78687	11.1645	7.30794	8.54012	9.56144	9.43671	6.296	10.5857	11.6836	10.4173	12.1439	10.5708	9.97483	10.1747	10.5775
TNFSF12-mRNA	7.82122	8.40072	9.08229	7.77568	8.70696	8.58449	8.91721	8.01672	8.5931	7.20129	8.4886	7.74492	5.9338	8.21063	6.99913	6.55606	7.5996	7.50612	7.89807	6.29314	7.22458	9.16943	8.6392	9.51106	9.0566	9.11124	8.66848	7.80024	9.15539	8.49487	8.82276	8.38831	8.38491	6.71243	6.47261	8.03631	7.52295	8.00807	6.9364	6.8305	8.10335	8.33377	6.56008	8.76296	6.78088	8.17589	7.57289	7.24492	5.90339
TNFSF13B-mRNA	5.64614	5.31893	4.26759	5.52513	6.0861	5.17267	5.19732	5.61755	5.3077	5.18847	6.86157	6.42299	6.6484	6.43864	5.14947	4.64917	5.51619	5.11159	6.64775	3.71824	4.8383	5.90393	5.654	5.58215	5.89262	5.96439	5.72444	4.95224	4.58553	4.21688	5.2992	4.75088	5.75743	3.55348	3.86562	5.21115	3.08555	4.37019	6.03458	3.15997	5.88096	5.90336	3.39943	5.75036	5.40416	7.04398	5.78357	5.39457	3.79719
TNFSF13-mRNA	8.30665	8.61661	8.9838	7.79644	8.42138	10.1694	8.41668	9.15049	8.53651	7.214	9.00179	8.98196	7.15619	8.07563	8.03211	8.9711	7.70883	7.7573	7.79899	6.05214	6.94204	8.65368	8.59388	8.49642	8.21455	7.742	8.79333	8.41167	8.56281	7.72785	9.75863	8.27445	8.07194	7.09967	7.34509	7.7811	8.87562	8.4635	8.37911	7.74893	10.0686	8.40828	6.95638	8.30549	6.89291	7.96049	7.58494	6.80536	6.87519
TNFSF18-mRNA	2.69194	2.41204	1.46023	0.667153	1.65983	3.36532	1.10986	2.61755	3.11505	2.25558	6.6991	5.42299	6.40329	6.32418	2.37186	2.64917	3.4458	1.74235	1.66286	0.133273	2.46484	1.29907	2.62425	1.88171	3.13773	2.15704	5.90132	2.63031	1.58553	0.894955	2.2992	1.58096	0.472024	2.61761	0.843254	4.02998	3.08555	2.09718	6.91593	2.423	3.71103	2.88955	0.698992	2.72482	1.77189	3.68204	4.37549	1.89207	1.94919
TNFSF4-mRNA	4.15137	5.45643	3.46023	5.24004	5.41472	4.68725	5.10986	4.88058	5.66525	4.25558	7.26159	5.42299	6.29226	6.89584	4.08807	4.23413	6.07807	5.24485	4.85925	3.35567	3.9903	4.99951	5.32469	5.05163	5.89262	5.61647	6.72444	4.63031	5.97785	4.89496	5.62113	5.2814	3.64195	3.41598	4.33511	4.37208	4.50058	3.21265	7.01547	3.25308	4.71103	6.75136	4.28395	7.12692	5.17788	6.7044	5.96045	4.96246	3.43462
TNFSF8-mRNA	4.69194	3.997	4.46023	2.43269	7.77877	5.27221	6.23914	4.68794	4.39516	4.77343	7.28724	6.42299	4.81833	5.01542	3.56451	3.64917	4.5833	5.01537	5.79214	0.54831	5.22134	4.7141	5.71171	5.68906	5.38566	5.15704	6.69273	5.43767	5.49242	3.89496	5.99964	4.66842	4.93146	3.22333	3.33511	3.66159	4.67051	4.93848	6.37161	2.25308	5.51839	5.16639	2.55697	5.27502	3.1504	5.35446	4.92298	4.42812	3.67166
TNFSF9-mRNA	4.49929	4.11248	4.78216	2.25212	2.98176	3.36532	3.22533	3.29562	4.39516	1.60351	3.16113	3.61564	3.45576	3.55599	2.73443	4.9711	3.12387	3.85783	2.07789	4.98294	1.00541	2.03603	1.62425	3.46667	3.13773	2.15704	3.20088	5.80024	2.58553	3.47992	3.88416	3.58096	0.472024	0.415976	0.650609	1.58067	4.50058	2.31957	3.10858	2.06043	5.03296	2.35904	1.39943	3.2394	2.44996	3.14147	1.4824	2.07264	2.62726
TNKS-mRNA	8.46673	8.30685	6.9838	7.18758	7.9125	7.3426	7.79168	7.46554	7.90761	6.80738	8.09369	8.37053	8.14825	7.06379	7.39105	8.37709	7.48142	7.61682	7.57774	7.90806	6.68489	9.37053	7.60153	8.30797	7.72269	8.22313	7.67661	8.48829	8.02848	7.62288	7.75863	7.73071	9.17246	7.57988	7.92939	7.7811	7.25547	7.75062	8.17897	7.24743	7.84032	7.57282	7.40635	7.56852	7.96171	7.91326	8.26376	7.75997	7.50991
TP53-mRNA	6.39238	7.54132	9.68424	8.94048	8.80194	9.27821	8.6721	9.43773	9.08248	8.92285	7.9283	6.82509	7.75692	9.62208	7.27875	8.29303	9.49891	7.98394	9.89488	7.82327	8.65885	8.17354	9.30842	8.42087	8.62155	8.82946	8.27769	6.80024	8.66235	9.53158	9.54712	7.60333	8.51094	8.45818	7.908	8.73354	8.90146	6.21265	6.40136	8.05074	9.10335	8.90507	9.31784	8.93149	8.35685	9.81582	10.2962	7.49298	6.71473
TPI1-mRNA	13.7007	12.7957	14.1747	11.2219	10.9778	13.3387	10.6334	13.0991	11.8464	11.0211	12.5858	12.7261	12.8999	13.6204	12.5364	11.568	12.2957	10.9338	12.7761	12.0784	10.6089	11.7095	10.7664	11.0032	10.8571	11.9931	11.7303	12.1361	10.6134	11.6894	13.3083	12.8041	10.8018	10.7241	11.3427	11.0868	12.8993	11.8134	11.8399	11.6778	13.929	11.5108	11.9519	11.5899	11.495	12.0983	12.4029	13.0334	13.3667
TPM1-mRNA	10.5577	11.4254	11.533	10.1997	8.84471	11.6996	10.2748	10.8074	10.1532	9.23494	10.5099	11.4829	10.8183	10.654	10.2684	10.133	9.08965	9.54756	9.78439	9.47015	9.84933	10.2972	10.299	11.4835	10.3226	11.1711	10.5363	11.4632	10.7679	8.96642	11.5424	10.6921	9.53002	9.44112	10.2755	9.70519	12.201	9.98185	11.0286	11.3795	11.5248	10.8518	8.62751	11.6594	10.9037	10.6216	9.89301	10.1806	11.4854
TPSAB1/B2-mRNA	7.08426	8.13313	7.34288	8.11175	6.8197	7.40971	11.8544	7.80341	9.34112	10.3993	7.66036	4.78556	4.10783	6.70574	5.67303	3.64917	3.4458	7.43352	6.42662	1.35567	5.98269	9.17967	9.48844	10.0765	9.58894	10.3616	10.9356	4.63031	9.06127	8.47238	8.13209	8.27445	5.42622	6.70138	1.65061	2.33966	5.08555	8.52902	6.34124	2.95351	2.71103	8.14621	4.38549	9.4605	3.44996	6.96281	0.996976	6.62904	2.94919
TRAF1-mRNA	9.06263	7.35455	6.81779	5.38962	9.17553	8.85717	8.26299	8.0638	7.03562	7.65413	11.3202	6.61564	7.02344	6.97385	6.22272	6.23413	7.85179	6.26592	7.30671	5.24875	6.28463	8.14456	8.15303	7.85899	7.47758	7.742	7.52281	7.08974	7.0118	6.62288	7.75863	6.36232	6.02661	4.7234	8.08166	5.50228	6.92685	6.00407	7.47315	4.34054	7.10335	6.66485	5.0827	7.24838	7.04242	8.13118	6.3261	7.50482	9.15376
TRAT1-mRNA	4.59883	4.41204	5.9838	1.93019	8.10692	5.36532	6.8103	5.20251	5.06258	6.70304	6.61044	6.07507	5.10783	7.33735	2.37186	3.64917	3.70883	3.85783	5.98478	1.24875	4.66837	4.99951	6.57845	5.46667	4.72269	6.40497	4.90132	5.95224	3.1705	5.28727	6.20609	5.22481	4.05699	2.48637	1.54369	1.88023	1.50058	4.15607	6.07205	-0.746925	3.71103	4.58143	1.94692	4.56132	2.90939	6.78007	5.1669	5.0186	3.0867
TREM1-mRNA	6.41986	6.02675	6.41443	2.93019	3.2448	5.45278	2.98433	6.24981	4.3077	2.88361	7.7599	4.93757	5.55529	6.53327	4.20836	3.64917	6.40927	5.40532	6.77833	3.73814	4.36296	2.29907	4.03929	2.88171	3.45966	5.61647	4.3708	6.08974	2.58553	2.47992	5.46912	5.71024	3.47202	2.9014	3.82053	5.6217	4.67051	5.0668	4.95658	5.40282	6.61792	5.49289	3.88882	5.89475	3.77189	4.94882	4.55769	5.7796	6.20469
TREM2-mRNA	8.04067	6.47812	7.0452	6.70717	6.72592	6.82475	6.94275	5.88058	6.9942	6.31971	9.43654	8.5345	6.07466	7.33735	6.86829	6.8191	7.16826	7.30714	5.66286	3.90586	8.27765	6.76939	7.14781	6.40527	7.11501	5.85748	7.98224	6.80024	7.49242	5.89496	8.22993	7.67899	7.17246	5.03656	7.02316	5.85177	5.08555	6.98795	6.99611	6.25308	7.99644	8.07786	6.37142	9.06213	6.44996	7.57988	8.21032	6.66466	5.05353
TRIM21-mRNA	6.99572	6.4995	6.10409	5.71155	7.04354	7.2233	6.98433	7.2843	5.79955	7.01532	7.49411	6.82509	6.45576	6.31088	5.95682	5.23413	6.55013	6.24485	6.92338	6.39066	6.51056	6.80157	7.27769	6.20364	6.72269	6.91193	6.95576	7.02263	6.62993	6.14288	6.82276	6.956	5.11588	6.96133	6.51214	7.87317	6.20102	7.70204	7.19604	6.79997	7.03296	7.0346	5.36433	7.02599	6.53743	7.92044	6.86487	7.07794	5.68255
TSLP-mRNA	3.69194	2.997	3.78216	0.667153	3.2448	4.68725	3.22533	2.29562	4.00814	3.18847	5.24205	5.42299	4.10783	5.51019	2.37186	4.23413	4.12387	3.74235	1.66286	0.355665	0.227799	2.29907	3.03929	5.05163	3.94509	5.15704	5.52281	4.21527	4.1705	1.89496	5.10655	2.90289	4.17246	-0.905952	1.16518	1.20216	3.50058	2.51221	5.31021	1.25308	6.7985	2.77408	1.60588	1.91747	-0.550038	2.58893	2.26001	2.30711	3.43462
TTC30A-mRNA	4.59883	5.27002	4.46023	6.10011	5.92662	4.82475	6.41971	6.72188	7.23843	6.88891	6.92012	6.07507	6.45576	7.01542	5.99077	7.23413	6.07807	7.68877	6.73611	5.05611	6.89618	7.17354	7.30608	5.88171	6.62958	5.15704	5.95576	6.21527	6.53973	7.28727	5.62113	6.13555	7.05699	7.6921	6.51214	7.97563	3.82251	6.3451	7.24608	6.6194	6.88096	7.4559	7.81664	6.90615	6.42724	6.79578	7.28976	6.48503	6.27832
TWF1-mRNA	10.1636	10.7261	11.235	9.4472	9.44447	12.6542	10.3331	9.76322	10.7075	9.92608	9.52274	10.3672	9.59384	10.9675	10.0301	9.6604	13.0394	10.8751	9.53527	9.9339	9.6922	9.61346	10.3362	9.90961	10.0325	9.31691	9.72444	10.0482	10.594	11.5298	9.52802	10.8407	10.1982	10.5437	9.10711	10.0561	9.41945	10.0121	10.1153	9.87146	10.6059	10.0125	10.6673	10.1959	9.825	9.7488	9.81076	9.69254	10.0435
TWIST1-mRNA	8.58676	6.65996	6.70816	5.72026	3.90776	6.61325	6.68477	6.1536	6.19034	8.97232	6.20216	5.42299	5.04072	5.74582	3.88643	2.64917	3.12387	4.06428	5.38167	1.87024	7.05162	6.7585	6.30608	8.80057	7.70759	7.20143	7.95576	6.08974	7.97785	6.02424	6.75863	5.97328	2.79395	2.00094	4.67614	3.16563	6.78599	5.44295	6.03458	8.0113	6.296	5.07176	1.69899	6.82436	3.90939	4.96744	4.28976	4.50874	5.03666
TWIST2-mRNA	3.49929	2.73396	2.46023	0.930188	1.2448	2.36532	2.98433	1.29562	3.47762	1.11808	2.04565	1.61564	0.6484	1.87792	1.14947	3.64917	3.12387	1.15739	0.662856	-0.45169	-0.579556	1.7141	1.62425	3.88171	3.72269	5.15704	3.20088	2.63031	3.90746	0.894955	2.2992	2.90289	2.47202	-0.320989	-0.571784	-2.11977	2.50058	-0.487787	2.37161	0.838038	4.296	0.774075	-2.30101	2.2394	0.449962	1.85196	1.26001	1.30711	0.212227
TYMP-mRNA	10.1473	9.75189	10.4743	8.76413	9.07769	10.6599	10.2009	11.6316	9.63413	10.1712	10.4322	9.1392	9.18368	10.2035	8.14571	7.17273	9.77851	9.57524	10.7508	7.08553	9.15811	9.77074	11.1439	9.20364	8.85198	10.5013	10.0082	10.2524	8.56281	8.91732	10.5707	9.63624	7.74815	8.9621	9.63116	10.3283	9.51181	11.1135	10.0881	8.63678	8.68831	11.2858	8.16149	10.6334	10.8234	11.0042	9.50952	10.6072	10.0959
TYMS-mRNA	10.4468	10.3979	9.58436	6.50004	6.94524	11.5796	7.30625	9.82114	7.43698	7.51725	9.71572	9.83481	9.92452	9.17621	7.49524	8.43053	10.0427	7.89886	9.39304	11.0021	7.56	5.57209	7.27769	6.8359	7.42313	10.8259	9.17816	7.5372	8.14012	9.43799	9.47911	8.71024	6.94776	8.16417	7.43384	7.9026	12.2446	8.88508	7.60683	7.53385	10.7334	8.82211	6.69051	7.30117	7.01982	8.33667	9.27682	8.68215	9.9914
UBA7-mRNA	7.65772	8.39503	8.18816	6.60261	9.2125	9.62271	8.85805	8.62205	8.44212	9.21611	7.1954	8.55815	5.10783	7.37617	8.59517	8.67154	7.64743	7.7573	7.44422	5.68786	8.0652	8.29153	9.35896	8.53992	8.53861	8.32696	8.55843	9.84948	8.64082	7.72785	8.60298	7.97328	7.66185	7.99642	6.23127	8.88656	9.30148	8.9593	9.11757	7.27544	8.26562	8.33886	5.02991	8.10234	7.19816	8.73867	7.64083	6.96817	6.47275
UBE2C-mRNA	9.51849	9.42046	9.57398	9.19463	7.06922	8.69624	7.95952	9.45549	7.28498	8.74306	9.36758	9.39043	8.00595	9.25296	8.6279	7.8971	10.0278	9.25542	9.11955	10.3851	9.05117	4.7141	7.84019	5.68906	7.26701	7.20143	8.4297	8.15387	7.51627	8.54601	9.65675	9.35245	6.93146	8.737	8.24413	8.31173	8.77671	8.35456	8.16169	7.07962	9.75543	8.86507	9.05269	7.81833	6.16421	9.07113	9.41483	9.80096	9.32336
UBE2T-mRNA	9.58068	8.19994	7.91967	6.08669	7.09446	8.51507	6.34507	8.28997	7.64755	8.62904	9.16113	8.42299	8.70368	8.23899	6.57573	8.7577	9.08965	7.67309	8.15471	8.76202	8.05162	5.57209	6.59388	6.05163	5.94509	6.40497	8.18956	7.58451	6.22939	8.20784	8.42848	7.41385	7.49439	7.39554	6.83478	7.30019	6.99244	8.30663	7.41601	5.86778	8.7985	7.78903	7.38549	6.81229	5.33261	7.64204	8.70985	8.19463	7.33807
ULBP2-mRNA	5.44683	5.80435	5.16067	4.04566	3.2448	5.06576	1.84682	3.61755	5.16568	5.55104	7.84439	7.1392	6.95218	6.95687	4.20836	4.23413	4.70883	4.06428	3.66286	3.67759	5.68254	1.7141	2.84664	3.46667	3.72269	5.15704	6.72444	5.43767	4.75546	2.89496	6.20609	4.16592	3.27938	1.67901	3.16518	2.52409	4.08555	2.83414	7.35651	3.34054	6.61792	4.43704	4.42691	4.72482	2.90939	4.92996	3.3189	3.68562	4.01958
VCAM1-mRNA	7.51212	8.21939	7.43751	7.03522	9.28554	7.6691	8.52771	10.8377	6.61148	7.12258	10.5495	5.86357	7.20299	7.61669	4.5187	4.64917	5.93122	6.58366	8.16801	2.79624	7.22941	7.40759	7.60153	9.04158	7.44151	8.2445	5.66031	5.95224	7.87094	7.12377	7.97162	6.93851	5.33	3.76647	4.47261	5.27255	5.20102	5.72167	6.45908	3.25308	6.03296	8.31323	3.48035	7.44103	5.44996	8.59941	5.65233	7.66993	10.468
VCAN-mRNA	10.6315	11.8357	11.282	11.7351	9.18731	11.5061	12.3001	10.952	12.4234	10.4287	10.3054	9.1392	9.01472	10.5411	9.11525	7.93457	11.1267	9.14891	11.2406	8.71385	9.63385	10.5952	11.2854	12.7381	12.9479	12.4574	12.1731	9.5961	12.242	9.98771	11.8422	12.0389	7.79395	6.49493	8.38435	8.0489	8.33347	8.99401	9.38284	6.48189	11.2695	12.3197	7.55074	13.1219	9.73421	11.3829	10.3655	11.1571	10.1005
VEGFA-mRNA	12.0279	11.9034	10.9441	8.73001	8.38435	10.1597	9.18489	11.0786	10.204	9.9995	10.4803	10.8324	9.90814	11.017	10.4789	11.4338	9.8687	10.9792	10.2072	9.02759	9.24381	8.99255	8.12144	9.48904	8.83817	9.16827	10.2562	11.2669	9.8663	9.37474	9.82276	10.5838	9.31751	8.70784	10.2041	9.67343	12.2819	9.84872	10.8768	10.5773	12.7582	9.26726	10.1541	8.67902	11.1487	10.5738	11.6698	9.8153	11.1452
VEGFB-mRNA	8.43341	9.69975	8.96803	8.84008	9.23726	8.4946	9.34985	8.89181	9.48512	9.30394	7.49961	9.44219	8.29945	9.42173	9.64665	9.14102	8.49891	8.30714	8.14398	9.94866	8.88295	8.9879	9.20921	9.7946	9.61751	8.64889	9.59748	9.35823	9.75546	8.44185	9.34359	8.6999	8.7758	8.47991	9.15897	8.91572	8.51181	9.37175	9.18326	8.86962	10.2424	9.24981	7.67913	9.70863	8.67637	8.65932	8.55769	7.87544	6.66069
VEGFC-mRNA	6.15137	6.27002	5.91967	6.32822	7.09446	5.61325	6.82867	5.85021	6.9942	6.72096	6.47192	5.93757	4.73586	6.78481	4.42249	6.34961	4.4458	5.68095	5.98478	2.07187	6.19523	5.96203	6.18904	7.49642	7.11501	7.20143	7.00823	6.80024	7.25796	5.64984	6.62113	6.19567	4.27938	4.07133	6.24413	5.19311	4.08555	5.59968	7.40136	7.34583	5.51839	6.60697	4.85886	7.04675	6.21815	6.22893	4.94183	5.90404	5.69335
VHL-mRNA	7.51212	8.09152	7.85255	7.38962	7.98176	8.58449	7.5528	7.14111	7.33006	7.77056	7.35551	8.23035	7.44282	7.57836	7.53605	8.20376	7.99423	7.48831	7.24782	6.93633	7.379	7.35796	7.84019	6.96917	7.44151	7.742	8.72444	7.7596	8.02848	7.41852	8.08056	7.25338	7.51642	7.59389	7.23127	7.39593	7.99244	8.03577	7.71739	6.70429	8.59368	7.63206	7.53188	7.91182	6.95776	7.88416	7.89905	7.80056	7.24197
VSIR-mRNA	7.95873	8.59691	6.85255	5.72893	8.879	7.93517	8.32256	7.81132	7.55562	7.57423	8.46912	9.94656	6.32083	6.2142	6.17922	6.23413	7.10115	7.06428	7.75737	4.63577	6.90627	7.02699	7.87849	8.32465	7.85198	9.20143	7.67661	7.3852	7.97785	6.70231	8.18184	7.10452	7.27938	5.00094	6.42445	5.40379	6.54498	7.2804	6.61954	6.18381	8.38346	7.40828	4.55697	7.21209	6.03492	8.11666	7.78879	6.61818	5.79719
VTCN1-mRNA	7.90139	12.1757	8.22842	8.50762	5.11927	6.95028	8.88684	10.4041	6.00814	9.76913	6.75531	12.5188	6.6026	8.41708	4.42249	7.40406	5.70883	6.87164	9.69076	2.00774	9.69628	5.7141	8.27291	8.14849	10.2593	8.20143	9.22878	8.05658	7.53973	6.53881	9.31042	9.9319	3.27938	6.64479	7.81192	10.2083	10.0818	10.5566	7.56801	9.25025	8.59368	4.51104	10.2662	10.6343	10.3172	8.83178	10.2482	10.3627	9.00556
WDR76-mRNA	7.48636	7.44546	6.78216	4.29942	6.42802	7.55514	5.88245	6.73856	6.11505	6.61633	8.11533	6.52253	7.21826	6.98226	4.92206	7.1086	7.96936	6.85783	6.3633	7.73195	6.14836	5.46899	6.26811	6.05163	6.13773	4.742	8.25616	6.87824	5.83346	8.00348	8.34359	6.38831	6.40276	6.86554	5.85448	6.53128	6.35857	7.9593	7.1265	5.11106	8.54392	7.58572	6.63268	6.1654	4.20485	6.2056	6.87472	5.81173	6.23459
WNT10A-mRNA	4.2769	6.34277	5.85255	2.04566	6.56672	5.17267	5.8103	6.52444	4.89266	4.18847	5.78262	5.42299	4.6484	5.31088	2.14947	3.64917	4.70883	3.61682	3.93587	3.77713	2.70585	5.44202	5.32469	3.46667	4.30766	5.61647	5.00823	2.63031	3.58553	3.47992	5.2992	2.90289	2.05699	1.41598	0.165182	0.687585	4.08555	1.83414	5.43051	1.83804	2.71103	4.23351	0.283955	4.08739	3.1504	7.27075	4.28976	6.90702	5.64963
WNT11-mRNA	5.7794	5.80435	6.41443	2.73754	4.70423	6.17267	5.40754	5.34001	6.66525	2.96608	5.01528	6.61564	4.97033	5.46288	-0.435494	5.23413	4.93122	3.15739	5.03209	7.30153	1.66837	5.20596	3.20921	5.46667	6.30766	5.742	8.34043	4.21527	5.58553	4.5954	5.46912	3.75088	3.93146	1.09405	-0.156746	1.78712	6.99244	3.09718	5.24608	1.83804	3.71103	4.58143	2.90845	4.3769	2.44996	4.79056	3.58194	5.94518	4.15083
WNT2B-mRNA	6.59883	6.02675	6.5477	5.20321	5.49272	5.88888	6.50217	4.81918	6.03562	4.44001	7.15418	6.90104	5.50638	6.14096	5.02394	5.23413	7.86534	5.74235	5.18642	5.93633	4.95183	4.92356	5.53114	6.34114	6.04462	6.06393	8.15507	7.02263	6.71482	3.89496	5.88416	4.38831	4.37891	4.11642	4.20081	4.05016	5.82251	4.59968	7.32581	4.575	5.03296	4.71267	4.05654	5.40932	5.63979	4.00396	6.10968	5.80536	5.05353
WNT2-mRNA	3.2769	6.21939	4.46023	4.98908	3.36027	5.27221	4.77282	5.4249	5.16568	4.49659	6.68951	5.07507	5.6484	6.41397	-0.435494	2.64917	4.4458	1.74235	3.47021	-1.45169	0.00540669	3.17354	5.87218	1.88171	5.53005	5.32696	5.78584	4.21527	6.28597	4.35439	5.46912	6.48785	1.47202	-0.905952	1.30269	0.88023	3.08555	2.09718	6.17897	1.575	4.71103	6.10798	-0.301008	7.42526	0.449962	5.62455	1.67505	5.59989	1.21223
WNT3A-mRNA	3.01387	2.997	3.0452	1.34523	2.46719	4.36532	4.10986	3.10297	2.3077	0.79615	5.41489	4.61564	3.45576	3.14096	3.56451	2.64917	3.12387	3.15739	0.0778939	-0.866727	-0.257628	0.714104	1.03929	1.88171	2.13773	2.15704	5.00823	3.63031	2.58553	1.89496	2.2992	3.16592	2.47202	0.094048	0.165182	-1.11977	1.50058	0.512213	5.78665	1.575	4.71103	1.99647	2.45388	1.50243	3.1504	0.682036	0.996976	-2.01482	0.949192
WNT4-mRNA	3.2769	2.41204	3.78216	5.88438	1.65983	6.00917	3.43178	6.17826	2.62962	2.88361	6.49411	5.7031	5.10783	5.87792	4.56451	4.23413	3.4458	5.15739	5.05517	8.30737	3.25333	4.62099	4.56285	5.05163	4.13773	4.47897	7.35062	3.63031	4.39289	4.35439	3.88416	2.90289	4.71995	4.09405	2.48711	5.40379	4.08555	6.52344	6.34124	4.29747	2.71103	4.88955	1.94692	2.2394	3.35685	4.35446	4.97883	4.05127	4.0867
WNT5A-mRNA	6.3358	6.90389	8.3306	5.91508	7.95445	9.65994	6.67464	8.70925	9.64977	5.23909	7.6256	6.93757	8.11601	7.74087	6.30597	9.20376	6.25315	7.20179	8.26772	6.49082	6.53419	5.29907	7.37021	7.6366	7.06847	5.15704	8.10777	9.70713	6.53973	4.21688	8.2992	7.12012	4.99559	4.53699	8.22912	6.7506	7.17301	6.38258	9.2865	4.20727	9.15398	7.45121	6.5382	9.05189	8.66671	6.37552	8.48723	7.26827	8.00664
WNT5B-mRNA	8.60483	6.38932	8.39097	5.13964	5.7473	6.85717	5.82867	6.50507	5.35209	3.84054	7.79161	6.7031	5.55529	7.83212	5.95682	4.23413	5.29379	4.91228	4.07789	2.79624	4.0498	4.29907	5.71171	7.12964	4.83817	5.742	6.59319	6.33075	6.22939	4.21688	7.05408	6.33585	3.93146	2.55348	4.33511	2.78712	8.76737	4.97164	6.69354	2.25308	7.71103	5.07176	1.86892	6.90615	5.06467	6.41675	6.91822	5.214	4.58146
WNT7B-mRNA	4.59883	4.65996	4.46023	2.98908	6.97272	8.1335	5.07948	7.46554	6.79955	2.49659	6.0754	6.61564	5.45576	5.04785	2.88643	6.8971	8.01869	7.19081	6.77138	0.355665	1.94401	4.10642	2.03929	3.46667	7.09193	4.742	6.3708	5.63031	6.39289	2.47992	2.2992	6.71024	2.05699	0.679011	4.44317	8.27576	3.82251	7.43703	6.71739	7.31377	4.71103	5.54666	7.94929	7.45663	5.53743	5.62455	5.40297	6.94518	8.60168
XCL1/2-mRNA	3.69194	4.11248	3.46023	0.667153	4.36027	3.95028	4.8103	4.10297	3.11505	3.96608	5.31867	5.2006	3.6484	4.72592	1.14947	4.23413	3.70883	2.47932	3.24782	4.4552	2.74237	4.80157	4.94618	1.88171	2.13773	5.15704	5.3708	5.43767	3.58553	4.35439	5.2992	3.75088	3.64195	1.55348	0.650609	0.202158	4.30794	3.21265	4.78665	2.423	3.71103	3.64854	-0.301008	3.91747	2.03492	5.07435	1.99698	2.57014	1.43462
ZAP70-mRNA	4.2769	4.58196	4.78216	4.64901	8.4575	7.19821	6.92577	6.44537	5.92241	6.89418	5.52678	5.07507	5.04072	4.80392	3.37186	4.23413	3.93122	4.32732	6.71452	2.35567	6.21161	5.96203	6.82065	6.05163	5.66129	7.20143	6.33016	3.63031	4.58553	5.84915	6.38666	4.48785	3.05699	3.22333	2.16518	3.08968	4.30794	4.31957	5.83105	3.34054	4.296	5.33886	3.80752	5.69883	4.69789	7.46667	5.61756	5.81173	5.24197
ZC3H12A-mRNA	7.01387	7.78707	6.78216	6.29942	6.97272	7.12021	8.45267	7.73856	8.07588	6.88891	6.68951	8.27385	6.57914	6.70574	6.73443	6.1086	8.3718	6.7721	7.12774	5.38751	6.25333	6.07166	7.82065	7.27403	6.83817	5.742	8.14339	8.05658	7.62993	6.70231	6.38666	6.00722	5.86434	7.03656	6.16067	6.89704	6.62987	6.91309	7.9364	6.6018	6.03296	7.0533	5.6238	6.57568	6.77189	6.82669	5.80433	6.3732	7.15474
ZEB1-mRNA	8.50572	8.25124	7.21512	8.30523	7.99522	6.79158	9.1506	6.99606	9.04916	8.07924	8.69431	7.76539	6.81833	7.36977	8.05636	7.1086	5.87876	8.52371	7.83612	7.99746	7.99125	8.16119	8.69392	9.9261	9.20919	9.00253	8.94907	8.65268	8.92538	7.53881	7.69151	7.71024	7.71995	6.04242	8.01318	7.37409	5.40748	7.54012	8.99122	6.76087	8.61792	8.55543	6.47707	8.97816	8.62987	7.97895	9.62706	7.01309	6.28548
ZEB2-mRNA	8.72536	9.21617	8.43751	8.04913	8.92193	9.14011	9.63994	8.78346	9.24728	8.64477	9.50098	8.245	7.26311	8.31754	7.35892	6.34961	7.91829	8.41006	9.14667	6.66725	8.40201	8.75576	8.86584	10.5292	9.73764	9.84354	8.8733	8.02263	9.52217	8.32958	9.47911	8.75088	7.91497	5.95203	7.35698	7.18629	7.14444	7.31957	8.26239	6.85299	9.50545	9.10648	6.94455	9.15109	8.21151	8.79056	8.48079	8.41354	7.46331
[truncated: 3 more columns]

## Sheet: DE analysis
Differential Expression (DE) analysis by the nCounter 4.0 advanced analysis software. Genes are shorted by the false discovery rate (BH p value). 272 genes (highlighted in blue) are DE with FDR<0.05
Genes	Log2 fold change	std error (log2)	Lower confidence limit (log2)	Upper confidence limit (log2)	Linear fold change	Lower confidence limit (linear)	Upper confidence limit (linear)	P-value	BH.p.value	method	Gene.sets	probe.ID
CCL19	-5.54	0.48	-6.48	-4.6	0.0215	0.0112	0.0413	1.95e-15	1.3e-12	lm.nb	Cytokine and Chemokine Signaling	NM_006274.2:133
COL6A3	-3.07	0.3	-3.66	-2.49	0.119	0.079	0.178	1.09e-13	3.24e-11	lm.nb	Matrix Remodeling and Metastasis, PI3K-Akt	NM_004369.3:3293
CD36	-4.03	0.396	-4.81	-3.25	0.0613	0.0358	0.105	1.46e-13	3.24e-11	lm.nb	Antigen Presentation, Matrix Remodeling and Metastasis	NM_001001548.2:705
VCAN	-2.74	0.303	-3.34	-2.15	0.149	0.0989	0.225	6.07e-12	1.01e-09	lm.nb	Angiogenesis, Immune Cell Adhesion and Migration, Matrix Remodeling and Metastasis	NM_001126336.2:394
CCL21	-5.36	0.614	-6.57	-4.16	0.0243	0.0105	0.0559	1.76e-11	2.35e-09	lm.nb	Cytokine and Chemokine Signaling	NM_002989.2:155
ADAM12	-2.6	0.307	-3.2	-2	0.165	0.109	0.251	4.56e-11	5.07e-09	lm.nb		NM_003474.5:638
CCL14	-3.55	0.442	-4.42	-2.68	0.0854	0.0469	0.156	2.02e-10	1.92e-08	lm.nb	Cytokine and Chemokine Signaling	NM_032962.4:253
JAK3	-2.21	0.281	-2.77	-1.66	0.215	0.147	0.316	3.39e-10	2.76e-08	lm.nb	Cytokine and Chemokine Signaling, Cytotoxicity, JAK-STAT Signaling, PI3K-Akt	NM_000215.2:1715
COL17A1	-3.7	0.469	-4.62	-2.78	0.0769	0.0407	0.145	3.73e-10	2.76e-08	Wald	Matrix Remodeling and Metastasis, Myeloid Compartment	NM_000494.3:3330
HSD11B1	-1.39	0.18	-1.74	-1.04	0.382	0.299	0.488	6.96e-10	4.63e-08	Wald		NM_181755.2:590
CD79A	-4.25	0.558	-5.35	-3.16	0.0524	0.0245	0.112	8.28e-10	5.01e-08	lm.nb	Lymphoid Compartment	NM_001783.3:618
NID2	-1.85	0.244	-2.32	-1.37	0.278	0.2	0.388	1e-09	5.57e-08	lm.nb	Matrix Remodeling and Metastasis	NM_007361.3:1995
CXCL12	-2.38	0.323	-3.01	-1.75	0.192	0.124	0.298	2.01e-09	1.03e-07	lm.nb	Cytokine and Chemokine Signaling, Immune Cell Adhesion and Migration, Myeloid Compartment	NM_199168.3:72
CD74	-1.8	0.247	-2.28	-1.31	0.288	0.206	0.403	2.85e-09	1.35e-07	lm.nb	Antigen Presentation	NM_001025159.2:1161
TNFRSF1B	-1.6	0.224	-2.04	-1.16	0.33	0.243	0.447	4.32e-09	1.92e-07	lm.nb	NF-kappaB Signaling	NM_001066.2:596
CD48	-2.56	0.36	-3.27	-1.85	0.17	0.104	0.277	4.97e-09	2.07e-07	lm.nb	Costimulatory Signaling, Lymphoid Compartment	NM_001778.3:413
ITGA4	-1.57	0.23	-2.02	-1.11	0.338	0.247	0.462	1.48e-08	5.81e-07	lm.nb	Immune Cell Adhesion and Migration, Matrix Remodeling and Metastasis, PI3K-Akt	NM_000885.5:1019
CD45RB	-2.09	0.311	-2.7	-1.48	0.234	0.154	0.358	1.95e-08	7.23e-07	lm.nb		ENST00000367367.1:131
CD3D	-2.62	0.392	-3.39	-1.86	0.162	0.0951	0.276	2.21e-08	7.54e-07	lm.nb	Costimulatory Signaling, Lymphoid Compartment	NM_000732.4:127
IL2RB	-2.43	0.364	-3.14	-1.72	0.185	0.113	0.304	2.26e-08	7.54e-07	lm.nb	Costimulatory Signaling, Cytokine and Chemokine Signaling, JAK-STAT Signaling, PI3K-Akt	NM_000878.2:1980
FAP	-2.36	0.356	-3.06	-1.67	0.194	0.12	0.315	2.6e-08	8e-07	lm.nb		NM_004460.2:236
IL16	-2.1	0.317	-2.72	-1.48	0.233	0.151	0.358	2.67e-08	8e-07	lm.nb	Cytokine and Chemokine Signaling	NM_004513.4:1262
COL5A1	-2.02	0.305	-2.62	-1.42	0.247	0.163	0.374	2.84e-08	8e-07	lm.nb	Matrix Remodeling and Metastasis	NM_000093.4:1133
SFRP4	-2.98	0.45	-3.86	-2.09	0.127	0.069	0.234	2.89e-08	8e-07	lm.nb	Wnt Signaling	NM_003014.2:1060
OLFML2B	-1.64	0.249	-2.13	-1.16	0.32	0.228	0.449	3e-08	8e-07	lm.nb		NM_015441.1:2920
CCND2	-1.6	0.242	-2.07	-1.12	0.331	0.238	0.46	3.14e-08	8.05e-07	lm.nb	Angiogenesis, Cell Proliferation, JAK-STAT Signaling, PI3K-Akt, Wnt Signaling	NM_001759.2:5825
INHBA	-2.13	0.326	-2.77	-1.49	0.228	0.147	0.355	3.61e-08	8.91e-07	lm.nb	TGF-beta Signaling	NM_002192.2:1914
TNFSF12	-1.24	0.19	-1.61	-0.866	0.424	0.327	0.549	4.19e-08	9.96e-07	lm.nb	NF-kappaB Signaling	NM_003809.2:339
ZEB2	-1.4	0.215	-1.82	-0.975	0.38	0.283	0.509	4.53e-08	1.04e-06	lm.nb		NM_001171653.1:1879
THY1	-1.65	0.256	-2.15	-1.15	0.318	0.225	0.45	4.86e-08	1.08e-06	lm.nb	Immune Cell Adhesion and Migration	NM_006288.3:420
GZMK	-2.67	0.415	-3.48	-1.86	0.157	0.0894	0.276	5.57e-08	1.2e-06	lm.nb	Cytotoxicity, Lymphoid Compartment	NM_002104.2:634
CYBB	-1.65	0.261	-2.17	-1.14	0.318	0.223	0.452	7.26e-08	1.41e-06	lm.nb	Antigen Presentation, Hypoxia, Immune Cell Adhesion and Migration, Myeloid Compartment	NM_000397.3:1034
C2	-1.41	0.223	-1.85	-0.977	0.375	0.277	0.508	7.45e-08	1.41e-06	lm.nb		NM_000063.5:730
LYZ	-2.27	0.358	-2.98	-1.57	0.207	0.127	0.337	7.49e-08	1.41e-06	lm.nb	Myeloid Compartment	NM_000239.2:381
CPA3	-3.14	0.495	-4.11	-2.17	0.114	0.0579	0.222	7.53e-08	1.41e-06	lm.nb		NM_001870.2:768
GAS1	-3.12	0.492	-4.08	-2.16	0.115	0.0589	0.225	7.61e-08	1.41e-06	lm.nb	Hedgehog Signaling	NM_002048.2:948
PTPRC	-1.98	0.319	-2.6	-1.35	0.254	0.164	0.391	1.22e-07	2.19e-06	lm.nb	Costimulatory Signaling, Immune Cell Adhesion and Migration	NM_080921.3:99
IL2RG	-2.58	0.418	-3.4	-1.76	0.167	0.0945	0.295	1.35e-07	2.37e-06	lm.nb	Costimulatory Signaling, Cytokine and Chemokine Signaling, JAK-STAT Signaling, Lymphoid Compartment, PI3K-Akt	NM_000206.1:595
CD96	-2.18	0.356	-2.88	-1.49	0.22	0.136	0.357	1.57e-07	2.67e-06	lm.nb	Lymphoid Compartment	NM_005816.4:1355
IL6	-2.92	0.481	-3.87	-1.98	0.132	0.0686	0.254	1.93e-07	3.2e-06	lm.nb	Cytokine and Chemokine Signaling, Hypoxia, JAK-STAT Signaling, Metabolic Stress, PI3K-Akt	NM_000600.3:484
TMEM173	-1.05	0.173	-1.39	-0.713	0.482	0.381	0.61	1.97e-07	3.2e-06	lm.nb		NM_198282.1:725
CD27	-2.56	0.422	-3.38	-1.73	0.17	0.0959	0.302	2.03e-07	3.22e-06	lm.nb	Costimulatory Signaling, Lymphoid Compartment, NF-kappaB Signaling	NM_001242.4:326
CXCL14	-2.8	0.465	-3.71	-1.88	0.144	0.0766	0.271	2.37e-07	3.68e-06	lm.nb	Cytokine and Chemokine Signaling	NM_004887.4:990
HCK	-1.65	0.277	-2.2	-1.11	0.318	0.218	0.464	2.87e-07	4.34e-06	lm.nb	Cytokine and Chemokine Signaling, Myeloid Compartment	NM_001172129.1:325
CCL5	-2.16	0.363	-2.87	-1.45	0.224	0.137	0.366	3e-07	4.4e-06	lm.nb	Cytokine and Chemokine Signaling, Myeloid Compartment	NM_002985.2:277
WNT2	-2.76	0.463	-3.67	-1.86	0.147	0.0785	0.276	3.04e-07	4.4e-06	Wald	Hedgehog Signaling, Wnt Signaling	NM_003391.2:2014
COMP	-3.26	0.551	-4.34	-2.18	0.105	0.0495	0.221	3.4e-07	4.82e-06	lm.nb	Matrix Remodeling and Metastasis, PI3K-Akt	NM_000095.2:1271
CD2	-2.05	0.351	-2.74	-1.37	0.241	0.15	0.388	4.19e-07	5.77e-06	lm.nb	Costimulatory Signaling, Immune Cell Adhesion and Migration, Lymphoid Compartment	NM_001767.3:683
THBS1	-1.48	0.253	-1.97	-0.983	0.359	0.255	0.506	4.24e-07	5.77e-06	lm.nb	Angiogenesis, Matrix Remodeling and Metastasis, PI3K-Akt, TGF-beta Signaling	NM_003246.2:3816
LILRB4	-1.39	0.24	-1.86	-0.924	0.38	0.275	0.527	4.9e-07	6.46e-06	lm.nb		NM_001278426.3:591
TGFB1	-1.18	0.203	-1.57	-0.779	0.443	0.336	0.583	5.04e-07	6.46e-06	lm.nb	MAPK, Matrix Remodeling and Metastasis, TGF-beta Signaling	NM_000660.4:1473
TPSAB1/B2	-3.23	0.557	-4.32	-2.14	0.107	0.0501	0.227	5.04e-07	6.46e-06	lm.nb		NM_003294.3:556
DPP4	-2.53	0.439	-3.39	-1.67	0.173	0.0951	0.314	6.01e-07	7.55e-06	Wald	Costimulatory Signaling, Lymphoid Compartment	NM_001935.3:1861
CD3E	-2.35	0.413	-3.16	-1.54	0.196	0.112	0.343	7.3e-07	9.01e-06	lm.nb	Costimulatory Signaling, Lymphoid Compartment	NM_000733.3:233
IRF4	-2.69	0.474	-3.62	-1.76	0.155	0.0815	0.295	7.73e-07	9.36e-06	lm.nb	Cytotoxicity, Interferon Signaling, Lymphoid Compartment	NM_002460.1:325
SFRP1	-3.51	0.619	-4.72	-2.3	0.0878	0.0379	0.203	7.92e-07	9.42e-06	lm.nb	Wnt Signaling	NM_003012.3:1320
SLAMF7	-2.25	0.397	-3.03	-1.47	0.21	0.122	0.36	8.13e-07	9.5e-06	lm.nb	Lymphoid Compartment	NM_021181.3:215
NKG7	-2.15	0.381	-2.9	-1.4	0.225	0.134	0.378	8.81e-07	1e-05	lm.nb		NM_005601.3:633
GBP1	-1.9	0.338	-2.57	-1.24	0.267	0.169	0.423	8.9e-07	1e-05	lm.nb	Interferon Signaling	NM_002053.2:1838
CD69	-1.88	0.335	-2.53	-1.22	0.272	0.173	0.429	1.01e-06	1.12e-05	lm.nb	Costimulatory Signaling	NM_001781.2:88
HLA-DRA	-1.58	0.284	-2.14	-1.02	0.334	0.227	0.492	1.16e-06	1.27e-05	lm.nb	Antigen Presentation, Costimulatory Signaling, Immune Cell Adhesion and Migration, Interferon Signaling	NM_019111.3:335
IRF8	-2	0.361	-2.7	-1.29	0.25	0.153	0.409	1.25e-06	1.34e-05	lm.nb	Antigen Presentation, Interferon Signaling	NM_002163.2:1245
IL33	-2.53	0.458	-3.42	-1.63	0.174	0.0931	0.323	1.35e-06	1.43e-05	lm.nb	Cytokine and Chemokine Signaling	NM_033439.3:1842
ITGAM	-1.55	0.281	-2.1	-0.995	0.343	0.234	0.502	1.43e-06	1.49e-05	lm.nb	Immune Cell Adhesion and Migration, Matrix Remodeling and Metastasis, Myeloid Compartment	NM_000632.3:1400
LAIR1	-1.39	0.254	-1.89	-0.893	0.381	0.27	0.538	1.53e-06	1.55e-05	lm.nb		NM_001289023.2:864
IFI16	-1.65	0.301	-2.24	-1.06	0.318	0.212	0.479	1.53e-06	1.55e-05	lm.nb	Cytotoxicity, Interferon Signaling	NM_001206567.1:2351
CXCL9	-2.76	0.504	-3.74	-1.77	0.148	0.0747	0.294	1.6e-06	1.59e-05	lm.nb	Cytokine and Chemokine Signaling, Lymphoid Compartment	NM_002416.2:2012
CSF2RB	-2.44	0.45	-3.32	-1.56	0.184	0.0998	0.339	1.8e-06	1.76e-05	lm.nb	Cytokine and Chemokine Signaling, JAK-STAT Signaling	NM_000395.2:1547
FCN1	-2.05	0.378	-2.79	-1.31	0.242	0.145	0.404	2.03e-06	1.96e-05	Wald	Myeloid Compartment	NM_002003.4:969
CD4	-1.5	0.28	-2.05	-0.953	0.353	0.242	0.517	2.3e-06	2.19e-05	lm.nb	Antigen Presentation, Costimulatory Signaling, Immune Cell Adhesion and Migration	NM_000616.4:1524
HLA-DMA	-1.27	0.24	-1.74	-0.802	0.414	0.299	0.574	2.89e-06	2.71e-05	lm.nb	Antigen Presentation, Immune Cell Adhesion and Migration	NM_006120.3:396
CD45RO	-1.74	0.333	-2.4	-1.09	0.298	0.19	0.469	3.47e-06	3.21e-05	lm.nb		NM_080921.3:258
HLA-DPB1	-1.46	0.28	-2	-0.909	0.364	0.249	0.533	3.92e-06	3.58e-05	lm.nb	Antigen Presentation, Costimulatory Signaling, Immune Cell Adhesion and Migration, Interferon Signaling	NM_002121.5:987
MS4A1	-2.45	0.474	-3.38	-1.52	0.183	0.0963	0.349	4.6e-06	4.14e-05	lm.nb	Lymphoid Compartment	NM_021950.3:161
CD28	-1.89	0.366	-2.61	-1.18	0.269	0.164	0.443	4.72e-06	4.19e-05	Wald	Costimulatory Signaling, Immune Cell Adhesion and Migration, Lymphoid Compartment	NM_001243077.1:438
IL10RA	-1.39	0.271	-1.92	-0.854	0.383	0.265	0.553	5.56e-06	4.87e-05	lm.nb	Cytokine and Chemokine Signaling, JAK-STAT Signaling	NM_001558.2:150
SOX2	3.76	0.744	2.3	5.22	13.6	4.94	37.3	6.71e-06	5.8e-05	loglinear	Wnt Signaling	NM_003106.2:151
GIMAP4	-1.18	0.237	-1.65	-0.721	0.44	0.319	0.607	7.89e-06	6.62e-05	lm.nb		NM_018326.2:315
HLA-DRB1	-1.69	0.338	-2.36	-1.03	0.309	0.195	0.49	7.94e-06	6.62e-05	lm.nb	Antigen Presentation, Costimulatory Signaling, Immune Cell Adhesion and Migration, Interferon Signaling	NM_002124.3:1016
PLA2G2A	-3.97	0.793	-5.52	-2.41	0.064	0.0218	0.188	7.95e-06	6.62e-05	loglinear	MAPK	NM_000300.2:715
CD84	-1.39	0.278	-1.93	-0.842	0.383	0.262	0.558	8.26e-06	6.79e-05	lm.nb		NM_001184879.1:1015
MMRN2	-1.18	0.236	-1.64	-0.715	0.442	0.32	0.609	8.55e-06	6.94e-05	lm.nb	Angiogenesis	NM_024756.2:3040
PECAM1	-1.14	0.231	-1.59	-0.683	0.455	0.332	0.623	1.07e-05	8.61e-05	lm.nb	Immune Cell Adhesion and Migration, Matrix Remodeling and Metastasis	NM_000442.4:2492
ITGB2	-1.23	0.25	-1.72	-0.738	0.427	0.304	0.6	1.1e-05	8.69e-05	lm.nb	Immune Cell Adhesion and Migration, Matrix Remodeling and Metastasis	NM_000211.3:1412
HLA-E	-0.872	0.179	-1.22	-0.522	0.547	0.429	0.697	1.2e-05	9.4e-05	lm.nb	Antigen Presentation, Immune Cell Adhesion and Migration, Interferon Signaling	NM_005516.5:1287
ITGAX	-1.06	0.217	-1.49	-0.633	0.48	0.357	0.645	1.24e-05	9.59e-05	lm.nb	Immune Cell Adhesion and Migration, Matrix Remodeling and Metastasis, Myeloid Compartment	NM_000887.4:561
FPR3	-1.32	0.271	-1.85	-0.787	0.401	0.278	0.579	1.25e-05	9.59e-05	lm.nb	Myeloid Compartment	NM_002030.4:733
CSF1	-1.6	0.332	-2.25	-0.948	0.33	0.21	0.518	1.5e-05	0.000114	lm.nb	Cytokine and Chemokine Signaling, MAPK, Myeloid Compartment, PI3K-Akt	NM_000757.5:251
CD14	-1.34	0.28	-1.89	-0.796	0.394	0.269	0.576	1.55e-05	0.000116	lm.nb	Apoptosis, MAPK, Myeloid Compartment	NM_001174105.1:1020
CD6	-2.06	0.429	-2.9	-1.22	0.24	0.134	0.43	1.61e-05	0.000119	lm.nb	Immune Cell Adhesion and Migration, Lymphoid Compartment	NM_001254751.1:1722
CD68	-0.967	0.206	-1.37	-0.563	0.512	0.387	0.677	2.28e-05	0.000167	lm.nb		NM_001251.2:1140
CXCL13	-2.56	0.549	-3.64	-1.49	0.169	0.0802	0.356	2.45e-05	0.000177	lm.nb	Cytokine and Chemokine Signaling, Lymphoid Compartment	NM_006419.2:209
ITGAL	-1.52	0.326	-2.16	-0.881	0.349	0.224	0.543	2.55e-05	0.000182	lm.nb	Immune Cell Adhesion and Migration, Matrix Remodeling and Metastasis	NM_002209.2:3905
CTSS	-1.21	0.261	-1.72	-0.694	0.434	0.304	0.618	2.9e-05	0.000206	lm.nb	Antigen Presentation, Matrix Remodeling and Metastasis	NM_004079.3:685
IRF1	-1.21	0.262	-1.72	-0.693	0.433	0.303	0.619	3.08e-05	0.000216	lm.nb	Cytotoxicity, Interferon Signaling	NM_002198.2:557
SH2D1A	-1.96	0.427	-2.8	-1.13	0.256	0.143	0.458	3.25e-05	0.000225	Wald		NM_001114937.2:418
ARG2	1.99	0.434	1.13	2.84	3.96	2.19	7.14	3.41e-05	0.000234	lm.nb		NM_001172.3:512
B2M	-0.959	0.21	-1.37	-0.547	0.514	0.387	0.685	3.56e-05	0.000242	lm.nb	Antigen Presentation, Interferon Signaling	NM_004048.2:573
THBD	-1.14	0.251	-1.63	-0.649	0.454	0.323	0.638	3.71e-05	0.00025	lm.nb	Antigen Presentation	NM_000361.2:1674
LCK	-2.14	0.471	-3.06	-1.22	0.227	0.12	0.431	3.78e-05	0.000252	lm.nb	Costimulatory Signaling, Lymphoid Compartment	NM_005356.4:1723
PDCD1LG2	-1.72	0.377	-2.46	-0.976	0.304	0.182	0.508	3.83e-05	0.000253	Wald	Costimulatory Signaling, Immune Cell Adhesion and Migration	NM_025239.3:235
TGFBR2	-1.24	0.274	-1.78	-0.703	0.423	0.292	0.614	3.97e-05	0.000259	lm.nb	MAPK, TGF-beta Signaling	NM_001024847.2:870
AXL	-0.96	0.212	-1.38	-0.543	0.514	0.385	0.686	4.05e-05	0.000262	lm.nb		NM_001699.4:1535
CD19	-1.88	0.416	-2.69	-1.06	0.272	0.155	0.479	4.25e-05	0.000268	Wald	Lymphoid Compartment, PI3K-Akt	NM_001770.4:1770
ZAP70	-2.02	0.448	-2.89	-1.14	0.247	0.135	0.454	4.25e-05	0.000268	lm.nb	Costimulatory Signaling, Lymphoid Compartment, MAPK	NM_001079.3:1175
CD8A	-1.73	0.385	-2.49	-0.979	0.301	0.178	0.507	4.26e-05	0.000268	lm.nb	Antigen Presentation, Immune Cell Adhesion and Migration, Lymphoid Compartment	NM_001768.6:2029
CD40	-1.37	0.306	-1.97	-0.772	0.387	0.255	0.586	4.51e-05	0.000281	lm.nb	Costimulatory Signaling, Immune Cell Adhesion and Migration, Lymphoid Compartment, NF-kappaB Signaling	NM_001250.5:166
CCL4	-1.35	0.305	-1.95	-0.752	0.392	0.259	0.594	5.56e-05	0.000343	lm.nb	Antigen Presentation, Cytokine and Chemokine Signaling, Myeloid Compartment	NM_002984.2:35
HLA-DOB	-1.7	0.383	-2.45	-0.947	0.308	0.183	0.519	5.61e-05	0.000343	Wald	Antigen Presentation, Immune Cell Adhesion and Migration, Lymphoid Compartment	NM_002120.3:124
MMP1	-4.03	0.914	-5.82	-2.23	0.0614	0.0177	0.212	5.91e-05	0.000358	loglinear	Matrix Remodeling and Metastasis, Myeloid Compartment	NM_002421.2:700
PIK3CD	-1.4	0.319	-2.02	-0.771	0.38	0.246	0.586	6.51e-05	0.000391	lm.nb	Autophagy, Cytokine and Chemokine Signaling, Hypoxia, Immune Cell Adhesion and Migration, JAK-STAT Signaling, MAPK, Metabolic Stress, PI3K-Akt	NM_001350234.1:664
CCL18	-1.77	0.405	-2.56	-0.974	0.294	0.17	0.509	6.69e-05	0.000398	lm.nb	Cytokine and Chemokine Signaling	NM_002988.3:45
PALMD	-1.23	0.283	-1.78	-0.674	0.427	0.291	0.627	7.26e-05	0.000426	lm.nb		NM_017734.4:224
PTGER4	-1.18	0.272	-1.71	-0.647	0.442	0.305	0.639	7.29e-05	0.000426	lm.nb		NM_000958.2:975
HLA-DMB	-1.24	0.285	-1.79	-0.676	0.425	0.288	0.626	7.51e-05	0.000435	lm.nb	Antigen Presentation, Immune Cell Adhesion and Migration	NM_002118.3:20
MMP9	-1.72	0.397	-2.5	-0.941	0.304	0.177	0.521	7.58e-05	0.000435	lm.nb	Angiogenesis, Immune Cell Adhesion and Migration, Matrix Remodeling and Metastasis	NM_004994.2:2011
NT5E	-1.47	0.342	-2.14	-0.799	0.361	0.227	0.575	8.46e-05	0.000481	lm.nb		NM_002526.3:3526
PSMB9	-1.18	0.277	-1.73	-0.641	0.44	0.302	0.641	9.04e-05	0.00051	lm.nb	Antigen Presentation, Apoptosis, Cell Proliferation, Costimulatory Signaling, Hedgehog Signaling, NF-kappaB Signaling	NM_002800.4:394
CCL2	-1.33	0.312	-1.94	-0.717	0.398	0.26	0.608	9.6e-05	0.000537	lm.nb	Cytokine and Chemokine Signaling, Myeloid Compartment	NM_002982.3:303
CXCL11	-2.45	0.581	-3.59	-1.32	0.182	0.0828	0.402	0.000106	0.000591	lm.nb	Cytokine and Chemokine Signaling, Lymphoid Compartment	NM_005409.4:333
LTB	-2.32	0.556	-3.41	-1.23	0.201	0.0943	0.427	0.000129	0.000709	lm.nb	NF-kappaB Signaling	NM_002341.1:330
PDGFRB	-0.982	0.236	-1.44	-0.518	0.506	0.367	0.698	0.000134	0.000731	lm.nb	MAPK, Metabolic Stress, PI3K-Akt	NM_002609.3:460
PSMB10	-0.923	0.223	-1.36	-0.487	0.527	0.39	0.713	0.000136	0.000735	lm.nb	Antigen Presentation, Apoptosis, Cell Proliferation, Costimulatory Signaling, Hedgehog Signaling, NF-kappaB Signaling	NM_002801.3:249
CTSW	-1.92	0.463	-2.82	-1.01	0.265	0.141	0.497	0.000143	0.000765	Wald	Antigen Presentation	NM_001335.3:1075
HLA-DPA1	-1.3	0.315	-1.92	-0.683	0.406	0.265	0.623	0.000144	0.000765	lm.nb	Antigen Presentation, Costimulatory Signaling, Immune Cell Adhesion and Migration, Interferon Signaling	NM_033554.2:857
IRF5	-0.898	0.217	-1.32	-0.472	0.537	0.399	0.721	0.000145	0.000765	lm.nb	Interferon Signaling	NM_002200.3:1845
TNFRSF1A	-0.694	0.168	-1.02	-0.364	0.618	0.492	0.777	0.000147	0.000773	lm.nb	MAPK, NF-kappaB Signaling	NM_001065.2:515
TIE1	-1.01	0.247	-1.5	-0.528	0.496	0.354	0.693	0.000159	0.000828	lm.nb		NM_005424.4:2940
KLRB1	-2.08	0.507	-3.08	-1.09	0.236	0.119	0.471	0.00016	0.000828	Wald	Cytotoxicity, Lymphoid Compartment	NM_002258.2:85
NFATC2	-1.13	0.279	-1.68	-0.587	0.456	0.312	0.666	0.000177	0.000909	lm.nb	Costimulatory Signaling, Wnt Signaling	NM_173091.2:1840
PPARG	-1.63	0.4	-2.41	-0.841	0.324	0.188	0.558	0.00018	0.000916	lm.nb		NM_005037.5:434
GNLY	-1.76	0.436	-2.61	-0.905	0.295	0.163	0.534	0.000195	0.000984	lm.nb	Cytotoxicity, Lymphoid Compartment	NM_012483.3:540
LY96	-1.25	0.31	-1.86	-0.641	0.421	0.276	0.641	0.0002	0.001	lm.nb	Apoptosis, Myeloid Compartment	NM_001195797.1:135
CD5	-2.23	0.555	-3.31	-1.14	0.214	0.101	0.454	0.000213	0.00106	Wald	Lymphoid Compartment	NM_001346456.1:1526
GZMA	-1.8	0.452	-2.69	-0.916	0.287	0.155	0.53	0.000232	0.00114	Wald	Cytotoxicity, Lymphoid Compartment	NM_006144.3:215
FCGR2B	-1.26	0.321	-1.89	-0.632	0.418	0.27	0.645	0.000271	0.00133	lm.nb		NM_001002273.1:870
TNFAIP6	-1.6	0.407	-2.39	-0.798	0.331	0.19	0.575	0.00028	0.00136	lm.nb	Angiogenesis, Myeloid Compartment	NM_007115.3:165
JAK1	-0.508	0.13	-0.762	-0.253	0.703	0.59	0.839	0.000286	0.00138	lm.nb	Cytotoxicity, Interferon Signaling, JAK-STAT Signaling, Lymphoid Compartment, PI3K-Akt	NM_002227.1:285
TIGIT	-1.9	0.485	-2.85	-0.948	0.268	0.139	0.518	0.000289	0.00139	Wald	Costimulatory Signaling, Immune Cell Adhesion and Migration, Lymphoid Compartment	NM_173799.2:1968
ICAM2	-1.11	0.284	-1.66	-0.551	0.464	0.316	0.683	0.000297	0.00142	lm.nb	Immune Cell Adhesion and Migration, Matrix Remodeling and Metastasis	NM_000873.3:415
VSIR	-1.15	0.294	-1.72	-0.569	0.452	0.303	0.674	0.000306	0.00145	lm.nb		NM_022153.1:185
TLR4	-0.86	0.223	-1.3	-0.424	0.551	0.407	0.745	0.000332	0.00156	lm.nb	Apoptosis, Hypoxia, Myeloid Compartment, PI3K-Akt	NR_024168.1:2575
NCAM1	2.1	0.544	1.03	3.16	4.27	2.04	8.95	0.00035	0.00162	lm.nb	Immune Cell Adhesion and Migration, Interferon Signaling, Matrix Remodeling and Metastasis	NM_000615.6:1134
CASP1	-1.08	0.281	-1.63	-0.53	0.473	0.323	0.692	0.00035	0.00162	lm.nb	Apoptosis	NM_001223.4:1050
CDH11	-1.09	0.283	-1.64	-0.532	0.471	0.321	0.691	0.000357	0.00164	lm.nb		NM_001797.2:152
CXorf36	-0.954	0.248	-1.44	-0.467	0.516	0.368	0.723	0.00036	0.00164	lm.nb		NM_024689.2:131
PRLR	1.32	0.343	0.643	1.99	2.49	1.56	3.97	0.000368	0.00167	lm.nb	Cytotoxicity, JAK-STAT Signaling, PI3K-Akt	NM_000949.5:990
CDH5	-0.964	0.252	-1.46	-0.47	0.513	0.364	0.722	0.000374	0.00168	lm.nb	Immune Cell Adhesion and Migration	NM_001795.3:3405
COL11A1	-1.88	0.495	-2.85	-0.911	0.271	0.138	0.532	0.00041	0.00183	lm.nb	Matrix Remodeling and Metastasis, Myeloid Compartment	NM_001854.3:5744
HLA-DOA	-1.17	0.309	-1.77	-0.561	0.446	0.293	0.678	0.000436	0.00194	lm.nb	Antigen Presentation, Immune Cell Adhesion and Migration	NM_002119.3:3075
LRRC32	-0.918	0.243	-1.4	-0.441	0.529	0.38	0.737	0.000446	0.00197	lm.nb		NM_005512.2:3852
RUNX3	-1.63	0.436	-2.48	-0.77	0.324	0.179	0.586	0.000514	0.00225	lm.nb		NM_001031680.2:3786
CCL8	-1.51	0.409	-2.31	-0.709	0.351	0.202	0.612	0.000564	0.00246	lm.nb	Cytokine and Chemokine Signaling, Myeloid Compartment	NM_005623.2:1012
WNT10A	-1.76	0.477	-2.69	-0.826	0.295	0.155	0.564	0.000575	0.00247	Wald	Hedgehog Signaling, Wnt Signaling	NM_025216.2:1781
CTLA4	-1.46	0.395	-2.23	-0.685	0.364	0.213	0.622	0.000578	0.00247	Wald	Costimulatory Signaling, Immune Cell Adhesion and Migration, Lymphoid Compartment	NM_001037631.2:392
APOE	-0.942	0.256	-1.44	-0.441	0.52	0.368	0.737	0.000579	0.00247	lm.nb		NM_000041.2:96
SYK	-0.84	0.23	-1.29	-0.39	0.559	0.409	0.763	0.000636	0.0027	lm.nb	PI3K-Akt	NM_003177.5:808
EGF	1.88	0.521	0.857	2.9	3.68	1.81	7.46	0.000741	0.00312	lm.nb	Hypoxia, MAPK, PI3K-Akt	NM_001178130.2:2167
DAB2	-0.891	0.247	-1.38	-0.406	0.539	0.385	0.755	0.000752	0.00313	lm.nb	Myeloid Compartment	NM_001244871.1:2475
CD8B	-1.74	0.484	-2.69	-0.794	0.299	0.155	0.577	0.000753	0.00313	lm.nb	Antigen Presentation, Immune Cell Adhesion and Migration, Lymphoid Compartment	NM_172213.2:310
GPSM3	-0.877	0.244	-1.36	-0.398	0.545	0.391	0.759	0.000776	0.00321	lm.nb		NM_001276501.1:915
VCAM1	-1.72	0.481	-2.66	-0.773	0.304	0.158	0.585	0.000829	0.00341	lm.nb	Immune Cell Adhesion and Migration, Interferon Signaling, Matrix Remodeling and Metastasis	NM_001078.3:2535
FOXP3	-1.57	0.445	-2.44	-0.698	0.337	0.184	0.616	0.000935	0.00382	lm.nb		NM_014009.3:1230
PMS2	0.48	0.137	0.212	0.749	1.39	1.16	1.68	0.001	0.00407	lm.nb	DNA Damage Repair	NM_000535.6:894
MFNG	-0.948	0.272	-1.48	-0.416	0.518	0.358	0.749	0.00104	0.00419	lm.nb	Notch Signaling	NM_002405.3:1768
LILRB2	-1.16	0.332	-1.81	-0.507	0.448	0.285	0.704	0.00106	0.00426	lm.nb	Costimulatory Signaling, Myeloid Compartment	NM_001278405.1:256
HDAC5	-0.602	0.173	-0.941	-0.263	0.659	0.521	0.834	0.00109	0.00433	lm.nb	Epigenetic Regulation, Notch Signaling	NM_001015053.1:2169
CXCR6	-1.43	0.411	-2.23	-0.622	0.372	0.213	0.65	0.00111	0.0044	Wald	Cytokine and Chemokine Signaling	NM_006564.1:97
IDO1	-1.97	0.571	-3.09	-0.847	0.256	0.118	0.556	0.0012	0.00474	lm.nb	Lymphoid Compartment	NM_002164.5:52
IL6R	-0.754	0.219	-1.18	-0.324	0.593	0.44	0.799	0.00123	0.0048	lm.nb	Cytokine and Chemokine Signaling, Hypoxia, JAK-STAT Signaling, PI3K-Akt	NM_000565.3:846
TWIST1	-1.54	0.454	-2.43	-0.653	0.343	0.185	0.636	0.00136	0.00532	lm.nb		NM_000474.3:293
NLRC5	-0.883	0.26	-1.39	-0.374	0.542	0.381	0.772	0.00138	0.00533	lm.nb		NM_032206.4:3668
COL11A2	-1.44	0.426	-2.28	-0.608	0.368	0.206	0.656	0.00143	0.00551	Wald	Matrix Remodeling and Metastasis	NM_001163771.1:516
FYN	-0.774	0.229	-1.22	-0.324	0.585	0.428	0.799	0.00147	0.00564	lm.nb	Costimulatory Signaling	NM_002037.5:2125
P4HA1	0.806	0.24	0.336	1.28	1.75	1.26	2.42	0.00152	0.00579	lm.nb		NM_000917.3:805
IFNGR1	-0.554	0.166	-0.88	-0.228	0.681	0.544	0.854	0.00166	0.00625	lm.nb	Hypoxia, Interferon Signaling, JAK-STAT Signaling	NM_000416.2:1025
IL7R	-1.53	0.459	-2.43	-0.63	0.346	0.186	0.646	0.00166	0.00625	lm.nb	Cytokine and Chemokine Signaling, JAK-STAT Signaling, PI3K-Akt	NM_002185.3:1355
CDKN1C	-1.1	0.331	-1.75	-0.453	0.466	0.297	0.731	0.00167	0.00626	lm.nb	Cell Proliferation	NM_000076.2:1605
FGF13	1.34	0.403	0.551	2.13	2.53	1.47	4.38	0.00168	0.00626	lm.nb	MAPK, PI3K-Akt	NM_001139498.1:975
CCR4	-1.47	0.44	-2.33	-0.604	0.362	0.199	0.658	0.00169	0.00627	Wald	Cytokine and Chemokine Signaling, Lymphoid Compartment	NM_005508.4:672
TMEM140	-0.775	0.236	-1.24	-0.313	0.584	0.424	0.805	0.00188	0.00692	lm.nb		NM_018295.3:377
DUSP2	-1.14	0.349	-1.82	-0.456	0.454	0.282	0.729	0.00202	0.00739	lm.nb	MAPK	NM_004418.3:1235
FCGR1A	-1.04	0.32	-1.66	-0.409	0.488	0.316	0.753	0.00218	0.00795	lm.nb	Antigen Presentation, Interferon Signaling, Myeloid Compartment	NM_000566.3:561
GIMAP6	-1.04	0.321	-1.67	-0.408	0.487	0.315	0.754	0.00223	0.00808	lm.nb		NR_024115.1:2175
CXCL10	-1.6	0.5	-2.58	-0.617	0.33	0.167	0.652	0.00249	0.00896	lm.nb	Cytokine and Chemokine Signaling, Lymphoid Compartment	NM_001565.3:122
CD276	-0.543	0.17	-0.877	-0.209	0.686	0.544	0.865	0.00253	0.00906	lm.nb	Immune Cell Adhesion and Migration	NM_001024736.1:2119
CCL22	-1.35	0.423	-2.18	-0.519	0.393	0.221	0.698	0.00255	0.00908	Wald	Cytokine and Chemokine Signaling	NM_002990.3:797
IL21R	-1.8	0.567	-2.91	-0.694	0.286	0.133	0.618	0.00257	0.0091	Wald	Cytokine and Chemokine Signaling, JAK-STAT Signaling	NM_021798.3:744
IFNGR2	-0.55	0.174	-0.891	-0.21	0.683	0.539	0.865	0.00268	0.00945	lm.nb	Hypoxia, Interferon Signaling, JAK-STAT Signaling	NM_005534.3:1963
GBP2	-0.797	0.252	-1.29	-0.303	0.575	0.409	0.81	0.00271	0.00951	lm.nb	Interferon Signaling	NM_004120.4:1744
FCGR2A	-0.861	0.273	-1.4	-0.326	0.551	0.38	0.798	0.00277	0.00964	lm.nb		NM_021642.3:60
FCGRT	-0.806	0.256	-1.31	-0.303	0.572	0.404	0.81	0.00286	0.00992	lm.nb		NM_004107.4:1260
CD7	-1.66	0.53	-2.7	-0.62	0.317	0.154	0.651	0.003	0.0103	Wald	Lymphoid Compartment	NM_006137.6:440
ROR2	-1.24	0.4	-2.03	-0.461	0.422	0.245	0.727	0.00313	0.0107	lm.nb		NM_001318204.1:674
CD38	-1.53	0.492	-2.5	-0.567	0.346	0.177	0.675	0.00316	0.0108	Wald	Lymphoid Compartment	NM_001775.2:280
SPIB	-2.77	0.9	-4.53	-1	0.147	0.0432	0.499	0.00347	0.0118	loglinear		NM_003121.3:1029
KLRK1	-1.35	0.441	-2.22	-0.49	0.391	0.215	0.712	0.00353	0.0119	Wald	Cytotoxicity, Lymphoid Compartment	NM_007360.3:522
MMP7	-2.8	0.919	-4.6	-0.999	0.144	0.0412	0.5	0.00375	0.0126	loglinear	Matrix Remodeling and Metastasis, Wnt Signaling	NM_002423.3:265
FCGR3A/B	-0.843	0.278	-1.39	-0.298	0.558	0.382	0.813	0.00391	0.0131	lm.nb		NM_000570.4:255
PIK3CG	-1.29	0.428	-2.13	-0.455	0.408	0.228	0.729	0.004	0.0132	lm.nb	Cytokine and Chemokine Signaling, Hypoxia, Immune Cell Adhesion and Migration, JAK-STAT Signaling, MAPK, Metabolic Stress, PI3K-Akt	NM_001282426.1:1805
NOTCH1	-0.834	0.276	-1.38	-0.293	0.561	0.386	0.816	0.00401	0.0132	lm.nb	Notch Signaling	NM_017617.3:2999
SERPINB5	-2.36	0.78	-3.89	-0.828	0.195	0.0676	0.563	0.00402	0.0132	loglinear	Angiogenesis	NM_002639.4:90
GOT1	0.553	0.184	0.192	0.914	1.47	1.14	1.88	0.00421	0.0138	lm.nb	Metabolic Stress	NM_002079.2:568
LAG3	-1.06	0.356	-1.76	-0.359	0.48	0.296	0.78	0.00467	0.0152	lm.nb	Costimulatory Signaling, Lymphoid Compartment	NM_002286.5:1736
CXCR4	-0.684	0.232	-1.14	-0.229	0.623	0.454	0.853	0.00493	0.016	lm.nb	Cytokine and Chemokine Signaling, Immune Cell Adhesion and Migration	NM_001008540.1:1060
CD209	-1.47	0.5	-2.45	-0.486	0.362	0.184	0.714	0.00518	0.0168	Wald		NM_021155.2:1532
CSF1R	-0.834	0.285	-1.39	-0.275	0.561	0.381	0.827	0.00526	0.0169	lm.nb	Cytokine and Chemokine Signaling, MAPK, Myeloid Compartment, PI3K-Akt	NM_005211.3:958
CD79B	-1.24	0.423	-2.07	-0.408	0.424	0.239	0.754	0.00531	0.017	Wald	Lymphoid Compartment	NM_001039933.1:884
MFGE8	-1.57	0.538	-2.63	-0.515	0.337	0.162	0.7	0.00536	0.0171	lm.nb		NM_001114614.1:328
TNFRSF18	-1.1	0.377	-1.84	-0.36	0.467	0.28	0.779	0.0054	0.0171	Wald	NF-kappaB Signaling	NM_148901.1:282
SNCA	0.692	0.238	0.225	1.16	1.62	1.17	2.23	0.00557	0.0175	lm.nb		NM_001146055.1:480
HK2	0.758	0.261	0.246	1.27	1.69	1.19	2.41	0.00557	0.0175	lm.nb	Hypoxia, Metabolic Stress	NM_000189.4:2883
PKM	0.646	0.225	0.205	1.09	1.57	1.15	2.13	0.00609	0.019	lm.nb	Metabolic Stress	NM_001206796.2:1533
LOXL2	-0.863	0.301	-1.45	-0.273	0.55	0.365	0.828	0.00616	0.0191	lm.nb	Matrix Remodeling and Metastasis	NM_002318.2:40
TGFBR1	-0.597	0.208	-1	-0.188	0.661	0.498	0.878	0.00617	0.0191	lm.nb	MAPK, TGF-beta Signaling	NM_001130916.2:3011
PTCD2	0.735	0.258	0.228	1.24	1.66	1.17	2.36	0.00654	0.0202	lm.nb		NM_001284403.1:326
SIGLEC1	-0.825	0.291	-1.4	-0.255	0.564	0.38	0.838	0.0067	0.0206	lm.nb	Immune Cell Adhesion and Migration	NM_023068.3:4559
BNIP3	0.765	0.27	0.235	1.29	1.7	1.18	2.45	0.00676	0.0206	lm.nb	Autophagy, Epigenetic Regulation	NM_004052.3:116
TRAT1	-1.31	0.464	-2.22	-0.401	0.403	0.215	0.758	0.00694	0.0211	Wald	Costimulatory Signaling	NM_016388.3:578
HLA-DQA2	-1.31	0.466	-2.23	-0.401	0.402	0.214	0.758	0.00701	0.0212	Wald	Antigen Presentation, Costimulatory Signaling, Immune Cell Adhesion and Migration, Interferon Signaling	NM_020056.4:90
DLL4	-0.743	0.264	-1.26	-0.226	0.597	0.417	0.855	0.00705	0.0212	lm.nb	Angiogenesis, Myeloid Compartment, Notch Signaling	NM_019074.2:893
PFKM	0.65	0.231	0.197	1.1	1.57	1.15	2.15	0.00711	0.0213	lm.nb	Metabolic Stress	NM_000289.5:2672
NFKBIE	-0.616	0.221	-1.05	-0.182	0.652	0.483	0.881	0.0077	0.023	lm.nb	NF-kappaB Signaling	NM_004556.2:876
ERO1A	0.809	0.291	0.238	1.38	1.75	1.18	2.6	0.00776	0.023	lm.nb	Metabolic Stress	NM_014584.2:963
LDHB	-0.928	0.334	-1.58	-0.273	0.526	0.334	0.828	0.0078	0.023	lm.nb	Metabolic Stress	NM_001174097.2:1200
S100A9	-1.25	0.45	-2.13	-0.367	0.421	0.228	0.775	0.00782	0.023	lm.nb	Myeloid Compartment	NM_002965.3:137
TGFB3	-0.78	0.282	-1.33	-0.227	0.582	0.397	0.854	0.00807	0.0236	lm.nb	MAPK, Matrix Remodeling and Metastasis, TGF-beta Signaling	NM_001329938.1:262
ATF3	-0.765	0.277	-1.31	-0.223	0.588	0.404	0.857	0.00808	0.0236	lm.nb	Antigen Presentation	NM_001674.3:1487
IL2RA	-1.12	0.405	-1.91	-0.323	0.461	0.266	0.799	0.00818	0.0238	lm.nb	Costimulatory Signaling, Cytokine and Chemokine Signaling, JAK-STAT Signaling, PI3K-Akt	NM_000417.2:1222
ROBO4	-0.813	0.295	-1.39	-0.235	0.569	0.381	0.85	0.00822	0.0238	lm.nb		NM_019055.5:3080
SAMSN1	-0.81	0.294	-1.39	-0.234	0.57	0.382	0.85	0.00828	0.0239	lm.nb		NM_001256370.1:1094
IL34	-1.29	0.475	-2.22	-0.361	0.409	0.214	0.779	0.00908	0.0261	lm.nb	Cytokine and Chemokine Signaling	NM_001172771.1:1404
WNT11	-1.38	0.512	-2.39	-0.382	0.383	0.191	0.768	0.00947	0.0271	Wald	Hedgehog Signaling, Wnt Signaling	XM_011545241.2:1015
CMKLR1	-0.587	0.218	-1.01	-0.16	0.666	0.495	0.895	0.00966	0.0275	lm.nb		NM_004072.2:762
MAPK10	1.17	0.435	0.318	2.02	2.25	1.25	4.07	0.00986	0.0279	Wald	Autophagy, MAPK, Metabolic Stress, Wnt Signaling	NM_001318067.1:2280
CCL3/L1	-0.907	0.338	-1.57	-0.245	0.533	0.337	0.844	0.0099	0.028	lm.nb	Cytokine and Chemokine Signaling	NM_021006.5:411
CLEC14A	-0.69	0.259	-1.2	-0.182	0.62	0.436	0.882	0.0106	0.0298	lm.nb	Immune Cell Adhesion and Migration	NM_175060.1:1930
IL32	-1.34	0.505	-2.33	-0.348	0.396	0.199	0.786	0.0109	0.0305	lm.nb	Cytokine and Chemokine Signaling	NM_004221.4:358
LDHA	0.615	0.232	0.159	1.07	1.53	1.12	2.1	0.011	0.0308	lm.nb	Hypoxia, Metabolic Stress	NM_001135239.1:1053
CCR5	-1.18	0.45	-2.07	-0.303	0.44	0.239	0.811	0.0114	0.0316	lm.nb	Antigen Presentation, Cytokine and Chemokine Signaling	NM_000579.3:366
CD40LG	-1.15	0.441	-2.02	-0.29	0.449	0.247	0.818	0.0119	0.0328	Wald	Costimulatory Signaling, Immune Cell Adhesion and Migration, Lymphoid Compartment, NF-kappaB Signaling	NM_000074.2:1225
SERPINA1	1.14	0.437	0.286	2	2.21	1.22	4	0.0119	0.0328	lm.nb	Myeloid Compartment	NM_001127702.1:963
HLA-B	-0.694	0.266	-1.22	-0.173	0.618	0.431	0.887	0.012	0.0329	lm.nb	Antigen Presentation, Immune Cell Adhesion and Migration, Interferon Signaling	NM_005514.6:1247
TAPBPL	-0.51	0.196	-0.894	-0.126	0.702	0.538	0.916	0.0123	0.0334	lm.nb		NM_018009.4:1425
CNTFR	-1.26	0.483	-2.2	-0.311	0.418	0.217	0.806	0.0123	0.0334	Wald	Cytotoxicity, JAK-STAT Signaling	NM_147164.2:1151
CD274	-1.09	0.421	-1.92	-0.269	0.468	0.264	0.83	0.0124	0.0336	Wald	Costimulatory Signaling, Immune Cell Adhesion and Migration, Lymphoid Compartment	NM_014143.3:1243
TAP2	-0.688	0.265	-1.21	-0.169	0.621	0.433	0.89	0.0125	0.0336	lm.nb	Antigen Presentation	NM_018833.2:912
VEGFC	-0.762	0.296	-1.34	-0.183	0.59	0.395	0.881	0.0131	0.0351	lm.nb	Angiogenesis, MAPK, PI3K-Akt	NM_005429.4:588
KDR	-0.649	0.252	-1.14	-0.155	0.638	0.453	0.898	0.0131	0.0351	lm.nb	MAPK, Matrix Remodeling and Metastasis, PI3K-Akt	NM_002253.2:336
S100A8	-1.13	0.442	-2	-0.269	0.455	0.25	0.83	0.0134	0.0357	lm.nb	Myeloid Compartment	NM_002964.4:365
ATM	-0.524	0.205	-0.925	-0.122	0.696	0.527	0.919	0.0137	0.0365	lm.nb	Cell Proliferation, DNA Damage Repair, Metabolic Stress	NM_000051.3:393
MAML2	-0.909	0.356	-1.61	-0.211	0.532	0.328	0.864	0.014	0.0369	lm.nb	Notch Signaling	NM_032427.1:4125
CCR2	-1.22	0.48	-2.17	-0.283	0.428	0.223	0.822	0.0141	0.037	lm.nb	Cytokine and Chemokine Signaling	NM_001123041.2:438
MARCO	-1.54	0.609	-2.73	-0.348	0.344	0.15	0.786	0.0147	0.0385	lm.nb	Myeloid Compartment	NM_006770.3:1435
CTNNB1	-0.419	0.166	-0.743	-0.0935	0.748	0.597	0.937	0.015	0.0391	lm.nb	Apoptosis, Immune Cell Adhesion and Migration, Wnt Signaling	NM_001098209.1:1938
TNFSF13	-0.566	0.225	-1.01	-0.125	0.676	0.498	0.917	0.0153	0.0397	lm.nb	NF-kappaB Signaling	NM_003808.3:810
GLS	-0.882	0.351	-1.57	-0.195	0.542	0.337	0.874	0.0153	0.0397	lm.nb	Metabolic Stress	NM_014905.4:165
BBS1	0.49	0.196	0.107	0.873	1.4	1.08	1.83	0.0156	0.0404	lm.nb		NM_024649.4:82
ITGAV	-0.507	0.205	-0.909	-0.106	0.703	0.533	0.929	0.0168	0.0433	lm.nb	Angiogenesis, Antigen Presentation, Immune Cell Adhesion and Migration, Matrix Remodeling and Metastasis, PI3K-Akt	NM_001144999.2:2701
CD300A	-0.749	0.303	-1.34	-0.155	0.595	0.394	0.898	0.017	0.0436	lm.nb	Metabolic Stress	NM_001256841.1:371
APOL6	-0.707	0.286	-1.27	-0.146	0.613	0.415	0.904	0.0171	0.0436	lm.nb		NM_030641.3:289
FAM30A	-1.43	0.584	-2.58	-0.288	0.37	0.167	0.819	0.0179	0.0455	Wald		NR_026800.2:9125
TYMP	-0.649	0.265	-1.17	-0.129	0.638	0.445	0.914	0.0181	0.0459	lm.nb	Angiogenesis	NM_001113755.2:645
TAF3	0.619	0.254	0.122	1.12	1.54	1.09	2.17	0.0184	0.0464	lm.nb		NM_031923.3:869
SELL	-1.08	0.444	-1.95	-0.207	0.474	0.259	0.866	0.0191	0.048	lm.nb	Immune Cell Adhesion and Migration	NM_000655.4:1872
ID4	-0.934	0.385	-1.69	-0.179	0.523	0.31	0.884	0.0192	0.048	lm.nb	TGF-beta Signaling	NM_001546.3:2048
CD70	-1.06	0.438	-1.92	-0.2	0.48	0.265	0.87	0.0196	0.0488	Wald	Costimulatory Signaling, Lymphoid Compartment, NF-kappaB Signaling	NM_001252.3:420
A2M	-0.73	0.303	-1.32	-0.136	0.603	0.399	0.91	0.0199	0.0495	lm.nb	Matrix Remodeling and Metastasis	NM_000014.4:1685
SNAI1	-0.601	0.25	-1.09	-0.111	0.659	0.469	0.926	0.0202	0.0501	lm.nb		NM_005985.3:960
PRKAA2	1.11	0.465	0.195	2.02	2.15	1.14	4.05	0.0213	0.0525	lm.nb	Autophagy, Metabolic Stress, PI3K-Akt	NM_006252.3:4014
GLI1	-1.12	0.472	-2.05	-0.198	0.459	0.242	0.872	0.0214	0.0525	Wald	Hedgehog Signaling	NM_005269.2:2922
GZMM	-1.32	0.557	-2.42	-0.234	0.399	0.187	0.85	0.0214	0.0525	Wald	Cytotoxicity, Lymphoid Compartment	NM_005317.2:669
NGFR	-1.06	0.455	-1.95	-0.168	0.48	0.259	0.89	0.0241	0.0588	lm.nb	MAPK, PI3K-Akt	NM_002507.3:512
NFKB1	-0.335	0.145	-0.62	-0.0508	0.793	0.651	0.965	0.0252	0.0613	lm.nb	Costimulatory Signaling, Cytokine and Chemokine Signaling, Hypoxia, MAPK, Metabolic Stress, NF-kappaB Signaling, PI3K-Akt	NM_003998.3:2920
TNFRSF10C	1.25	0.54	0.188	2.3	2.37	1.14	4.94	0.0255	0.0617	Wald		NM_003841.3:682
RIPK1	-0.321	0.14	-0.595	-0.0475	0.8	0.662	0.968	0.0258	0.0623	lm.nb	Apoptosis	NM_003804.3:1304
ROCK1	-0.364	0.158	-0.674	-0.0536	0.777	0.627	0.964	0.0259	0.0623	lm.nb	Apoptosis, Cytokine and Chemokine Signaling, Immune Cell Adhesion and Migration, TGF-beta Signaling	NM_005406.2:3796
KIT	-1.29	0.57	-2.41	-0.177	0.408	0.188	0.884	0.0277	0.0659	lm.nb	MAPK, Metabolic Stress, PI3K-Akt	NM_000222.2:802
DTX4	-0.617	0.272	-1.15	-0.0843	0.652	0.45	0.943	0.0277	0.0659	lm.nb	Notch Signaling	NM_015177.1:4820
STAT4	-0.993	0.438	-1.85	-0.135	0.502	0.277	0.91	0.0278	0.0659	lm.nb	Costimulatory Signaling, JAK-STAT Signaling	NM_001243835.1:808
GOT2	0.385	0.17	0.0523	0.717	1.31	1.04	1.64	0.0278	0.0659	lm.nb	Metabolic Stress	NM_002080.3:674
IL11RA	-0.724	0.32	-1.35	-0.0972	0.605	0.392	0.935	0.0281	0.0665	lm.nb	Cytokine and Chemokine Signaling, Cytotoxicity, JAK-STAT Signaling	NM_147162.1:400
CDH1	0.573	0.255	0.0734	1.07	1.49	1.05	2.1	0.0292	0.0688	lm.nb	Apoptosis, Immune Cell Adhesion and Migration, Matrix Remodeling and Metastasis	NM_004360.3:379
UBA7	-0.58	0.258	-1.09	-0.0738	0.669	0.471	0.95	0.0294	0.0689	lm.nb	Antigen Presentation, DNA Damage Repair, Interferon Signaling	NM_003335.2:580
P2RY13	-0.898	0.401	-1.68	-0.112	0.537	0.311	0.925	0.0298	0.0697	lm.nb	Myeloid Compartment	NM_023914.2:2350
NFKB2	-0.619	0.277	-1.16	-0.0758	0.651	0.447	0.949	0.0302	0.0704	lm.nb	MAPK, NF-kappaB Signaling	NM_001077494.3:1986
ICAM3	-0.462	0.208	-0.87	-0.0541	0.726	0.547	0.963	0.0312	0.0723	lm.nb	Immune Cell Adhesion and Migration, Matrix Remodeling and Metastasis	NM_002162.3:1225
KLRD1	-1.29	0.581	-2.43	-0.151	0.409	0.186	0.901	0.0313	0.0724	Wald	Antigen Presentation, Cytotoxicity, Lymphoid Compartment	NM_002262.3:393
CD3G	-1.06	0.48	-2	-0.123	0.478	0.249	0.918	0.0315	0.0726	Wald	Costimulatory Signaling, Lymphoid Compartment	NM_000073.2:404
TAP1	-0.66	0.299	-1.25	-0.0744	0.633	0.422	0.95	0.032	0.0734	lm.nb	Antigen Presentation	NM_000593.5:1000
SGK1	-0.685	0.312	-1.3	-0.0734	0.622	0.407	0.95	0.033	0.0755	lm.nb	Metabolic Stress, PI3K-Akt	NM_005627.3:1621
C1QA	-0.569	0.26	-1.08	-0.0596	0.674	0.473	0.96	0.0335	0.0762	lm.nb		NM_015991.3:636
SELE	-1.67	0.763	-3.16	-0.173	0.315	0.112	0.887	0.0336	0.0762	loglinear	Immune Cell Adhesion and Migration	NM_000450.2:257
TP53	-0.558	0.255	-1.06	-0.058	0.679	0.48	0.961	0.0336	0.0762	lm.nb	Apoptosis, Cell Proliferation, DNA Damage Repair, MAPK, Metabolic Stress, Notch Signaling, PI3K-Akt, Wnt Signaling	NM_000546.2:1330
HLA-C	-0.529	0.243	-1	-0.0523	0.693	0.498	0.964	0.0346	0.0778	lm.nb	Antigen Presentation, Immune Cell Adhesion and Migration, Interferon Signaling	NM_002117.4:898
OLR1	-0.8	0.368	-1.52	-0.0791	0.574	0.349	0.947	0.0346	0.0778	lm.nb	Myeloid Compartment	NM_002543.3:254
RIPK3	-0.869	0.4	-1.65	-0.0845	0.548	0.318	0.943	0.035	0.0785	Wald	Apoptosis	NM_006871.3:1072
TAPBP	-0.434	0.2	-0.826	-0.0407	0.74	0.564	0.972	0.0355	0.0794	lm.nb	Antigen Presentation	NM_003190.4:1082
CCNE1	-1.03	0.476	-1.96	-0.0932	0.491	0.257	0.937	0.0361	0.0805	lm.nb	Angiogenesis, Cell Proliferation, Metabolic Stress, PI3K-Akt	NM_001238.1:1155
RPS6KB1	0.46	0.214	0.0406	0.879	1.38	1.03	1.84	0.0366	0.081	lm.nb	Autophagy, Hypoxia, Metabolic Stress, PI3K-Akt, TGF-beta Signaling	NM_001272042.1:2451
HLA-F	-0.69	0.321	-1.32	-0.0609	0.62	0.401	0.959	0.0366	0.081	lm.nb	Antigen Presentation, Immune Cell Adhesion and Migration, Interferon Signaling	NM_001098479.1:285
PSMB8	-0.528	0.246	-1.01	-0.0463	0.694	0.497	0.968	0.0368	0.0811	lm.nb	Antigen Presentation, Apoptosis, Cell Proliferation, Costimulatory Signaling, Hedgehog Signaling, Interferon Signaling, NF-kappaB Signaling	NM_004159.4:1080
ZEB1	-0.574	0.268	-1.1	-0.0482	0.672	0.466	0.967	0.0375	0.0823	lm.nb		NM_001128128.2:2292
TBXAS1	-0.47	0.22	-0.9	-0.0393	0.722	0.536	0.973	0.0375	0.0823	lm.nb		NM_001061.4:709
RASGRF1	1.13	0.528	0.0935	2.16	2.19	1.07	4.48	0.0377	0.0823	lm.nb	MAPK	NM_001145648.1:2843
TNFAIP3	-0.632	0.297	-1.21	-0.0506	0.645	0.431	0.966	0.0383	0.0833	lm.nb		NM_001270508.1:3240
TNFRSF14	-0.472	0.222	-0.908	-0.0368	0.721	0.533	0.975	0.0387	0.0839	lm.nb	Costimulatory Signaling, NF-kappaB Signaling	NM_003820.3:503
FUT4	-0.686	0.323	-1.32	-0.0532	0.622	0.401	0.964	0.0388	0.0839	lm.nb		NM_002033.3:1151
GBP4	-0.925	0.436	-1.78	-0.071	0.527	0.291	0.952	0.0389	0.0839	lm.nb	Interferon Signaling	NM_052941.4:1761
PIK3R5	-0.563	0.267	-1.09	-0.0397	0.677	0.471	0.973	0.0402	0.0864	lm.nb	Cytokine and Chemokine Signaling, Hypoxia, Immune Cell Adhesion and Migration, JAK-STAT Signaling, MAPK, Metabolic Stress, PI3K-Akt	NM_014308.3:3275
LAMB3	-1.09	0.516	-2.1	-0.076	0.471	0.233	0.949	0.0403	0.0864	lm.nb	Matrix Remodeling and Metastasis, Myeloid Compartment, PI3K-Akt	NM_000228.2:3350
CD80	-0.786	0.375	-1.52	-0.0513	0.58	0.348	0.965	0.0413	0.0882	lm.nb	Costimulatory Signaling, Immune Cell Adhesion and Migration, Lymphoid Compartment	NM_005191.3:674
ACVR1C	-0.999	0.48	-1.94	-0.0581	0.5	0.261	0.961	0.0429	0.0913	Wald	TGF-beta Signaling	NM_145259.2:5168
MYD88	-0.363	0.175	-0.706	-0.0198	0.778	0.613	0.986	0.0436	0.0924	lm.nb		NM_002468.3:2145
ALDOA	0.354	0.171	0.019	0.689	1.28	1.01	1.61	0.0437	0.0924	lm.nb	Hypoxia	NM_000034.3:2049
ELOB	0.56	0.27	0.0297	1.09	1.47	1.02	2.13	0.0439	0.0924	lm.nb		NM_007108.2:800
CXCL2	-1.17	0.568	-2.29	-0.0615	0.443	0.205	0.958	0.044	0.0924	lm.nb	Cytokine and Chemokine Signaling, Myeloid Compartment	NM_002089.1:435
ARNT2	0.863	0.418	0.0448	1.68	1.82	1.03	3.21	0.0441	0.0924	lm.nb		NM_014862.3:1133
RORC	0.913	0.442	0.0463	1.78	1.88	1.03	3.43	0.0444	0.0926	lm.nb		NM_001001523.1:2839
C7	-1.1	0.539	-2.15	-0.0388	0.468	0.225	0.973	0.0477	0.0993	lm.nb		NM_000587.2:1488
HLA-A	-0.792	0.39	-1.56	-0.0267	0.578	0.34	0.982	0.0481	0.0998	lm.nb	Antigen Presentation, Immune Cell Adhesion and Migration, Interferon Signaling	NM_002116.7:298
BNIP3L	0.591	0.294	0.0146	1.17	1.51	1.01	2.24	0.0501	0.104	lm.nb		NM_001330491.1:2559
SERPINH1	-0.51	0.254	-1.01	-0.0118	0.702	0.497	0.992	0.0504	0.104	lm.nb	Angiogenesis, Matrix Remodeling and Metastasis	NM_001207014.1:1850
ITGAE	-0.287	0.143	-0.568	-0.00569	0.82	0.675	0.996	0.0512	0.105	lm.nb	Immune Cell Adhesion and Migration, Matrix Remodeling and Metastasis	NM_002208.4:3647
RB1	-0.392	0.197	-0.778	-0.00648	0.762	0.583	0.996	0.052	0.107	lm.nb	Cell Proliferation, Metabolic Stress	NM_000321.2:2769
MB21D1	-0.688	0.346	-1.37	-0.00967	0.621	0.388	0.993	0.0525	0.107	lm.nb		NM_138441.2:1198
IRF3	-0.295	0.149	-0.587	-0.00314	0.815	0.666	0.998	0.0533	0.109	lm.nb	Interferon Signaling	NM_001197122.1:607
PARP4	-0.425	0.217	-0.851	2.26e-05	0.745	0.554	1	0.0558	0.113	lm.nb	DNA Damage Repair	NM_006437.3:1399
ENTPD1	-0.389	0.199	-0.779	0.000785	0.764	0.583	1	0.0563	0.114	lm.nb		NM_001098175.1:1418
WNT5B	-0.868	0.445	-1.74	0.00465	0.548	0.299	1	0.0571	0.115	lm.nb	Hedgehog Signaling, Wnt Signaling	NM_030775.2:254
ALDOC	0.689	0.354	-0.0039	1.38	1.61	0.997	2.61	0.0572	0.115	lm.nb		NM_005165.2:335
CASP9	0.402	0.207	-0.0035	0.808	1.32	0.998	1.75	0.0579	0.116	lm.nb	Apoptosis, PI3K-Akt	XM_011542270.1:326
PDK1	0.429	0.221	-0.00381	0.862	1.35	0.997	1.82	0.0579	0.116	lm.nb	Hypoxia, Metabolic Stress	NM_002610.3:401
SLC1A5	0.43	0.224	-0.00862	0.868	1.35	0.994	1.83	0.0606	0.121	lm.nb	Metabolic Stress	NM_001145144.1:648
IL15	-0.715	0.374	-1.45	0.0179	0.609	0.366	1.01	0.062	0.123	Wald	Costimulatory Signaling, Cytokine and Chemokine Signaling, JAK-STAT Signaling	NM_000585.4:715
LIF	0.781	0.409	-0.0202	1.58	1.72	0.986	2.99	0.062	0.123	lm.nb	Cytotoxicity, JAK-STAT Signaling, Myeloid Compartment	NM_002309.4:3740
C5AR1	-0.545	0.287	-1.11	0.0173	0.686	0.464	1.01	0.0635	0.125	lm.nb	Myeloid Compartment	NM_001736.3:546
LGALS9	-0.669	0.352	-1.36	0.0216	0.629	0.39	1.02	0.0636	0.125	lm.nb		NM_002308.3:1206
ICAM1	-0.71	0.374	-1.44	0.023	0.611	0.368	1.02	0.0637	0.125	lm.nb	Immune Cell Adhesion and Migration, Interferon Signaling, Matrix Remodeling and Metastasis	NM_000201.2:2253
EIF4EBP1	0.485	0.259	-0.0234	0.993	1.4	0.984	1.99	0.0676	0.132	lm.nb	Hypoxia, Metabolic Stress, PI3K-Akt	NM_004095.3:673
DEPTOR	-0.44	0.236	-0.903	0.0218	0.737	0.535	1.02	0.0679	0.133	lm.nb	Autophagy, Metabolic Stress	NM_001283012.1:1141
BLM	0.591	0.321	-0.0388	1.22	1.51	0.973	2.33	0.0721	0.14	lm.nb	Apoptosis, Cell Proliferation, DNA Damage Repair	NM_000057.3:1434
BRD4	-0.272	0.149	-0.563	0.0201	0.828	0.677	1.01	0.0742	0.144	lm.nb	Epigenetic Regulation	NM_001330384.1:2083
BCL2L1	0.279	0.153	-0.0219	0.579	1.21	0.985	1.49	0.0754	0.146	lm.nb	Apoptosis, Autophagy, JAK-STAT Signaling, MAPK, PI3K-Akt	NM_001191.3:1421
PIAS4	0.254	0.142	-0.0251	0.533	1.19	0.983	1.45	0.0808	0.156	lm.nb	Cell Proliferation, DNA Damage Repair, JAK-STAT Signaling	NM_015897.2:454
IL1B	-0.815	0.461	-1.72	0.0889	0.568	0.304	1.06	0.0837	0.161	Wald	Cytokine and Chemokine Signaling, MAPK, Myeloid Compartment	NM_000576.2:1122
IFNAR1	-0.307	0.174	-0.647	0.0336	0.808	0.638	1.02	0.0837	0.161	lm.nb	Interferon Signaling, JAK-STAT Signaling, PI3K-Akt	NM_000629.2:461
CD86	-0.725	0.413	-1.53	0.0842	0.605	0.345	1.06	0.0855	0.164	lm.nb	Costimulatory Signaling, Immune Cell Adhesion and Migration, Lymphoid Compartment	NM_001206924.1:1685
CLEC5A	-0.918	0.524	-1.94	0.108	0.529	0.26	1.08	0.0859	0.164	lm.nb	Immune Cell Adhesion and Migration, Myeloid Compartment	NM_013252.2:615
SOCS1	-0.566	0.323	-1.2	0.0672	0.676	0.436	1.05	0.0862	0.164	lm.nb	Antigen Presentation, Interferon Signaling, JAK-STAT Signaling	NM_003745.1:1022
ANGPTL4	-0.581	0.333	-1.23	0.0714	0.668	0.425	1.05	0.0873	0.166	lm.nb	Angiogenesis	NM_001039667.2:1088
IFITM2	-0.454	0.262	-0.966	0.0588	0.73	0.512	1.04	0.0891	0.168	lm.nb	Cytotoxicity, Interferon Signaling	NM_006435.2:390
EIF2B4	0.224	0.129	-0.0291	0.477	1.17	0.98	1.39	0.0893	0.168	lm.nb		NM_001034116.1:1258
TTC30A	0.523	0.302	-0.069	1.12	1.44	0.953	2.17	0.0897	0.169	lm.nb		NM_152275.3:2492
GNG4	1.36	0.788	-0.183	2.91	2.57	0.881	7.51	0.0903	0.169	loglinear	Cytokine and Chemokine Signaling, MAPK, PI3K-Akt	NM_001098721.1:2350
MRC1	-0.715	0.414	-1.53	0.0961	0.609	0.347	1.07	0.0904	0.169	lm.nb	Antigen Presentation, Myeloid Compartment	NM_002438.2:525
IER3	0.483	0.283	-0.0716	1.04	1.4	0.952	2.05	0.0943	0.176	lm.nb	Myeloid Compartment	NM_003897.3:204
KAT2B	-0.305	0.179	-0.655	0.0454	0.81	0.635	1.03	0.0945	0.176	lm.nb	Epigenetic Regulation, Notch Signaling	NM_003884.4:1180
SRP54	0.436	0.256	-0.0666	0.938	1.35	0.955	1.92	0.0955	0.177	lm.nb		NM_001146282.1:951
ITGA1	-0.426	0.251	-0.918	0.066	0.744	0.529	1.05	0.0962	0.178	lm.nb	Immune Cell Adhesion and Migration, Lymphoid Compartment, Matrix Remodeling and Metastasis, PI3K-Akt	NM_181501.1:502
NBN	-0.283	0.168	-0.613	0.0471	0.822	0.654	1.03	0.0994	0.183	lm.nb	Cell Proliferation, DNA Damage Repair, Metabolic Stress	NM_002485.4:1046
APH1B	0.703	0.419	-0.118	1.52	1.63	0.921	2.88	0.1	0.184	lm.nb	Notch Signaling	NM_001145646.1:541
NOTCH2	-0.265	0.158	-0.575	0.0457	0.832	0.671	1.03	0.101	0.186	lm.nb	Notch Signaling	NM_024408.3:2842
KRAS	-0.33	0.197	-0.716	0.0573	0.796	0.609	1.04	0.101	0.186	lm.nb	Autophagy, Cytokine and Chemokine Signaling, MAPK, Metabolic Stress, PI3K-Akt	NM_004985.3:1790
IFI35	-0.494	0.297	-1.08	0.0879	0.71	0.474	1.06	0.103	0.187	lm.nb	Cytotoxicity, Interferon Signaling	NM_005533.4:729
ADM	-0.622	0.375	-1.36	0.113	0.65	0.39	1.08	0.104	0.189	lm.nb		NM_001124.2:1413
HK1	0.292	0.176	-0.0532	0.637	1.22	0.964	1.56	0.104	0.189	lm.nb	Hypoxia, Metabolic Stress	NM_000188.2:3355
CLECL1	-0.807	0.488	-1.76	0.149	0.572	0.295	1.11	0.105	0.19	Wald	Immune Cell Adhesion and Migration	NM_172004.3:357
PPARGC1B	-0.424	0.258	-0.93	0.0818	0.745	0.525	1.06	0.107	0.193	lm.nb		NM_001172699.1:1010
CDKN2B	-0.656	0.401	-1.44	0.129	0.634	0.368	1.09	0.108	0.194	lm.nb	Cell Proliferation, Metabolic Stress, TGF-beta Signaling	NM_004936.3:906
MS4A6A	-0.559	0.344	-1.23	0.115	0.679	0.426	1.08	0.11	0.198	lm.nb		NM_152852.2:146
IL11	0.675	0.419	-0.145	1.5	1.6	0.904	2.82	0.114	0.203	Wald	Cytokine and Chemokine Signaling, JAK-STAT Signaling, Lymphoid Compartment	NM_000641.3:1723
CASP8	-0.462	0.287	-1.02	0.101	0.726	0.491	1.07	0.114	0.204	lm.nb	Apoptosis	NM_001228.4:762
WNT4	0.887	0.552	-0.195	1.97	1.85	0.873	3.91	0.115	0.204	lm.nb	Hedgehog Signaling, Wnt Signaling	NM_030761.4:2935
RICTOR	0.214	0.134	-0.0495	0.477	1.16	0.966	1.39	0.118	0.209	lm.nb	Costimulatory Signaling, Metabolic Stress	NM_001285439.1:117
PRF1	-0.932	0.586	-2.08	0.217	0.524	0.236	1.16	0.119	0.209	Wald	Cytotoxicity, Lymphoid Compartment	NM_001083116.1:631
CD58	-0.43	0.27	-0.96	0.1	0.743	0.514	1.07	0.119	0.209	lm.nb	Immune Cell Adhesion and Migration	NM_001144822.1:42
EPM2AIP1	0.289	0.182	-0.0676	0.645	1.22	0.954	1.56	0.119	0.209	lm.nb		NM_014805.3:1322
HEY1	-0.507	0.326	-1.15	0.132	0.703	0.451	1.1	0.127	0.223	lm.nb	Angiogenesis, Notch Signaling	NM_001040708.1:1859
NRAS	-0.311	0.202	-0.707	0.0836	0.806	0.613	1.06	0.129	0.226	lm.nb	Autophagy, Cytokine and Chemokine Signaling, MAPK, Metabolic Stress, PI3K-Akt	NM_002524.4:2168
CES3	0.958	0.62	-0.257	2.17	1.94	0.837	4.51	0.129	0.226	Wald	Angiogenesis	NM_001185176.1:916
PVRIG	-0.339	0.22	-0.771	0.0929	0.791	0.586	1.07	0.131	0.228	lm.nb	Costimulatory Signaling	NM_024070.3:1390
TRAF1	-0.592	0.386	-1.35	0.164	0.663	0.393	1.12	0.132	0.229	lm.nb		NM_001190945.1:712
STAT2	-0.277	0.181	-0.632	0.0788	0.825	0.645	1.06	0.134	0.232	lm.nb	Cytokine and Chemokine Signaling, Cytotoxicity, Interferon Signaling, JAK-STAT Signaling, Lymphoid Compartment	NM_005419.2:1965
HAVCR2	-0.488	0.323	-1.12	0.146	0.713	0.46	1.11	0.138	0.239	lm.nb	Costimulatory Signaling	NM_032782.3:955
IGF2R	-0.22	0.148	-0.51	0.0696	0.858	0.702	1.05	0.143	0.247	lm.nb	Cytotoxicity, Interferon Signaling, Lymphoid Compartment	NM_000876.2:7820
STAT1	-0.432	0.291	-1	0.138	0.741	0.499	1.1	0.144	0.248	lm.nb	Cytokine and Chemokine Signaling, Cytotoxicity, Interferon Signaling, JAK-STAT Signaling, Lymphoid Compartment	NM_007315.3:239
TCF3	-0.256	0.173	-0.596	0.0835	0.837	0.661	1.06	0.146	0.25	lm.nb		NM_003200.3:276
TPM1	-0.353	0.239	-0.821	0.115	0.783	0.566	1.08	0.146	0.25	lm.nb	Angiogenesis	NM_000366.5:830
WNT7B	0.863	0.586	-0.285	2.01	1.82	0.82	4.03	0.147	0.251	lm.nb	Hedgehog Signaling, Wnt Signaling	NM_058238.2:1874
CEBPB	-0.378	0.257	-0.883	0.126	0.769	0.542	1.09	0.148	0.251	lm.nb	Metabolic Stress, Myeloid Compartment	NM_005194.3:1731
BCAT1	-0.487	0.333	-1.14	0.165	0.713	0.454	1.12	0.15	0.254	lm.nb		NM_005504.6:1060
DUSP5	0.431	0.295	-0.147	1.01	1.35	0.903	2.01	0.15	0.254	lm.nb	MAPK	NM_004419.3:675
EGFR	-0.601	0.411	-1.41	0.205	0.659	0.377	1.15	0.15	0.254	lm.nb	Hypoxia, MAPK, Metabolic Stress, PI3K-Akt	NM_005228.3:2760
HDC	-0.816	0.561	-1.92	0.284	0.568	0.265	1.22	0.152	0.257	loglinear		NM_002112.3:1646
HLA-DQA1	-1.95	1.34	-4.57	0.678	0.26	0.0422	1.6	0.153	0.257	loglinear	Antigen Presentation, Costimulatory Signaling, Immune Cell Adhesion and Migration, Interferon Signaling	NM_002122.3:258
ANGPT2	0.45	0.311	-0.16	1.06	1.37	0.895	2.08	0.154	0.259	lm.nb	Angiogenesis, Hypoxia, MAPK, PI3K-Akt	NM_001147.2:1775
TDO2	-0.769	0.535	-1.82	0.279	0.587	0.284	1.21	0.157	0.262	lm.nb		NM_005651.3:315
CXCL8	-0.843	0.586	-1.99	0.306	0.558	0.252	1.24	0.157	0.262	lm.nb	Cytokine and Chemokine Signaling, Metabolic Stress	NM_000584.3:170
FGF18	-0.748	0.521	-1.77	0.273	0.595	0.293	1.21	0.158	0.262	Wald	Angiogenesis, MAPK, PI3K-Akt	NM_003862.2:1030
HLA-DQB1	-1.66	1.16	-3.93	0.611	0.317	0.0658	1.53	0.159	0.263	loglinear	Antigen Presentation, Costimulatory Signaling, Immune Cell Adhesion and Migration, Interferon Signaling	NM_002123.3:384
CDC20	-0.428	0.303	-1.02	0.166	0.743	0.492	1.12	0.165	0.273	lm.nb	Antigen Presentation, Cell Proliferation	NM_001255.1:915
APLNR	-0.499	0.355	-1.2	0.197	0.708	0.437	1.15	0.166	0.275	lm.nb		NM_005161.4:629
WNT5A	-0.522	0.373	-1.25	0.209	0.697	0.42	1.16	0.168	0.277	lm.nb	Hedgehog Signaling, Wnt Signaling	NM_003392.3:987
IL1R2	-0.763	0.553	-1.85	0.322	0.589	0.278	1.25	0.174	0.287	lm.nb	Cytokine and Chemokine Signaling, MAPK	NR_048564.1:949
BIRC3	-0.774	0.565	-1.88	0.333	0.585	0.271	1.26	0.177	0.29	Wald	Apoptosis, NF-kappaB Signaling	NM_001165.4:6567
CCND3	-0.293	0.215	-0.714	0.128	0.816	0.61	1.09	0.179	0.293	lm.nb	Cell Proliferation, JAK-STAT Signaling, PI3K-Akt, Wnt Signaling	NM_001136017.2:760
MS4A4A	-0.352	0.259	-0.86	0.156	0.784	0.551	1.11	0.181	0.295	lm.nb		NM_001243266.1:692
CSF3R	0.488	0.36	-0.217	1.19	1.4	0.86	2.29	0.181	0.295	lm.nb	Cytokine and Chemokine Signaling, JAK-STAT Signaling, Myeloid Compartment, PI3K-Akt	NM_000760.3:2066
STC1	0.56	0.413	-0.25	1.37	1.47	0.841	2.58	0.182	0.295	lm.nb	Angiogenesis	NM_003155.2:2172
VHL	-0.164	0.122	-0.402	0.0743	0.893	0.757	1.05	0.184	0.298	lm.nb	Antigen Presentation, Hypoxia, Metabolic Stress	NM_198156.1:420
CDK6	-0.452	0.336	-1.11	0.206	0.731	0.463	1.15	0.184	0.298	lm.nb	Cell Proliferation, Metabolic Stress, PI3K-Akt	NM_001145306.1:1373
PROM1	-0.827	0.615	-2.03	0.378	0.564	0.245	1.3	0.185	0.298	lm.nb		NM_001145847.1:596
ZC3H12A	-0.33	0.246	-0.811	0.152	0.796	0.57	1.11	0.186	0.298	lm.nb		NM_025079.2:1379
TLR8	-0.522	0.389	-1.29	0.241	0.696	0.41	1.18	0.186	0.298	lm.nb	Myeloid Compartment	NM_138636.4:2210
MSH6	-0.297	0.222	-0.733	0.138	0.814	0.602	1.1	0.187	0.3	lm.nb	DNA Damage Repair	NM_000179.2:1015
CRABP2	-0.578	0.434	-1.43	0.273	0.67	0.371	1.21	0.189	0.303	lm.nb	Myeloid Compartment	NM_001199723.1:802
IFIT1	0.638	0.484	-0.311	1.59	1.56	0.806	3	0.194	0.309	lm.nb	Cytotoxicity, Interferon Signaling, Lymphoid Compartment	NM_001270930.1:1675
CXCR2	0.777	0.595	-0.389	1.94	1.71	0.764	3.85	0.198	0.314	Wald	Cytokine and Chemokine Signaling	NM_001557.3:409
FAS	-0.868	0.667	-2.18	0.44	0.548	0.221	1.36	0.2	0.317	Wald	MAPK	NM_000043.3:90
CXCL1	-1.04	0.806	-2.62	0.54	0.486	0.163	1.45	0.203	0.321	loglinear	Antigen Presentation, Cytokine and Chemokine Signaling, Myeloid Compartment	NM_001511.3:743
IKBKB	0.317	0.247	-0.166	0.801	1.25	0.891	1.74	0.204	0.323	lm.nb	Costimulatory Signaling, Cytokine and Chemokine Signaling, MAPK, Metabolic Stress, NF-kappaB Signaling, PI3K-Akt	NM_001190720.2:1891
PIK3CA	0.33	0.259	-0.177	0.838	1.26	0.884	1.79	0.208	0.328	lm.nb	Autophagy, Costimulatory Signaling, Cytokine and Chemokine Signaling, Hypoxia, Immune Cell Adhesion and Migration, JAK-STAT Signaling, MAPK, Metabolic Stress, PI3K-Akt	NM_006218.2:3296
DDB2	-0.364	0.287	-0.926	0.198	0.777	0.526	1.15	0.211	0.331	lm.nb	DNA Damage Repair	NM_000107.2:1556
VEGFA	0.361	0.285	-0.197	0.919	1.28	0.872	1.89	0.211	0.331	lm.nb	Angiogenesis, Hypoxia, MAPK, Metabolic Stress, PI3K-Akt	NM_001171623.1:2212
GPR160	0.488	0.387	-0.271	1.25	1.4	0.829	2.37	0.214	0.334	lm.nb		NM_014373.1:760
APC	0.188	0.149	-0.105	0.481	1.14	0.93	1.4	0.214	0.334	lm.nb	Apoptosis, Wnt Signaling	NM_001127510.2:462
PDCD1	-0.619	0.492	-1.58	0.345	0.651	0.334	1.27	0.214	0.334	Wald	Costimulatory Signaling, Immune Cell Adhesion and Migration, Lymphoid Compartment	NM_005018.1:175
C1QB	-0.342	0.273	-0.877	0.194	0.789	0.544	1.14	0.217	0.337	lm.nb		NM_000491.3:816
MYCT1	-0.822	0.659	-2.11	0.469	0.566	0.231	1.38	0.218	0.338	Wald		NM_025107.2:159
PRR5	-0.265	0.215	-0.687	0.156	0.832	0.621	1.11	0.223	0.345	lm.nb	Costimulatory Signaling, Metabolic Stress	NM_015366.3:1635
TLR3	-0.361	0.293	-0.935	0.213	0.779	0.523	1.16	0.224	0.345	lm.nb	Apoptosis	NM_003265.2:37
VEGFB	-0.24	0.196	-0.625	0.145	0.847	0.648	1.11	0.228	0.35	lm.nb	Angiogenesis, MAPK, PI3K-Akt	NM_003377.3:687
NEIL1	0.37	0.305	-0.229	0.969	1.29	0.853	1.96	0.232	0.355	lm.nb	DNA Damage Repair	NM_024608.2:1675
MICA	-0.385	0.323	-1.02	0.249	0.766	0.494	1.19	0.24	0.367	lm.nb		NM_000247.1:550
MTOR	0.17	0.143	-0.111	0.451	1.13	0.926	1.37	0.241	0.367	lm.nb	Autophagy, Costimulatory Signaling, Hypoxia, JAK-STAT Signaling, Metabolic Stress, PI3K-Akt	NM_004958.3:3444
NLRP3	-0.684	0.575	-1.81	0.444	0.623	0.285	1.36	0.241	0.367	Wald	Myeloid Compartment	NM_001079821.2:3335
SLC11A1	0.383	0.323	-0.25	1.02	1.3	0.841	2.02	0.242	0.368	lm.nb	Myeloid Compartment	NM_000578.3:1679
EDN1	-0.425	0.363	-1.14	0.286	0.745	0.455	1.22	0.247	0.375	lm.nb	Angiogenesis, Hypoxia	NM_001955.2:770
JAK2	-0.247	0.213	-0.666	0.171	0.843	0.63	1.13	0.253	0.383	lm.nb	Cytokine and Chemokine Signaling, Cytotoxicity, Epigenetic Regulation, Interferon Signaling, JAK-STAT Signaling, Lymphoid Compartment, PI3K-Akt	NM_004972.2:455
ANGPT1	-0.523	0.457	-1.42	0.372	0.696	0.374	1.29	0.258	0.39	lm.nb	Angiogenesis, Hypoxia, MAPK, Myeloid Compartment, PI3K-Akt	NM_001199859.1:3620
CD44	-0.32	0.282	-0.873	0.232	0.801	0.546	1.17	0.262	0.394	lm.nb	Costimulatory Signaling, Interferon Signaling, Matrix Remodeling and Metastasis	NM_001001392.1:566
SIRPA	-0.391	0.346	-1.07	0.287	0.763	0.477	1.22	0.264	0.397	lm.nb	Cytotoxicity, Myeloid Compartment	NM_001040023.1:3355
ANLN	-0.443	0.392	-1.21	0.326	0.736	0.432	1.25	0.265	0.397	lm.nb	Cell Proliferation	NM_018685.2:240
ITGB8	0.442	0.395	-0.332	1.22	1.36	0.794	2.32	0.269	0.402	lm.nb	Immune Cell Adhesion and Migration, Matrix Remodeling and Metastasis, PI3K-Akt	NM_002214.2:2609
FGFR1	-0.365	0.327	-1.01	0.277	0.777	0.498	1.21	0.27	0.404	lm.nb	Angiogenesis, MAPK, Metabolic Stress, PI3K-Akt	NM_001174064.1:1756
GHR	-0.447	0.403	-1.24	0.342	0.733	0.424	1.27	0.272	0.406	lm.nb	Cytotoxicity, Interferon Signaling, JAK-STAT Signaling, PI3K-Akt	NM_000163.2:1835
PTGS2	-0.878	0.794	-2.43	0.678	0.544	0.185	1.6	0.274	0.408	loglinear	Costimulatory Signaling, Myeloid Compartment	NM_000963.1:495
BATF3	-0.461	0.418	-1.28	0.358	0.726	0.412	1.28	0.275	0.408	lm.nb	Antigen Presentation	NM_018664.2:725
PC	-0.298	0.27	-0.828	0.232	0.814	0.564	1.17	0.276	0.408	lm.nb	Metabolic Stress	NM_000920.3:262
RELB	-0.343	0.312	-0.955	0.269	0.788	0.516	1.2	0.277	0.408	lm.nb	MAPK, NF-kappaB Signaling	NM_006509.3:956
HDAC4	-0.235	0.214	-0.655	0.184	0.849	0.635	1.14	0.277	0.408	lm.nb	Epigenetic Regulation, Notch Signaling	NM_006037.3:3742
SPRY4	0.265	0.243	-0.21	0.741	1.2	0.864	1.67	0.28	0.411	lm.nb	Cytotoxicity	NM_030964.3:1900
FZD8	-0.528	0.488	-1.48	0.427	0.693	0.358	1.34	0.284	0.417	lm.nb	Wnt Signaling	NM_031866.1:890
NFIL3	-0.301	0.279	-0.847	0.246	0.812	0.556	1.19	0.286	0.418	lm.nb	Angiogenesis	NM_001289999.1:1466
NFAM1	-0.341	0.316	-0.96	0.278	0.79	0.514	1.21	0.286	0.418	lm.nb	Myeloid Compartment	NM_145912.5:5290
CENPF	-0.297	0.277	-0.84	0.246	0.814	0.559	1.19	0.289	0.421	lm.nb	Cell Proliferation	NM_016343.3:9260
TNF	-0.514	0.481	-1.46	0.429	0.7	0.364	1.35	0.291	0.422	lm.nb	Antigen Presentation, MAPK, Metabolic Stress, NF-kappaB Signaling, TGF-beta Signaling	NM_000594.3:1366
LY9	-0.611	0.574	-1.74	0.514	0.655	0.3	1.43	0.292	0.424	Wald	Costimulatory Signaling, Lymphoid Compartment	NM_001033667.2:339
MYC	-0.446	0.421	-1.27	0.378	0.734	0.415	1.3	0.294	0.426	lm.nb	Cell Proliferation, JAK-STAT Signaling, MAPK, Metabolic Stress, Notch Signaling, PI3K-Akt, TGF-beta Signaling, Wnt Signaling	NM_002467.3:1615
TNFSF4	-0.493	0.467	-1.41	0.422	0.711	0.377	1.34	0.297	0.428	Wald	NF-kappaB Signaling	NM_001297562.1:332
PFKFB3	-0.241	0.23	-0.691	0.209	0.846	0.619	1.16	0.299	0.431	lm.nb	Hypoxia, Metabolic Stress	NM_004566.3:1925
PRKACB	-0.371	0.356	-1.07	0.327	0.773	0.476	1.25	0.302	0.435	lm.nb	Autophagy, Cytokine and Chemokine Signaling, Hedgehog Signaling, MAPK, Wnt Signaling	NM_182948.2:805
AQP9	-0.45	0.434	-1.3	0.401	0.732	0.406	1.32	0.305	0.438	lm.nb	Metabolic Stress	NM_001320635.1:753
FADD	0.352	0.34	-0.315	1.02	1.28	0.804	2.03	0.306	0.438	lm.nb	Apoptosis	NM_003824.3:810
NDUFA4L2	0.319	0.309	-0.286	0.924	1.25	0.82	1.9	0.307	0.438	lm.nb		NM_020142.3:563
P4HA2	0.317	0.309	-0.288	0.923	1.25	0.819	1.9	0.31	0.442	lm.nb		NM_001017973.1:1748
SOX10	-0.988	0.965	-2.88	0.903	0.504	0.136	1.87	0.311	0.443	loglinear		NM_006941.3:2601
HMGB1	0.278	0.274	-0.259	0.816	1.21	0.835	1.76	0.315	0.448	lm.nb	Apoptosis, Autophagy	NM_002128.5:3400
HRAS	0.295	0.292	-0.277	0.868	1.23	0.825	1.83	0.317	0.449	lm.nb	Autophagy, Cytokine and Chemokine Signaling, JAK-STAT Signaling, MAPK, Metabolic Stress, PI3K-Akt	NM_005343.3:842
BID	-0.211	0.211	-0.624	0.202	0.864	0.649	1.15	0.322	0.455	lm.nb	Apoptosis	NM_001196.3:1604
DNMT1	-0.222	0.224	-0.66	0.216	0.857	0.633	1.16	0.325	0.459	lm.nb	Epigenetic Regulation	NM_001130823.2:2500
IFI6	0.451	0.456	-0.444	1.35	1.37	0.735	2.54	0.328	0.461	lm.nb	Cytotoxicity, Interferon Signaling	NM_002038.3:410
TREM2	-0.306	0.31	-0.915	0.302	0.809	0.531	1.23	0.328	0.461	lm.nb	Myeloid Compartment	NM_018965.3:848
MAP3K12	0.312	0.317	-0.31	0.935	1.24	0.807	1.91	0.33	0.462	lm.nb	Epigenetic Regulation, MAPK	NM_006301.3:2680
BMP2	-0.441	0.449	-1.32	0.439	0.737	0.4	1.36	0.331	0.462	lm.nb	Hedgehog Signaling, Matrix Remodeling and Metastasis, TGF-beta Signaling	NM_001200.3:1193
CX3CR1	-0.429	0.437	-1.28	0.427	0.743	0.411	1.34	0.331	0.462	lm.nb	Cytokine and Chemokine Signaling	NM_001171171.1:2625
BAX	-0.134	0.137	-0.402	0.134	0.911	0.757	1.1	0.333	0.463	lm.nb	Apoptosis	NM_004324.3:330
MSH2	0.17	0.175	-0.172	0.512	1.13	0.888	1.43	0.334	0.465	lm.nb	DNA Damage Repair	NM_000251.1:2514
MET	-0.451	0.463	-1.36	0.457	0.732	0.39	1.37	0.335	0.465	lm.nb	MAPK, Metabolic Stress, PI3K-Akt	NM_000245.2:1488
TLR5	0.359	0.369	-0.365	1.08	1.28	0.777	2.12	0.336	0.465	lm.nb		NM_003268.5:2570
PDGFA	-0.219	0.228	-0.665	0.227	0.859	0.631	1.17	0.34	0.47	lm.nb	MAPK, Matrix Remodeling and Metastasis, PI3K-Akt	NM_033023.4:2390
RAD51C	0.278	0.289	-0.289	0.845	1.21	0.819	1.8	0.341	0.47	lm.nb	Cell Proliferation, DNA Damage Repair	NM_058216.2:15
TLR7	-0.576	0.599	-1.75	0.599	0.671	0.297	1.51	0.341	0.47	Wald		NM_016562.3:4120
EGR1	-0.34	0.355	-1.04	0.355	0.79	0.488	1.28	0.342	0.47	lm.nb	Costimulatory Signaling, Interferon Signaling, Lymphoid Compartment	NM_001964.2:2034
LILRA1	-0.44	0.461	-1.34	0.463	0.737	0.394	1.38	0.344	0.472	Wald		NM_001278318.1:486
FLNB	0.277	0.29	-0.292	0.846	1.21	0.817	1.8	0.345	0.472	lm.nb	Interferon Signaling, MAPK	NM_001164319.1:8980
BRCA1	0.322	0.341	-0.346	0.99	1.25	0.787	1.99	0.349	0.476	lm.nb	Cell Proliferation, DNA Damage Repair, PI3K-Akt	NM_007294.3:4677
IFIH1	-0.323	0.343	-0.995	0.348	0.799	0.502	1.27	0.35	0.477	lm.nb	Cytotoxicity, Interferon Signaling	NM_022168.3:3250
CDKN2A	-0.396	0.423	-1.22	0.432	0.76	0.428	1.35	0.353	0.48	lm.nb	Cell Proliferation, Metabolic Stress	NM_000077.4:1052
TNFRSF11B	0.426	0.46	-0.475	1.33	1.34	0.72	2.51	0.358	0.486	lm.nb	NF-kappaB Signaling	NM_002546.3:572
MGMT	0.182	0.197	-0.205	0.568	1.13	0.868	1.48	0.362	0.489	lm.nb	DNA Damage Repair	NM_002412.3:323
CCNO	0.518	0.567	-0.593	1.63	1.43	0.663	3.09	0.365	0.493	lm.nb	Cell Proliferation, DNA Damage Repair	NM_021147.4:1129
TNFRSF25	-0.28	0.309	-0.886	0.326	0.823	0.541	1.25	0.369	0.498	lm.nb	Costimulatory Signaling, Lymphoid Compartment, NF-kappaB Signaling	NM_148970.1:151
PIK3R2	0.231	0.256	-0.271	0.733	1.17	0.829	1.66	0.371	0.499	lm.nb	Autophagy, Costimulatory Signaling, Cytokine and Chemokine Signaling, Hypoxia, Immune Cell Adhesion and Migration, JAK-STAT Signaling, MAPK, Metabolic Stress, PI3K-Akt	NM_005027.3:344
MAP3K7	-0.12	0.135	-0.384	0.144	0.92	0.766	1.11	0.379	0.509	lm.nb	Autophagy, Costimulatory Signaling, MAPK, Wnt Signaling	NM_003188.3:1178
ICAM5	0.589	0.665	-0.716	1.89	1.5	0.609	3.71	0.381	0.51	Wald	Immune Cell Adhesion and Migration	NM_003259.3:718
IL12RB2	-0.676	0.766	-2.18	0.825	0.626	0.221	1.77	0.382	0.51	loglinear	Cytokine and Chemokine Signaling, Cytotoxicity, JAK-STAT Signaling, Lymphoid Compartment	NM_001319233.1:880
RAD51	0.296	0.34	-0.369	0.962	1.23	0.774	1.95	0.387	0.517	lm.nb	Cell Proliferation, DNA Damage Repair	NM_133487.3:1570
PGPEP1	0.25	0.291	-0.32	0.82	1.19	0.801	1.77	0.394	0.525	lm.nb	Angiogenesis	NM_001300927.1:6607
MXI1	0.234	0.274	-0.302	0.771	1.18	0.811	1.71	0.396	0.526	lm.nb		NM_001008541.1:2037
FAM124B	-0.585	0.683	-1.92	0.754	0.667	0.263	1.69	0.396	0.526	Wald		NM_001122779.1:1620
CX3CL1	-0.314	0.37	-1.04	0.411	0.804	0.486	1.33	0.4	0.53	lm.nb	Cytokine and Chemokine Signaling, Lymphoid Compartment	NM_002996.3:1850
IFITM1	0.316	0.373	-0.415	1.05	1.24	0.75	2.07	0.401	0.53	lm.nb	Cytotoxicity, Interferon Signaling, Lymphoid Compartment	NM_003641.3:536
SFXN1	0.174	0.206	-0.23	0.578	1.13	0.853	1.49	0.402	0.531	lm.nb		NM_001322977.1:191
TNFSF13B	-0.309	0.367	-1.03	0.411	0.807	0.49	1.33	0.405	0.532	lm.nb	NF-kappaB Signaling	NM_001145645.2:142
CXCL16	-0.247	0.295	-0.825	0.33	0.842	0.564	1.26	0.406	0.532	lm.nb	Cytokine and Chemokine Signaling, Lymphoid Compartment	NM_001100812.1:743
GLUL	-0.169	0.201	-0.563	0.226	0.89	0.677	1.17	0.406	0.532	lm.nb		NM_002065.6:1485
TPI1	-0.207	0.248	-0.693	0.278	0.866	0.619	1.21	0.407	0.532	lm.nb	Metabolic Stress	NM_000365.5:153
NECTIN1	0.173	0.208	-0.235	0.581	1.13	0.85	1.5	0.41	0.535	lm.nb	Immune Cell Adhesion and Migration	NM_002855.4:357
LAMC2	-0.412	0.497	-1.39	0.563	0.751	0.382	1.48	0.411	0.536	lm.nb	Matrix Remodeling and Metastasis, PI3K-Akt	NM_005562.2:1027
JAG1	-0.288	0.349	-0.972	0.395	0.819	0.51	1.32	0.413	0.537	lm.nb	Angiogenesis, Notch Signaling	NM_000214.2:3509
H2AFX	-0.182	0.222	-0.618	0.254	0.881	0.652	1.19	0.417	0.541	lm.nb	Cell Proliferation, DNA Damage Repair, Epigenetic Regulation, Metabolic Stress	NM_002105.2:521
BCL6B	-0.559	0.692	-1.92	0.798	0.679	0.265	1.74	0.423	0.548	Wald	Apoptosis	NM_181844.3:608
TLR2	-0.201	0.25	-0.691	0.289	0.87	0.619	1.22	0.425	0.549	lm.nb	Myeloid Compartment, PI3K-Akt	NM_001318787.1:484
RAD50	0.157	0.195	-0.226	0.539	1.11	0.855	1.45	0.426	0.55	lm.nb	Cell Proliferation, DNA Damage Repair, Metabolic Stress	NM_005732.3:1357
ITGA6	-0.221	0.279	-0.767	0.326	0.858	0.587	1.25	0.433	0.557	lm.nb	Immune Cell Adhesion and Migration, Matrix Remodeling and Metastasis, PI3K-Akt	NM_001316306.1:1982
WNT2B	-0.27	0.348	-0.952	0.412	0.829	0.517	1.33	0.441	0.567	lm.nb	Hedgehog Signaling, Wnt Signaling	NM_001291880.1:1169
PVR	-0.184	0.237	-0.648	0.281	0.88	0.638	1.21	0.442	0.567	lm.nb	Immune Cell Adhesion and Migration, Lymphoid Compartment	NM_001135768.2:448
TLR1	-0.27	0.349	-0.954	0.415	0.83	0.516	1.33	0.444	0.568	lm.nb	Myeloid Compartment	NM_003263.3:696
TNFSF8	-0.379	0.508	-1.38	0.617	0.769	0.385	1.53	0.459	0.587	Wald		NM_001244.3:399
DLL1	-0.275	0.371	-1	0.452	0.826	0.499	1.37	0.461	0.588	lm.nb	Notch Signaling	NM_005618.3:1520
CEP55	-0.273	0.368	-0.993	0.448	0.828	0.502	1.36	0.461	0.588	lm.nb	Cell Proliferation	NM_018131.3:570
IL1RN	-0.316	0.427	-1.15	0.521	0.803	0.45	1.44	0.463	0.588	Wald	Cytokine and Chemokine Signaling, Myeloid Compartment	NM_000577.3:480
TYMS	-0.275	0.374	-1.01	0.459	0.827	0.497	1.37	0.466	0.592	lm.nb	Cell Proliferation	NM_001071.1:395
EIF2AK2	0.145	0.198	-0.243	0.533	1.11	0.845	1.45	0.468	0.592	lm.nb	Interferon Signaling	NM_001135652.2:516
LILRA5	-0.419	0.574	-1.54	0.706	0.748	0.343	1.63	0.469	0.592	Wald	Myeloid Compartment	NM_181879.2:545
OAS1	0.29	0.4	-0.494	1.07	1.22	0.71	2.1	0.472	0.596	lm.nb	Cytotoxicity, Interferon Signaling	NM_001032409.1:805
EPCAM	0.173	0.24	-0.297	0.644	1.13	0.814	1.56	0.473	0.596	lm.nb		NM_002354.2:499
SHC2	0.301	0.417	-0.517	1.12	1.23	0.699	2.17	0.475	0.596	lm.nb	Cytokine and Chemokine Signaling, MAPK	NM_012435.2:681
ITGB3	-0.584	0.821	-2.19	1.03	0.667	0.219	2.04	0.481	0.603	Wald	Immune Cell Adhesion and Migration, Matrix Remodeling and Metastasis, PI3K-Akt	NM_000212.2:4485
SREBF1	0.195	0.275	-0.344	0.733	1.14	0.788	1.66	0.482	0.603	lm.nb		NM_001005291.1:1392
ADORA2A	-0.261	0.369	-0.985	0.463	0.834	0.505	1.38	0.483	0.603	lm.nb	Costimulatory Signaling	NM_000675.5:951
PSMB5	-0.115	0.162	-0.433	0.204	0.924	0.741	1.15	0.484	0.603	lm.nb	Antigen Presentation, Apoptosis, Cell Proliferation, Costimulatory Signaling, Hedgehog Signaling, NF-kappaB Signaling	NM_001130725.1:426
BCL2	0.244	0.351	-0.443	0.931	1.18	0.735	1.91	0.49	0.61	lm.nb	Apoptosis, Autophagy, Hypoxia, JAK-STAT Signaling, PI3K-Akt	NM_000633.2:1525
TRIM21	-0.135	0.194	-0.515	0.246	0.911	0.7	1.19	0.491	0.61	lm.nb	Antigen Presentation, Interferon Signaling	NM_003141.3:1190
ENO1	0.161	0.233	-0.296	0.618	1.12	0.814	1.53	0.494	0.612	lm.nb	Hypoxia, Metabolic Stress	NM_001428.3:782
RIPK2	-0.174	0.253	-0.67	0.322	0.886	0.628	1.25	0.495	0.613	lm.nb	Costimulatory Signaling	NM_003821.5:1306
GLUD1	0.139	0.204	-0.261	0.539	1.1	0.835	1.45	0.499	0.617	lm.nb		NM_005271.2:2680
TNFRSF10B	0.166	0.247	-0.318	0.65	1.12	0.802	1.57	0.505	0.623	lm.nb	Apoptosis	NM_003842.3:565
CCNB1	-0.148	0.224	-0.587	0.291	0.902	0.666	1.22	0.512	0.63	lm.nb	Cell Proliferation	NM_031966.2:710
MLH1	-0.0978	0.151	-0.393	0.198	0.934	0.761	1.15	0.52	0.639	lm.nb	Cell Proliferation, DNA Damage Repair	NM_000249.2:1605
PCK2	-0.163	0.253	-0.66	0.334	0.893	0.633	1.26	0.523	0.641	lm.nb	Metabolic Stress, PI3K-Akt	NM_001018073.2:1307
F2RL1	0.291	0.453	-0.596	1.18	1.22	0.661	2.26	0.523	0.641	lm.nb	Lymphoid Compartment	NM_005242.4:1388
CDH2	0.274	0.43	-0.569	1.12	1.21	0.674	2.17	0.527	0.644	lm.nb	Immune Cell Adhesion and Migration	NM_001792.3:3067
HDAC11	0.136	0.214	-0.284	0.556	1.1	0.821	1.47	0.528	0.644	lm.nb	Epigenetic Regulation, Notch Signaling	NM_001330636.1:865
POLD1	-0.152	0.242	-0.626	0.321	0.9	0.648	1.25	0.531	0.647	lm.nb	Cell Proliferation, DNA Damage Repair	NM_001256849.1:1356
ITGA2	-0.2	0.319	-0.824	0.425	0.871	0.565	1.34	0.534	0.649	lm.nb	Immune Cell Adhesion and Migration, Matrix Remodeling and Metastasis, PI3K-Akt	NM_002203.3:903
OASL	0.284	0.457	-0.611	1.18	1.22	0.655	2.26	0.537	0.652	lm.nb	Interferon Signaling	NM_003733.2:1570
PRKCA	0.22	0.367	-0.5	0.94	1.16	0.707	1.92	0.552	0.668	lm.nb	Cell Proliferation, Hypoxia, Immune Cell Adhesion and Migration, MAPK, Matrix Remodeling and Metastasis, Metabolic Stress, PI3K-Akt, Wnt Signaling	NM_002737.2:818
SLC7A5	0.243	0.408	-0.556	1.04	1.18	0.68	2.06	0.553	0.669	lm.nb	Metabolic Stress	NM_003486.6:2011
RPTOR	0.117	0.198	-0.271	0.505	1.08	0.829	1.42	0.556	0.671	lm.nb	Autophagy, Metabolic Stress, PI3K-Akt	NM_001163034.1:3139
BBC3	0.13	0.224	-0.308	0.568	1.09	0.808	1.48	0.563	0.678	lm.nb	Apoptosis, Cytotoxicity	NM_014417.4:1310
FLT1	0.17	0.293	-0.404	0.743	1.12	0.756	1.67	0.565	0.679	lm.nb	Angiogenesis, Hypoxia, MAPK, PI3K-Akt	NM_002019.4:530
GMIP	-0.574	0.996	-2.53	1.38	0.672	0.174	2.6	0.567	0.681	Wald		NM_001288998.1:1706
CDKN1A	0.152	0.27	-0.376	0.681	1.11	0.77	1.6	0.575	0.689	lm.nb	Cell Proliferation, Hypoxia, JAK-STAT Signaling, Metabolic Stress, Myeloid Compartment, PI3K-Akt	NM_000389.2:1975
IL18	-0.253	0.454	-1.14	0.636	0.839	0.453	1.55	0.579	0.693	lm.nb	Costimulatory Signaling, Cytokine and Chemokine Signaling	NM_001243211.1:392
RELA	0.0826	0.151	-0.214	0.379	1.06	0.862	1.3	0.588	0.701	lm.nb	Costimulatory Signaling, Cytokine and Chemokine Signaling, Hypoxia, MAPK, Metabolic Stress, NF-kappaB Signaling, PI3K-Akt	NM_021975.3:1990
PRKX	-0.275	0.517	-1.29	0.738	0.827	0.41	1.67	0.598	0.712	Wald	Hedgehog Signaling	NM_005044.4:462
IRF2	-0.08	0.151	-0.376	0.216	0.946	0.77	1.16	0.599	0.712	lm.nb	Interferon Signaling	NM_002199.3:1624
SBNO2	-0.0767	0.147	-0.364	0.211	0.948	0.777	1.16	0.603	0.715	lm.nb		NM_001100122.1:1686
HIF1A	-0.105	0.202	-0.501	0.29	0.93	0.707	1.22	0.604	0.715	lm.nb	Autophagy, Hypoxia, Metabolic Stress, Notch Signaling	NM_181054.2:930
AXIN1	-0.0983	0.189	-0.468	0.272	0.934	0.723	1.21	0.605	0.715	lm.nb	Wnt Signaling	NM_181050.1:2742
VTCN1	0.27	0.52	-0.749	1.29	1.21	0.595	2.44	0.606	0.715	lm.nb	Costimulatory Signaling, Immune Cell Adhesion and Migration	NM_001253849.1:871
TNFRSF11A	0.206	0.397	-0.573	0.985	1.15	0.672	1.98	0.606	0.715	lm.nb	NF-kappaB Signaling	NM_001270949.1:1940
NOD2	0.201	0.393	-0.569	0.971	1.15	0.674	1.96	0.612	0.72	lm.nb		NM_022162.1:4080
SLC16A1	-0.193	0.38	-0.938	0.553	0.875	0.522	1.47	0.615	0.721	lm.nb	Metabolic Stress	NM_003051.3:635
DUSP1	-0.182	0.36	-0.888	0.524	0.881	0.54	1.44	0.615	0.721	lm.nb	MAPK	NM_004417.3:1428
PLOD2	-0.145	0.29	-0.714	0.424	0.904	0.61	1.34	0.619	0.725	lm.nb	Matrix Remodeling and Metastasis	NM_182943.2:2588
TWF1	-0.121	0.251	-0.613	0.371	0.919	0.654	1.29	0.632	0.738	lm.nb		NM_002822.4:1574
NECTIN2	0.0902	0.192	-0.287	0.467	1.06	0.82	1.38	0.641	0.746	lm.nb	Costimulatory Signaling, Immune Cell Adhesion and Migration	NM_001042724.1:1120
HDAC3	0.0587	0.126	-0.188	0.305	1.04	0.878	1.24	0.643	0.746	lm.nb	Epigenetic Regulation, Notch Signaling	NM_003883.3:1464
SIRPB2	-0.306	0.656	-1.59	0.98	0.809	0.332	1.97	0.643	0.746	Wald	Myeloid Compartment	NM_001134836.1:600
TNFRSF10D	-0.295	0.633	-1.53	0.945	0.815	0.345	1.92	0.643	0.746	Wald		NM_003840.4:838
FANCA	-0.132	0.286	-0.693	0.428	0.912	0.618	1.35	0.645	0.748	lm.nb	DNA Damage Repair	NM_001018112.1:580
TREM1	0.183	0.401	-0.604	0.969	1.14	0.658	1.96	0.651	0.749	Wald	Myeloid Compartment	NM_001242589.2:101
GPC4	0.159	0.349	-0.524	0.842	1.12	0.695	1.79	0.651	0.749	lm.nb	Wnt Signaling	NM_001448.2:820
MRE11	-0.0687	0.151	-0.365	0.227	0.954	0.777	1.17	0.651	0.749	lm.nb		NM_001330347.1:2169
SOX11	0.261	0.575	-0.865	1.39	1.2	0.549	2.62	0.652	0.749	lm.nb	Wnt Signaling	NM_003108.3:4548
LTBP1	-0.117	0.261	-0.629	0.394	0.922	0.647	1.31	0.655	0.753	lm.nb	Matrix Remodeling and Metastasis, TGF-beta Signaling	NM_000627.3:1970
ITPK1	-0.0961	0.215	-0.518	0.326	0.936	0.698	1.25	0.657	0.754	lm.nb	Angiogenesis	NM_001142593.2:958
SMAP1	-0.0588	0.136	-0.326	0.209	0.96	0.798	1.16	0.668	0.764	lm.nb		NM_001044305.2:823
MAP3K8	-0.109	0.253	-0.606	0.388	0.927	0.657	1.31	0.669	0.764	lm.nb	Costimulatory Signaling, MAPK	NM_001244134.1:493
HMGA1	-0.105	0.25	-0.595	0.385	0.93	0.662	1.31	0.676	0.771	lm.nb	Epigenetic Regulation, Metabolic Stress	NM_145902.2:906
KIF2C	-0.127	0.304	-0.723	0.468	0.916	0.606	1.38	0.678	0.772	lm.nb	Antigen Presentation, Cell Proliferation	NM_006845.2:1020
STAT3	-0.0888	0.214	-0.509	0.331	0.94	0.703	1.26	0.681	0.773	lm.nb	Cytokine and Chemokine Signaling, Hypoxia, JAK-STAT Signaling, Metabolic Stress	NM_003150.3:2936
IFIT3	0.157	0.388	-0.604	0.917	1.11	0.658	1.89	0.688	0.781	lm.nb	Cytotoxicity, Interferon Signaling	NM_001031683.3:712
ESR1	-0.214	0.532	-1.26	0.829	0.862	0.418	1.78	0.689	0.781	lm.nb		NM_000125.2:1595
FSTL3	-0.112	0.282	-0.665	0.441	0.925	0.631	1.36	0.693	0.783	lm.nb	Angiogenesis	NM_005860.2:255
RBL2	0.0727	0.186	-0.292	0.437	1.05	0.817	1.35	0.698	0.788	lm.nb	Cell Proliferation, PI3K-Akt, TGF-beta Signaling	NM_001323611.1:1085
MICB	-0.131	0.34	-0.798	0.536	0.913	0.575	1.45	0.703	0.791	lm.nb		NM_005931.3:1387
CD163	0.115	0.303	-0.479	0.71	1.08	0.717	1.64	0.705	0.791	lm.nb		NM_203416.2:1784
RPL7A	-0.0729	0.192	-0.449	0.303	0.951	0.733	1.23	0.706	0.791	lm.nb	Angiogenesis	NM_000972.2:657
C5	0.118	0.312	-0.493	0.73	1.09	0.711	1.66	0.706	0.791	lm.nb		NM_001317163.1:2212
FPR1	-0.12	0.319	-0.746	0.506	0.92	0.596	1.42	0.709	0.793	lm.nb	Myeloid Compartment	NM_002029.3:625
IKBKG	-0.0483	0.132	-0.308	0.211	0.967	0.808	1.16	0.717	0.801	lm.nb	Costimulatory Signaling, Cytokine and Chemokine Signaling, MAPK, NF-kappaB Signaling, PI3K-Akt	NM_001099856.4:1719
BIRC5	0.112	0.309	-0.493	0.718	1.08	0.711	1.64	0.718	0.801	lm.nb	Apoptosis, Cell Proliferation	NM_001168.2:1215
CD47	-0.102	0.282	-0.653	0.45	0.932	0.636	1.37	0.72	0.802	lm.nb	Cytotoxicity, Matrix Remodeling and Metastasis, Myeloid Compartment	NM_001777.3:901
PDGFB	-0.0911	0.258	-0.597	0.415	0.939	0.661	1.33	0.726	0.807	lm.nb	Angiogenesis, MAPK, Matrix Remodeling and Metastasis, PI3K-Akt	NM_002608.2:1941
BAMBI	0.107	0.307	-0.495	0.708	1.08	0.709	1.63	0.73	0.81	lm.nb	TGF-beta Signaling, Wnt Signaling	NM_012342.2:824
BAD	0.0701	0.204	-0.329	0.469	1.05	0.796	1.38	0.732	0.812	lm.nb	Apoptosis, Autophagy, MAPK, PI3K-Akt	NM_004322.3:963
MKI67	-0.112	0.332	-0.764	0.54	0.925	0.589	1.45	0.738	0.816	lm.nb	Cell Proliferation	NM_002417.2:2005
SMAD5	-0.0828	0.249	-0.57	0.405	0.944	0.674	1.32	0.741	0.817	lm.nb	TGF-beta Signaling	NM_005903.5:5007
RRM2	-0.0875	0.264	-0.604	0.429	0.941	0.658	1.35	0.741	0.817	lm.nb	Cell Proliferation	NM_001034.1:490
ICOSLG	-0.0582	0.185	-0.422	0.305	0.96	0.747	1.24	0.755	0.83	lm.nb	Costimulatory Signaling, Immune Cell Adhesion and Migration, Lymphoid Compartment	NM_015259.4:1190
DTX3L	0.0555	0.177	-0.292	0.403	1.04	0.817	1.32	0.756	0.83	lm.nb	Antigen Presentation, Notch Signaling	NM_138287.3:1543
HES1	-0.0622	0.2	-0.454	0.33	0.958	0.73	1.26	0.757	0.83	lm.nb	Notch Signaling	NM_005524.2:860
IRF7	0.0856	0.291	-0.485	0.656	1.06	0.715	1.58	0.77	0.843	lm.nb	Interferon Signaling	NM_004029.2:1705
TLR9	-0.153	0.526	-1.18	0.877	0.899	0.44	1.84	0.772	0.843	Wald		NM_017442.2:985
TNKS	0.046	0.158	-0.264	0.356	1.03	0.833	1.28	0.772	0.843	lm.nb	DNA Damage Repair	NM_003747.2:1948
BRD3	-0.0522	0.182	-0.41	0.305	0.964	0.753	1.24	0.776	0.846	lm.nb	Epigenetic Regulation	NM_007371.3:2621
OAS2	0.124	0.444	-0.745	0.994	1.09	0.597	1.99	0.781	0.85	lm.nb	Cytotoxicity, Interferon Signaling	NM_016817.2:380
AKT1	0.0564	0.211	-0.357	0.47	1.04	0.781	1.39	0.79	0.859	lm.nb	Apoptosis, Autophagy, Costimulatory Signaling, Cytokine and Chemokine Signaling, Hypoxia, JAK-STAT Signaling, MAPK, Metabolic Stress, PI3K-Akt	NM_005163.2:2207
BRCA2	-0.0584	0.229	-0.508	0.391	0.96	0.703	1.31	0.8	0.868	lm.nb	Cell Proliferation, DNA Damage Repair	NM_000059.3:1373
FOSL1	-0.104	0.411	-0.91	0.702	0.93	0.532	1.63	0.801	0.868	lm.nb	Myeloid Compartment, Wnt Signaling	NM_005438.3:1320
PARP12	-0.0605	0.246	-0.543	0.422	0.959	0.686	1.34	0.807	0.872	lm.nb		NM_022750.3:1843
NF1	0.0566	0.233	-0.401	0.514	1.04	0.758	1.43	0.809	0.873	lm.nb	MAPK	NM_000267.3:1260
HELLS	0.0668	0.276	-0.475	0.609	1.05	0.719	1.52	0.81	0.873	lm.nb	Epigenetic Regulation	NM_001289067.1:191
PARP9	0.0628	0.267	-0.46	0.585	1.04	0.727	1.5	0.815	0.876	lm.nb		NM_001146103.1:1188
EZH2	-0.0522	0.222	-0.487	0.383	0.964	0.714	1.3	0.815	0.876	lm.nb	Angiogenesis, Epigenetic Regulation, Metabolic Stress	NM_004456.4:1596
PTPN11	0.0381	0.168	-0.29	0.366	1.03	0.818	1.29	0.821	0.88	lm.nb	Costimulatory Signaling, Immune Cell Adhesion and Migration, Interferon Signaling, JAK-STAT Signaling, MAPK	NM_001330437.1:228
TICAM1	0.0385	0.174	-0.302	0.379	1.03	0.811	1.3	0.826	0.883	lm.nb	Apoptosis	NM_182919.3:2552
PLA1A	0.0865	0.39	-0.679	0.852	1.06	0.625	1.8	0.826	0.883	Wald	MAPK	NM_015900.2:1250
TGFB2	0.124	0.57	-0.994	1.24	1.09	0.502	2.37	0.829	0.885	lm.nb	MAPK, Matrix Remodeling and Metastasis, TGF-beta Signaling	NM_001135599.3:1972
MELK	-0.0595	0.279	-0.605	0.486	0.96	0.657	1.4	0.832	0.886	lm.nb	Cell Proliferation	NM_014791.2:365
FZD9	-0.177	0.839	-1.82	1.47	0.884	0.283	2.76	0.834	0.886	loglinear	Wnt Signaling	NM_003508.2:1446
ISG15	-0.097	0.462	-1	0.808	0.935	0.499	1.75	0.835	0.886	lm.nb	Cytotoxicity, DNA Damage Repair, Interferon Signaling, Lymphoid Compartment	NM_005101.3:305
IRF9	0.0472	0.226	-0.395	0.489	1.03	0.761	1.4	0.835	0.886	lm.nb	Cytotoxicity, Interferon Signaling, JAK-STAT Signaling, Lymphoid Compartment	NM_006084.4:723
PTEN	-0.0528	0.273	-0.588	0.483	0.964	0.665	1.4	0.848	0.898	lm.nb	Autophagy, Costimulatory Signaling, Metabolic Stress, PI3K-Akt	NM_000314.6:6696
CBLC	0.0625	0.331	-0.587	0.712	1.04	0.666	1.64	0.851	0.9	lm.nb	Cytotoxicity	NM_001130852.1:657
MAP3K5	0.0313	0.167	-0.297	0.359	1.02	0.814	1.28	0.853	0.9	lm.nb	MAPK, Metabolic Stress	NM_005923.3:3371
COL4A5	0.0708	0.388	-0.69	0.832	1.05	0.62	1.78	0.856	0.902	lm.nb	Matrix Remodeling and Metastasis, PI3K-Akt	NM_000495.4:1714
NFKBIA	-0.0433	0.241	-0.516	0.429	0.97	0.7	1.35	0.858	0.903	lm.nb	Costimulatory Signaling, Cytokine and Chemokine Signaling, NF-kappaB Signaling	NM_020529.2:1361
OAS3	0.0565	0.323	-0.576	0.689	1.04	0.671	1.61	0.862	0.904	lm.nb	Cytotoxicity, Interferon Signaling	NM_006187.3:2354
FBP1	-0.0597	0.342	-0.731	0.611	0.959	0.603	1.53	0.862	0.904	lm.nb	Metabolic Stress	NM_001127628.1:488
E2F3	0.0309	0.185	-0.331	0.393	1.02	0.795	1.31	0.868	0.909	lm.nb	Angiogenesis, Cell Proliferation, Metabolic Stress, Notch Signaling	NM_001243076.2:2707
UBE2C	-0.0419	0.26	-0.552	0.468	0.971	0.682	1.38	0.873	0.912	lm.nb	Antigen Presentation, Cell Proliferation, Metabolic Stress	NM_007019.2:445
SLC2A1	-0.0482	0.301	-0.639	0.542	0.967	0.642	1.46	0.874	0.912	lm.nb	Hypoxia, Metabolic Stress	NM_006516.2:264
PIK3R1	0.0423	0.267	-0.481	0.566	1.03	0.716	1.48	0.875	0.912	lm.nb	Autophagy, Costimulatory Signaling, Cytokine and Chemokine Signaling, Hypoxia, Immune Cell Adhesion and Migration, JAK-STAT Signaling, MAPK, Metabolic Stress, PI3K-Akt	NM_001242466.1:889
HERC6	-0.0595	0.395	-0.835	0.716	0.96	0.561	1.64	0.881	0.916	lm.nb		NM_001165136.1:883
LAMA1	-0.0741	0.496	-1.05	0.898	0.95	0.484	1.86	0.882	0.916	Wald	Matrix Remodeling and Metastasis, PI3K-Akt	NM_005559.3:9002
CDK2	-0.0308	0.209	-0.44	0.378	0.979	0.737	1.3	0.883	0.916	lm.nb	Cell Proliferation, DNA Damage Repair, Metabolic Stress, PI3K-Akt	NM_001290230.1:1543
RNLS	-0.0561	0.394	-0.828	0.716	0.962	0.563	1.64	0.887	0.919	lm.nb		NM_001031709.2:726
EXO1	0.0465	0.336	-0.613	0.706	1.03	0.654	1.63	0.891	0.921	lm.nb	Cell Proliferation, DNA Damage Repair	NM_006027.3:820
API5	-0.0175	0.141	-0.294	0.258	0.988	0.816	1.2	0.902	0.931	lm.nb		NM_001142930.1:1552
IFIT2	-0.0427	0.411	-0.849	0.763	0.971	0.555	1.7	0.918	0.946	lm.nb	Cytotoxicity, Interferon Signaling	NM_001547.4:1995
JAG2	-0.0532	0.529	-1.09	0.983	0.964	0.47	1.98	0.92	0.947	Wald	Notch Signaling	NM_002226.4:5480
RPL23	0.0222	0.259	-0.485	0.529	1.02	0.715	1.44	0.932	0.957	lm.nb		NM_000978.3:100
PDZK1IP1	-0.0498	0.582	-1.19	1.09	0.966	0.438	2.13	0.932	0.957	lm.nb	Myeloid Compartment	NM_005764.3:229
BRIP1	-0.0238	0.312	-0.635	0.588	0.984	0.644	1.5	0.939	0.963	lm.nb	DNA Damage Repair	NM_032043.2:1570
TNFSF10	0.0267	0.376	-0.71	0.763	1.02	0.611	1.7	0.944	0.965	lm.nb	Apoptosis, Cytotoxicity	NM_003810.3:155
ERBB2	0.0323	0.483	-0.914	0.979	1.02	0.531	1.97	0.947	0.966	lm.nb	Hypoxia, Metabolic Stress	NM_004448.2:2405
CASP3	-0.0128	0.196	-0.396	0.37	0.991	0.76	1.29	0.948	0.966	lm.nb	Apoptosis, MAPK, Matrix Remodeling and Metastasis	NM_032991.2:1002
UBE2T	0.0175	0.271	-0.515	0.55	1.01	0.7	1.46	0.949	0.966	lm.nb	DNA Damage Repair	NM_014176.1:50
RSAD2	-0.0289	0.456	-0.923	0.865	0.98	0.527	1.82	0.95	0.966	lm.nb	Interferon Signaling	NM_080657.4:1057
SAMD9	0.0183	0.334	-0.636	0.672	1.01	0.644	1.59	0.957	0.971	lm.nb		NM_017654.3:490
SPP1	0.0197	0.393	-0.751	0.79	1.01	0.594	1.73	0.96	0.973	lm.nb	Costimulatory Signaling, Matrix Remodeling and Metastasis, PI3K-Akt	NM_000582.2:760
CCND1	0.0197	0.442	-0.846	0.886	1.01	0.556	1.85	0.965	0.976	lm.nb	Cell Proliferation, Epigenetic Regulation, JAK-STAT Signaling, Notch Signaling, PI3K-Akt, Wnt Signaling	NM_053056.2:857
CLEC7A	-0.0179	0.42	-0.841	0.805	0.988	0.558	1.75	0.966	0.976	lm.nb	Immune Cell Adhesion and Migration, Myeloid Compartment	NM_197954.2:55
IFI27	-0.0208	0.497	-0.995	0.953	0.986	0.502	1.94	0.967	0.976	lm.nb	Cytotoxicity, Interferon Signaling, Lymphoid Compartment	NM_005532.3:390
CHUK	-0.00745	0.221	-0.44	0.425	0.995	0.737	1.34	0.973	0.981	lm.nb	Costimulatory Signaling, Cytokine and Chemokine Signaling, MAPK, NF-kappaB Signaling, PI3K-Akt	NM_001278.4:3263
AREG	-0.0195	0.786	-1.56	1.52	0.987	0.339	2.87	0.98	0.986	loglinear	Myeloid Compartment	NM_001657.3:717
WDR76	-0.00509	0.286	-0.565	0.555	0.996	0.676	1.47	0.986	0.99	lm.nb		NM_024908.3:1875
MX1	-0.00562	0.495	-0.977	0.966	0.996	0.508	1.95	0.991	0.994	lm.nb	Cytotoxicity, Interferon Signaling, Lymphoid Compartment	NM_001144925.2:1369
ULBP2	-0.00435	0.495	-0.975	0.966	0.997	0.509	1.95	0.993	0.995	Wald	Antigen Presentation	NM_025217.2:905
ARID1A	0.000368	0.14	-0.273	0.274	1	0.828	1.21	0.998	0.998	lm.nb	Epigenetic Regulation	NM_006015.4:1670

## Sheet: DE genes FDR<0.01&log2FC>1.5
112 genes (dark blue) downregulated in BCBM with FDR<0.01 and log2FC>1.5
4 genes (orange) upregulated in BCBM with FDR<0.01 and log2FC>1.5
Genes	Log2 fold change	std error (log2)	Lower confidence limit (log2)	Upper confidence limit (log2)	Linear fold change	Lower confidence limit (linear)	Upper confidence limit (linear)	P-value	BH.p.value	method	Gene.sets	probe.ID
CCL19	-5.54	0.48	-6.48	-4.6	0.0215	0.0112	0.0413	1.95e-15	1.3e-12	lm.nb	Cytokine and Chemokine Signaling	NM_006274.2:133
CCL21	-5.36	0.614	-6.57	-4.16	0.0243	0.0105	0.0559	1.76e-11	2.35e-09	lm.nb	Cytokine and Chemokine Signaling	NM_002989.2:155
CD79A	-4.25	0.558	-5.35	-3.16	0.0524	0.0245	0.112	8.28e-10	5.01e-08	lm.nb	Lymphoid Compartment	NM_001783.3:618
CD36	-4.03	0.396	-4.81	-3.25	0.0613	0.0358	0.105	1.46e-13	3.24e-11	lm.nb	Antigen Presentation, Matrix Remodeling and Metastasis	NM_001001548.2:705
MMP1	-4.03	0.914	-5.82	-2.23	0.0614	0.0177	0.212	5.91e-05	0.000358	loglinear	Matrix Remodeling and Metastasis, Myeloid Compartment	NM_002421.2:700
PLA2G2A	-3.97	0.793	-5.52	-2.41	0.064	0.0218	0.188	7.95e-06	6.62e-05	loglinear	MAPK	NM_000300.2:715
COL17A1	-3.7	0.469	-4.62	-2.78	0.0769	0.0407	0.145	3.73e-10	2.76e-08	Wald	Matrix Remodeling and Metastasis, Myeloid Compartment	NM_000494.3:3330
CCL14	-3.55	0.442	-4.42	-2.68	0.0854	0.0469	0.156	2.02e-10	1.92e-08	lm.nb	Cytokine and Chemokine Signaling	NM_032962.4:253
SFRP1	-3.51	0.619	-4.72	-2.3	0.0878	0.0379	0.203	7.92e-07	9.42e-06	lm.nb	Wnt Signaling	NM_003012.3:1320
COMP	-3.26	0.551	-4.34	-2.18	0.105	0.0495	0.221	3.4e-07	4.82e-06	lm.nb	Matrix Remodeling and Metastasis, PI3K-Akt	NM_000095.2:1271
TPSAB1/B2	-3.23	0.557	-4.32	-2.14	0.107	0.0501	0.227	5.04e-07	6.46e-06	lm.nb		NM_003294.3:556
CPA3	-3.14	0.495	-4.11	-2.17	0.114	0.0579	0.222	7.53e-08	1.41e-06	lm.nb		NM_001870.2:768
GAS1	-3.12	0.492	-4.08	-2.16	0.115	0.0589	0.225	7.61e-08	1.41e-06	lm.nb	Hedgehog Signaling	NM_002048.2:948
COL6A3	-3.07	0.3	-3.66	-2.49	0.119	0.079	0.178	1.09e-13	3.24e-11	lm.nb	Matrix Remodeling and Metastasis, PI3K-Akt	NM_004369.3:3293
SFRP4	-2.98	0.45	-3.86	-2.09	0.127	0.069	0.234	2.89e-08	8e-07	lm.nb	Wnt Signaling	NM_003014.2:1060
IL6	-2.92	0.481	-3.87	-1.98	0.132	0.0686	0.254	1.93e-07	3.2e-06	lm.nb	Cytokine and Chemokine Signaling, Hypoxia, JAK-STAT Signaling, Metabolic Stress, PI3K-Akt	NM_000600.3:484
CXCL14	-2.8	0.465	-3.71	-1.88	0.144	0.0766	0.271	2.37e-07	3.68e-06	lm.nb	Cytokine and Chemokine Signaling	NM_004887.4:990
MMP7	-2.8	0.919	-4.6	-0.999	0.144	0.0412	0.5	0.00375	0.0126	loglinear	Matrix Remodeling and Metastasis, Wnt Signaling	NM_002423.3:265
SPIB	-2.77	0.9	-4.53	-1	0.147	0.0432	0.499	0.00347	0.0118	loglinear		NM_003121.3:1029
WNT2	-2.76	0.463	-3.67	-1.86	0.147	0.0785	0.276	3.04e-07	4.4e-06	Wald	Hedgehog Signaling, Wnt Signaling	NM_003391.2:2014
CXCL9	-2.76	0.504	-3.74	-1.77	0.148	0.0747	0.294	1.6e-06	1.59e-05	lm.nb	Cytokine and Chemokine Signaling, Lymphoid Compartment	NM_002416.2:2012
VCAN	-2.74	0.303	-3.34	-2.15	0.149	0.0989	0.225	6.07e-12	1.01e-09	lm.nb	Angiogenesis, Immune Cell Adhesion and Migration, Matrix Remodeling and Metastasis	NM_001126336.2:394
IRF4	-2.69	0.474	-3.62	-1.76	0.155	0.0815	0.295	7.73e-07	9.36e-06	lm.nb	Cytotoxicity, Interferon Signaling, Lymphoid Compartment	NM_002460.1:325
GZMK	-2.67	0.415	-3.48	-1.86	0.157	0.0894	0.276	5.57e-08	1.2e-06	lm.nb	Cytotoxicity, Lymphoid Compartment	NM_002104.2:634
CD3D	-2.62	0.392	-3.39	-1.86	0.162	0.0951	0.276	2.21e-08	7.54e-07	lm.nb	Costimulatory Signaling, Lymphoid Compartment	NM_000732.4:127
ADAM12	-2.6	0.307	-3.2	-2	0.165	0.109	0.251	4.56e-11	5.07e-09	lm.nb		NM_003474.5:638
IL2RG	-2.58	0.418	-3.4	-1.76	0.167	0.0945	0.295	1.35e-07	2.37e-06	lm.nb	Costimulatory Signaling, Cytokine and Chemokine Signaling, JAK-STAT Signaling, Lymphoid Compartment, PI3K-Akt	NM_000206.1:595
CD48	-2.56	0.36	-3.27	-1.85	0.17	0.104	0.277	4.97e-09	2.07e-07	lm.nb	Costimulatory Signaling, Lymphoid Compartment	NM_001778.3:413
CD27	-2.56	0.422	-3.38	-1.73	0.17	0.0959	0.302	2.03e-07	3.22e-06	lm.nb	Costimulatory Signaling, Lymphoid Compartment, NF-kappaB Signaling	NM_001242.4:326
CXCL13	-2.56	0.549	-3.64	-1.49	0.169	0.0802	0.356	2.45e-05	0.000177	lm.nb	Cytokine and Chemokine Signaling, Lymphoid Compartment	NM_006419.2:209
DPP4	-2.53	0.439	-3.39	-1.67	0.173	0.0951	0.314	6.01e-07	7.55e-06	Wald	Costimulatory Signaling, Lymphoid Compartment	NM_001935.3:1861
IL33	-2.53	0.458	-3.42	-1.63	0.174	0.0931	0.323	1.35e-06	1.43e-05	lm.nb	Cytokine and Chemokine Signaling	NM_033439.3:1842
MS4A1	-2.45	0.474	-3.38	-1.52	0.183	0.0963	0.349	4.6e-06	4.14e-05	lm.nb	Lymphoid Compartment	NM_021950.3:161
CXCL11	-2.45	0.581	-3.59	-1.32	0.182	0.0828	0.402	0.000106	0.000591	lm.nb	Cytokine and Chemokine Signaling, Lymphoid Compartment	NM_005409.4:333
CSF2RB	-2.44	0.45	-3.32	-1.56	0.184	0.0998	0.339	1.8e-06	1.76e-05	lm.nb	Cytokine and Chemokine Signaling, JAK-STAT Signaling	NM_000395.2:1547
IL2RB	-2.43	0.364	-3.14	-1.72	0.185	0.113	0.304	2.26e-08	7.54e-07	lm.nb	Costimulatory Signaling, Cytokine and Chemokine Signaling, JAK-STAT Signaling, PI3K-Akt	NM_000878.2:1980
CXCL12	-2.38	0.323	-3.01	-1.75	0.192	0.124	0.298	2.01e-09	1.03e-07	lm.nb	Cytokine and Chemokine Signaling, Immune Cell Adhesion and Migration, Myeloid Compartment	NM_199168.3:72
FAP	-2.36	0.356	-3.06	-1.67	0.194	0.12	0.315	2.6e-08	8e-07	lm.nb		NM_004460.2:236
SERPINB5	-2.36	0.78	-3.89	-0.828	0.195	0.0676	0.563	0.00402	0.0132	loglinear	Angiogenesis	NM_002639.4:90
CD3E	-2.35	0.413	-3.16	-1.54	0.196	0.112	0.343	7.3e-07	9.01e-06	lm.nb	Costimulatory Signaling, Lymphoid Compartment	NM_000733.3:233
LTB	-2.32	0.556	-3.41	-1.23	0.201	0.0943	0.427	0.000129	0.000709	lm.nb	NF-kappaB Signaling	NM_002341.1:330
LYZ	-2.27	0.358	-2.98	-1.57	0.207	0.127	0.337	7.49e-08	1.41e-06	lm.nb	Myeloid Compartment	NM_000239.2:381
SLAMF7	-2.25	0.397	-3.03	-1.47	0.21	0.122	0.36	8.13e-07	9.5e-06	lm.nb	Lymphoid Compartment	NM_021181.3:215
CD5	-2.23	0.555	-3.31	-1.14	0.214	0.101	0.454	0.000213	0.00106	Wald	Lymphoid Compartment	NM_001346456.1:1526
JAK3	-2.21	0.281	-2.77	-1.66	0.215	0.147	0.316	3.39e-10	2.76e-08	lm.nb	Cytokine and Chemokine Signaling, Cytotoxicity, JAK-STAT Signaling, PI3K-Akt	NM_000215.2:1715
CD96	-2.18	0.356	-2.88	-1.49	0.22	0.136	0.357	1.57e-07	2.67e-06	lm.nb	Lymphoid Compartment	NM_005816.4:1355
CCL5	-2.16	0.363	-2.87	-1.45	0.224	0.137	0.366	3e-07	4.4e-06	lm.nb	Cytokine and Chemokine Signaling, Myeloid Compartment	NM_002985.2:277
NKG7	-2.15	0.381	-2.9	-1.4	0.225	0.134	0.378	8.81e-07	1e-05	lm.nb		NM_005601.3:633
LCK	-2.14	0.471	-3.06	-1.22	0.227	0.12	0.431	3.78e-05	0.000252	lm.nb	Costimulatory Signaling, Lymphoid Compartment	NM_005356.4:1723
INHBA	-2.13	0.326	-2.77	-1.49	0.228	0.147	0.355	3.61e-08	8.91e-07	lm.nb	TGF-beta Signaling	NM_002192.2:1914
IL16	-2.1	0.317	-2.72	-1.48	0.233	0.151	0.358	2.67e-08	8e-07	lm.nb	Cytokine and Chemokine Signaling	NM_004513.4:1262
CD45RB	-2.09	0.311	-2.7	-1.48	0.234	0.154	0.358	1.95e-08	7.23e-07	lm.nb		ENST00000367367.1:131
KLRB1	-2.08	0.507	-3.08	-1.09	0.236	0.119	0.471	0.00016	0.000828	Wald	Cytotoxicity, Lymphoid Compartment	NM_002258.2:85
CD6	-2.06	0.429	-2.9	-1.22	0.24	0.134	0.43	1.61e-05	0.000119	lm.nb	Immune Cell Adhesion and Migration, Lymphoid Compartment	NM_001254751.1:1722
CD2	-2.05	0.351	-2.74	-1.37	0.241	0.15	0.388	4.19e-07	5.77e-06	lm.nb	Costimulatory Signaling, Immune Cell Adhesion and Migration, Lymphoid Compartment	NM_001767.3:683
FCN1	-2.05	0.378	-2.79	-1.31	0.242	0.145	0.404	2.03e-06	1.96e-05	Wald	Myeloid Compartment	NM_002003.4:969
COL5A1	-2.02	0.305	-2.62	-1.42	0.247	0.163	0.374	2.84e-08	8e-07	lm.nb	Matrix Remodeling and Metastasis	NM_000093.4:1133
ZAP70	-2.02	0.448	-2.89	-1.14	0.247	0.135	0.454	4.25e-05	0.000268	lm.nb	Costimulatory Signaling, Lymphoid Compartment, MAPK	NM_001079.3:1175
IRF8	-2	0.361	-2.7	-1.29	0.25	0.153	0.409	1.25e-06	1.34e-05	lm.nb	Antigen Presentation, Interferon Signaling	NM_002163.2:1245
PTPRC	-1.98	0.319	-2.6	-1.35	0.254	0.164	0.391	1.22e-07	2.19e-06	lm.nb	Costimulatory Signaling, Immune Cell Adhesion and Migration	NM_080921.3:99
IDO1	-1.97	0.571	-3.09	-0.847	0.256	0.118	0.556	0.0012	0.00474	lm.nb	Lymphoid Compartment	NM_002164.5:52
SH2D1A	-1.96	0.427	-2.8	-1.13	0.256	0.143	0.458	3.25e-05	0.000225	Wald		NM_001114937.2:418
CTSW	-1.92	0.463	-2.82	-1.01	0.265	0.141	0.497	0.000143	0.000765	Wald	Antigen Presentation	NM_001335.3:1075
GBP1	-1.9	0.338	-2.57	-1.24	0.267	0.169	0.423	8.9e-07	1e-05	lm.nb	Interferon Signaling	NM_002053.2:1838
TIGIT	-1.9	0.485	-2.85	-0.948	0.268	0.139	0.518	0.000289	0.00139	Wald	Costimulatory Signaling, Immune Cell Adhesion and Migration, Lymphoid Compartment	NM_173799.2:1968
CD28	-1.89	0.366	-2.61	-1.18	0.269	0.164	0.443	4.72e-06	4.19e-05	Wald	Costimulatory Signaling, Immune Cell Adhesion and Migration, Lymphoid Compartment	NM_001243077.1:438
CD69	-1.88	0.335	-2.53	-1.22	0.272	0.173	0.429	1.01e-06	1.12e-05	lm.nb	Costimulatory Signaling	NM_001781.2:88
CD19	-1.88	0.416	-2.69	-1.06	0.272	0.155	0.479	4.25e-05	0.000268	Wald	Lymphoid Compartment, PI3K-Akt	NM_001770.4:1770
COL11A1	-1.88	0.495	-2.85	-0.911	0.271	0.138	0.532	0.00041	0.00183	lm.nb	Matrix Remodeling and Metastasis, Myeloid Compartment	NM_001854.3:5744
NID2	-1.85	0.244	-2.32	-1.37	0.278	0.2	0.388	1e-09	5.57e-08	lm.nb	Matrix Remodeling and Metastasis	NM_007361.3:1995
CD74	-1.8	0.247	-2.28	-1.31	0.288	0.206	0.403	2.85e-09	1.35e-07	lm.nb	Antigen Presentation	NM_001025159.2:1161
GZMA	-1.8	0.452	-2.69	-0.916	0.287	0.155	0.53	0.000232	0.00114	Wald	Cytotoxicity, Lymphoid Compartment	NM_006144.3:215
IL21R	-1.8	0.567	-2.91	-0.694	0.286	0.133	0.618	0.00257	0.0091	Wald	Cytokine and Chemokine Signaling, JAK-STAT Signaling	NM_021798.3:744
CCL18	-1.77	0.405	-2.56	-0.974	0.294	0.17	0.509	6.69e-05	0.000398	lm.nb	Cytokine and Chemokine Signaling	NM_002988.3:45
GNLY	-1.76	0.436	-2.61	-0.905	0.295	0.163	0.534	0.000195	0.000984	lm.nb	Cytotoxicity, Lymphoid Compartment	NM_012483.3:540
WNT10A	-1.76	0.477	-2.69	-0.826	0.295	0.155	0.564	0.000575	0.00247	Wald	Hedgehog Signaling, Wnt Signaling	NM_025216.2:1781
CD45RO	-1.74	0.333	-2.4	-1.09	0.298	0.19	0.469	3.47e-06	3.21e-05	lm.nb		NM_080921.3:258
CD8B	-1.74	0.484	-2.69	-0.794	0.299	0.155	0.577	0.000753	0.00313	lm.nb	Antigen Presentation, Immune Cell Adhesion and Migration, Lymphoid Compartment	NM_172213.2:310
CD8A	-1.73	0.385	-2.49	-0.979	0.301	0.178	0.507	4.26e-05	0.000268	lm.nb	Antigen Presentation, Immune Cell Adhesion and Migration, Lymphoid Compartment	NM_001768.6:2029
PDCD1LG2	-1.72	0.377	-2.46	-0.976	0.304	0.182	0.508	3.83e-05	0.000253	Wald	Costimulatory Signaling, Immune Cell Adhesion and Migration	NM_025239.3:235
MMP9	-1.72	0.397	-2.5	-0.941	0.304	0.177	0.521	7.58e-05	0.000435	lm.nb	Angiogenesis, Immune Cell Adhesion and Migration, Matrix Remodeling and Metastasis	NM_004994.2:2011
VCAM1	-1.72	0.481	-2.66	-0.773	0.304	0.158	0.585	0.000829	0.00341	lm.nb	Immune Cell Adhesion and Migration, Interferon Signaling, Matrix Remodeling and Metastasis	NM_001078.3:2535
HLA-DOB	-1.7	0.383	-2.45	-0.947	0.308	0.183	0.519	5.61e-05	0.000343	Wald	Antigen Presentation, Immune Cell Adhesion and Migration, Lymphoid Compartment	NM_002120.3:124
HLA-DRB1	-1.69	0.338	-2.36	-1.03	0.309	0.195	0.49	7.94e-06	6.62e-05	lm.nb	Antigen Presentation, Costimulatory Signaling, Immune Cell Adhesion and Migration, Interferon Signaling	NM_002124.3:1016
CD7	-1.66	0.53	-2.7	-0.62	0.317	0.154	0.651	0.003	0.0103	Wald	Lymphoid Compartment	NM_006137.6:440
THY1	-1.65	0.256	-2.15	-1.15	0.318	0.225	0.45	4.86e-08	1.08e-06	lm.nb	Immune Cell Adhesion and Migration	NM_006288.3:420
CYBB	-1.65	0.261	-2.17	-1.14	0.318	0.223	0.452	7.26e-08	1.41e-06	lm.nb	Antigen Presentation, Hypoxia, Immune Cell Adhesion and Migration, Myeloid Compartment	NM_000397.3:1034
HCK	-1.65	0.277	-2.2	-1.11	0.318	0.218	0.464	2.87e-07	4.34e-06	lm.nb	Cytokine and Chemokine Signaling, Myeloid Compartment	NM_001172129.1:325
IFI16	-1.65	0.301	-2.24	-1.06	0.318	0.212	0.479	1.53e-06	1.55e-05	lm.nb	Cytotoxicity, Interferon Signaling	NM_001206567.1:2351
OLFML2B	-1.64	0.249	-2.13	-1.16	0.32	0.228	0.449	3e-08	8e-07	lm.nb		NM_015441.1:2920
PPARG	-1.63	0.4	-2.41	-0.841	0.324	0.188	0.558	0.00018	0.000916	lm.nb		NM_005037.5:434
RUNX3	-1.63	0.436	-2.48	-0.77	0.324	0.179	0.586	0.000514	0.00225	lm.nb		NM_001031680.2:3786
TNFRSF1B	-1.6	0.224	-2.04	-1.16	0.33	0.243	0.447	4.32e-09	1.92e-07	lm.nb	NF-kappaB Signaling	NM_001066.2:596
CCND2	-1.6	0.242	-2.07	-1.12	0.331	0.238	0.46	3.14e-08	8.05e-07	lm.nb	Angiogenesis, Cell Proliferation, JAK-STAT Signaling, PI3K-Akt, Wnt Signaling	NM_001759.2:5825
CSF1	-1.6	0.332	-2.25	-0.948	0.33	0.21	0.518	1.5e-05	0.000114	lm.nb	Cytokine and Chemokine Signaling, MAPK, Myeloid Compartment, PI3K-Akt	NM_000757.5:251
TNFAIP6	-1.6	0.407	-2.39	-0.798	0.331	0.19	0.575	0.00028	0.00136	lm.nb	Angiogenesis, Myeloid Compartment	NM_007115.3:165
CXCL10	-1.6	0.5	-2.58	-0.617	0.33	0.167	0.652	0.00249	0.00896	lm.nb	Cytokine and Chemokine Signaling, Lymphoid Compartment	NM_001565.3:122
HLA-DRA	-1.58	0.284	-2.14	-1.02	0.334	0.227	0.492	1.16e-06	1.27e-05	lm.nb	Antigen Presentation, Costimulatory Signaling, Immune Cell Adhesion and Migration, Interferon Signaling	NM_019111.3:335
ITGA4	-1.57	0.23	-2.02	-1.11	0.338	0.247	0.462	1.48e-08	5.81e-07	lm.nb	Immune Cell Adhesion and Migration, Matrix Remodeling and Metastasis, PI3K-Akt	NM_000885.5:1019
FOXP3	-1.57	0.445	-2.44	-0.698	0.337	0.184	0.616	0.000935	0.00382	lm.nb		NM_014009.3:1230
ITGAM	-1.55	0.281	-2.1	-0.995	0.343	0.234	0.502	1.43e-06	1.49e-05	lm.nb	Immune Cell Adhesion and Migration, Matrix Remodeling and Metastasis, Myeloid Compartment	NM_000632.3:1400
TWIST1	-1.54	0.454	-2.43	-0.653	0.343	0.185	0.636	0.00136	0.00532	lm.nb		NM_000474.3:293
IL7R	-1.53	0.459	-2.43	-0.63	0.346	0.186	0.646	0.00166	0.00625	lm.nb	Cytokine and Chemokine Signaling, JAK-STAT Signaling, PI3K-Akt	NM_002185.3:1355
CD38	-1.53	0.492	-2.5	-0.567	0.346	0.177	0.675	0.00316	0.0108	Wald	Lymphoid Compartment	NM_001775.2:280
ITGAL	-1.52	0.326	-2.16	-0.881	0.349	0.224	0.543	2.55e-05	0.000182	lm.nb	Immune Cell Adhesion and Migration, Matrix Remodeling and Metastasis	NM_002209.2:3905
CCL8	-1.51	0.409	-2.31	-0.709	0.351	0.202	0.612	0.000564	0.00246	lm.nb	Cytokine and Chemokine Signaling, Myeloid Compartment	NM_005623.2:1012
CD4	-1.5	0.28	-2.05	-0.953	0.353	0.242	0.517	2.3e-06	2.19e-05	lm.nb	Antigen Presentation, Costimulatory Signaling, Immune Cell Adhesion and Migration	NM_000616.4:1524
THBS1	-1.48	0.253	-1.97	-0.983	0.359	0.255	0.506	4.24e-07	5.77e-06	lm.nb	Angiogenesis, Matrix Remodeling and Metastasis, PI3K-Akt, TGF-beta Signaling	NM_003246.2:3816
NT5E	-1.47	0.342	-2.14	-0.799	0.361	0.227	0.575	8.46e-05	0.000481	lm.nb		NM_002526.3:3526
CCR4	-1.47	0.44	-2.33	-0.604	0.362	0.199	0.658	0.00169	0.00627	Wald	Cytokine and Chemokine Signaling, Lymphoid Compartment	NM_005508.4:672
HLA-DPB1	-1.46	0.28	-2	-0.909	0.364	0.249	0.533	3.92e-06	3.58e-05	lm.nb	Antigen Presentation, Costimulatory Signaling, Immune Cell Adhesion and Migration, Interferon Signaling	NM_002121.5:987
CTLA4	-1.46	0.395	-2.23	-0.685	0.364	0.213	0.622	0.000578	0.00247	Wald	Costimulatory Signaling, Immune Cell Adhesion and Migration, Lymphoid Compartment	NM_001037631.2:392
[truncated: 4 more rows]
